# Supplementary material for: A Survey of Genomic Traces Reveals a Common Sequencing Error, RNA Editing, and DNA Editing
Source: PLoS Genet. 2010 May 20;6(5):e1000954. doi: 10.1371/journal.pgen.1000954 (PMC2873906; doi:10.1371/journal.pgen.1000954)
Supplement: Dataset S1 — Enriched set of editing candidates. (5.95 MB ZIP) [file pgen.1000954.s001.zip]

Archive with 1 entries (1 files):
- pgen.1000954.s001.zip.out
