# Supplementary material for: A Survey of Genomic Traces Reveals a Common Sequencing Error, RNA Editing, and DNA Editing
Source: PLoS Genet. 2010 May 20;6(5):e1000954. doi: 10.1371/journal.pgen.1000954 (PMC2873906; doi:10.1371/journal.pgen.1000954)
Supplement: Dataset S1 — Enriched set of editing candidates. (5.95 MB ZIP) [file pgen.1000954.s001.zip › pgen.1000954.s001.zip.out]

chr1 26678047 26678048 a}g|186|56|M|334|GENOMIC|EST|NISC|ti|125645299|chicken|dna
chr1 26677782 26677783 a}g|451|56|M|334|GENOMIC|EST|NISC|ti|125645299|chicken|dna
chr1 26677713 26677714 a}g|520|51|M|334|GENOMIC|EST|NISC|ti|125645299|chicken|dna
chr1 26657465 26657466 c}t|282|45|M|112|GENOMIC|EST|NISC|ti|125644946|chicken|dna
chr1 26657459 26657460 c}t|288|43|M|112|GENOMIC|EST|NISC|ti|125644946|chicken|dna
chr1 26657353 26657354 c}t|394|56|M|112|GENOMIC|EST|NISC|ti|125644946|chicken|dna
chr1 26688066 26688067 t}c|227|42|P|215|GENOMIC|EST|NISC|ti|125645522|chicken|dna
chr1 26688281 26688282 t}c|442|46|P|215|GENOMIC|EST|NISC|ti|125645522|chicken|dna
chr1 26709599 26709600 a}g|139|51|M|280|GENOMIC|EST|NISC|ti|125645678|chicken|dna
chr1 26709554 26709555 a}g|184|46|M|280|GENOMIC|EST|NISC|ti|125645678|chicken|dna
chr1 26709319 26709320 a}g|419|42|M|280|GENOMIC|EST|NISC|ti|125645678|chicken|dna
chr1 26709599 26709600 a}g|279|40|M|280|GENOMIC|EST|NISC|ti|125645680|chicken|dna
chr1 26709554 26709555 a}g|324|42|M|280|GENOMIC|EST|NISC|ti|125645680|chicken|dna
chr1 26709319 26709320 a}g|559|40|M|280|GENOMIC|EST|NISC|ti|125645680|chicken|dna
chr1 26679367 26679368 t}c|242|43|P|247|GENOMIC|EST|NISC|ti|125645324|chicken|dna
chr1 26679375 26679376 t}c|250|45|P|247|GENOMIC|EST|NISC|ti|125645324|chicken|dna
chr1 26679614 26679615 t}c|489|40|P|247|GENOMIC|EST|NISC|ti|125645324|chicken|dna
chr1 26709599 26709600 a}g|368|45|M|280|GENOMIC|EST|NISC|ti|125645681|chicken|dna
chr1 26709554 26709555 a}g|413|40|M|280|GENOMIC|EST|NISC|ti|125645681|chicken|dna
chr1 26709319 26709320 a}g|648|51|M|280|GENOMIC|EST|NISC|ti|125645681|chicken|dna
chr1 26688066 26688067 t}c|369|56|P|215|GENOMIC|EST|NISC|ti|125645520|chicken|dna
chr1 26688281 26688282 t}c|584|40|P|215|GENOMIC|EST|NISC|ti|125645520|chicken|dna
chr1 26679375 26679376 t}c|127|45|P|247|GENOMIC|EST|NISC|ti|125645325|chicken|dna
chr1 26679614 26679615 t}c|366|51|P|247|GENOMIC|EST|NISC|ti|125645325|chicken|dna
chr1 26679375 26679376 t}c|121|45|P|247|GENOMIC|EST|NISC|ti|125645326|chicken|dna
chr1 26679614 26679615 t}c|360|45|P|247|GENOMIC|EST|NISC|ti|125645326|chicken|dna
chr1 26688066 26688067 t}c|163|56|P|215|GENOMIC|EST|NISC|ti|125645523|chicken|dna
chr1 26688256 26688257 t}c|353|43|P|215|GENOMIC|EST|NISC|ti|125645523|chicken|dna
chr1 26688281 26688282 t}c|378|56|P|215|GENOMIC|EST|NISC|ti|125645523|chicken|dna
chr1 26744605 26744606 c}t|169|56|M|505|GENOMIC|EST|NISC|ti|125646242|chicken|dna
chr1 26744571 26744572 c}t|203|51|M|505|GENOMIC|EST|NISC|ti|125646242|chicken|dna
chr1 26744311 26744312 c}t|463|43|M|505|GENOMIC|EST|NISC|ti|125646242|chicken|dna
chr1 26744100 26744101 g}a|239|51|P|471|GENOMIC|EST|NISC|ti|125646238|chicken|dna
chr1 26744311 26744312 g}a|450|40|P|471|GENOMIC|EST|NISC|ti|125646238|chicken|dna
chr1 26677782 26677783 a}g|300|56|M|131|GENOMIC|EST|NISC|ti|125647238|chicken|dna
chr1 26677713 26677714 a}g|369|56|M|131|GENOMIC|EST|NISC|ti|125647238|chicken|dna
chr1 26677651 26677652 a}g|431|56|M|131|GENOMIC|EST|NISC|ti|125647238|chicken|dna
chr1 26677651 26677652 t}c|220|40|P|131|GENOMIC|EST|NISC|ti|125647235|chicken|dna
chr1 26677713 26677714 t}c|282|51|P|131|GENOMIC|EST|NISC|ti|125647235|chicken|dna
chr1 26677782 26677783 t}c|351|41|P|131|GENOMIC|EST|NISC|ti|125647235|chicken|dna
chr1 26677782 26677783 a}g|315|51|M|131|GENOMIC|EST|NISC|ti|125647237|chicken|dna
chr1 26677713 26677714 a}g|384|56|M|131|GENOMIC|EST|NISC|ti|125647237|chicken|dna
chr1 26677651 26677652 a}g|446|56|M|131|GENOMIC|EST|NISC|ti|125647237|chicken|dna
chr1 26591197 26591198 g}a|151|40|M|230|GENOMIC|EST|NISC|ti|125647652|chicken|dna
chr1 26590981 26590982 g}a|367|56|M|230|GENOMIC|EST|NISC|ti|125647652|chicken|dna
chr1 26590967 26590968 g}a|381|51|M|230|GENOMIC|EST|NISC|ti|125647652|chicken|dna
chr1 26591197 26591198 g}a|304|51|M|230|GENOMIC|EST|NISC|ti|125647658|chicken|dna
chr1 26590981 26590982 g}a|520|56|M|230|GENOMIC|EST|NISC|ti|125647658|chicken|dna
chr1 26590967 26590968 c}t|284|56|P|230|GENOMIC|EST|NISC|ti|125647655|chicken|dna
chr1 26590981 26590982 c}t|298|43|P|230|GENOMIC|EST|NISC|ti|125647655|chicken|dna
chr1 26591197 26591198 c}t|514|40|P|230|GENOMIC|EST|NISC|ti|125647655|chicken|dna
chr1 26590967 26590968 c}t|178|56|P|230|GENOMIC|EST|NISC|ti|125647659|chicken|dna
chr1 26590981 26590982 c}t|192|43|P|230|GENOMIC|EST|NISC|ti|125647659|chicken|dna
chr1 26591197 26591198 c}t|408|45|P|230|GENOMIC|EST|NISC|ti|125647659|chicken|dna
chr1 26590967 26590968 c}t|213|56|P|230|GENOMIC|EST|NISC|ti|125647657|chicken|dna
chr1 26590981 26590982 c}t|227|45|P|230|GENOMIC|EST|NISC|ti|125647657|chicken|dna
chr1 26591197 26591198 c}t|443|45|P|230|GENOMIC|EST|NISC|ti|125647657|chicken|dna
chr1 26593304 26593305 a}g|298|51|M|177|GENOMIC|EST|NISC|ti|125647702|chicken|dna
chr1 26593202 26593203 a}g|400|56|M|177|GENOMIC|EST|NISC|ti|125647702|chicken|dna
chr1 26593127 26593128 a}g|475|51|M|177|GENOMIC|EST|NISC|ti|125647702|chicken|dna
chr1 26590967 26590968 c}t|298|56|P|230|GENOMIC|EST|NISC|ti|125647654|chicken|dna
chr1 26590981 26590982 c}t|312|43|P|230|GENOMIC|EST|NISC|ti|125647654|chicken|dna
chr1 26591197 26591198 c}t|528|40|P|230|GENOMIC|EST|NISC|ti|125647654|chicken|dna
chr1 26590967 26590968 c}t|277|50|P|230|GENOMIC|EST|NISC|ti|125647656|chicken|dna
chr1 26591197 26591198 c}t|507|40|P|230|GENOMIC|EST|NISC|ti|125647656|chicken|dna
chr1 26626083 26626084 c}t|163|56|P|167|GENOMIC|EST|NISC|ti|125648232|chicken|dna
chr1 26626200 26626201 c}t|280|56|P|167|GENOMIC|EST|NISC|ti|125648232|chicken|dna
chr1 26626250 26626251 c}t|330|43|P|167|GENOMIC|EST|NISC|ti|125648232|chicken|dna
chr1 26626083 26626084 c}t|194|51|P|167|GENOMIC|EST|NISC|ti|125648230|chicken|dna
chr1 26626200 26626201 c}t|311|56|P|167|GENOMIC|EST|NISC|ti|125648230|chicken|dna
chr1 26626250 26626251 c}t|361|43|P|167|GENOMIC|EST|NISC|ti|125648230|chicken|dna
chr1 26608438 26608439 t}c|154|40|P|520|GENOMIC|EST|NISC|ti|125647881|chicken|dna
chr1 26608845 26608846 t}c|561|46|P|520|GENOMIC|EST|NISC|ti|125647881|chicken|dna
chr1 26626083 26626084 c}t|195|56|P|167|GENOMIC|EST|NISC|ti|125648229|chicken|dna
chr1 26626200 26626201 c}t|312|56|P|167|GENOMIC|EST|NISC|ti|125648229|chicken|dna
chr1 26626250 26626251 c}t|362|51|P|167|GENOMIC|EST|NISC|ti|125648229|chicken|dna
chr1 26626083 26626084 c}t|347|56|P|255|GENOMIC|EST|NISC|ti|125648224|chicken|dna
chr1 26626250 26626251 c}t|514|40|P|255|GENOMIC|EST|NISC|ti|125648224|chicken|dna
chr1 26626083 26626084 c}t|181|40|P|167|GENOMIC|EST|NISC|ti|125648231|chicken|dna
chr1 26626200 26626201 c}t|298|56|P|167|GENOMIC|EST|NISC|ti|125648231|chicken|dna
chr1 26626250 26626251 c}t|348|43|P|167|GENOMIC|EST|NISC|ti|125648231|chicken|dna
chr1 26626083 26626084 c}t|110|40|P|167|GENOMIC|EST|NISC|ti|125648235|chicken|dna
chr1 26626200 26626201 c}t|227|51|P|167|GENOMIC|EST|NISC|ti|125648235|chicken|dna
chr1 26626250 26626251 c}t|277|43|P|167|GENOMIC|EST|NISC|ti|125648235|chicken|dna
chr1 26626250 26626251 g}a|177|46|M|167|GENOMIC|EST|NISC|ti|125648225|chicken|dna
chr1 26626200 26626201 g}a|227|43|M|167|GENOMIC|EST|NISC|ti|125648225|chicken|dna
chr1 26626083 26626084 g}a|344|43|M|167|GENOMIC|EST|NISC|ti|125648225|chicken|dna
chr1 26626083 26626084 c}t|336|56|P|167|GENOMIC|EST|NISC|ti|125648226|chicken|dna
chr1 26626200 26626201 c}t|453|43|P|167|GENOMIC|EST|NISC|ti|125648226|chicken|dna
chr1 26626250 26626251 c}t|503|46|P|167|GENOMIC|EST|NISC|ti|125648226|chicken|dna
chr1 26643945 26643946 g}a|185|51|P|125|GENOMIC|EST|NISC|ti|125648643|chicken|dna
chr1 26644064 26644065 g}a|304|51|P|125|GENOMIC|EST|NISC|ti|125648643|chicken|dna
chr1 26644070 26644071 g}a|310|51|P|125|GENOMIC|EST|NISC|ti|125648643|chicken|dna
chr1 26637876 26637877 c}t|369|50|M|234|GENOMIC|EST|NISC|ti|125648489|chicken|dna
chr1 26637862 26637863 c}t|383|41|M|234|GENOMIC|EST|NISC|ti|125648489|chicken|dna
chr1 26637685 26637686 c}t|560|40|M|234|GENOMIC|EST|NISC|ti|125648489|chicken|dna
chr1 26637919 26637920 c}t|201|40|M|234|GENOMIC|EST|NISC|ti|125648486|chicken|dna
chr1 26637876 26637877 c}t|244|56|M|234|GENOMIC|EST|NISC|ti|125648486|chicken|dna
chr1 26637862 26637863 c}t|258|43|M|234|GENOMIC|EST|NISC|ti|125648486|chicken|dna
chr1 26637685 26637686 c}t|435|51|M|234|GENOMIC|EST|NISC|ti|125648486|chicken|dna
chr1 26640590 26640591 t}c|277|51|M|410|GENOMIC|EST|NISC|ti|125648549|chicken|dna
chr1 26640404 26640405 t}c|463|56|M|410|GENOMIC|EST|NISC|ti|125648549|chicken|dna
chr1 26643945 26643946 g}a|94|40|P|125|GENOMIC|EST|NISC|ti|125648646|chicken|dna
chr1 26644064 26644065 g}a|213|43|P|125|GENOMIC|EST|NISC|ti|125648646|chicken|dna
chr1 26644070 26644071 g}a|219|56|P|125|GENOMIC|EST|NISC|ti|125648646|chicken|dna
chr1 26637919 26637920 c}t|273|51|M|234|GENOMIC|EST|NISC|ti|125648488|chicken|dna
chr1 26637876 26637877 c}t|316|51|M|234|GENOMIC|EST|NISC|ti|125648488|chicken|dna
chr1 26637862 26637863 c}t|330|51|M|234|GENOMIC|EST|NISC|ti|125648488|chicken|dna
chr1 26637685 26637686 c}t|507|48|M|234|GENOMIC|EST|NISC|ti|125648488|chicken|dna
chr1 26643945 26643946 g}a|362|56|P|125|GENOMIC|EST|NISC|ti|125648640|chicken|dna
chr1 26644064 26644065 g}a|481|51|P|125|GENOMIC|EST|NISC|ti|125648640|chicken|dna
chr1 26644070 26644071 g}a|487|56|P|125|GENOMIC|EST|NISC|ti|125648640|chicken|dna
chr1 26644070 26644071 c}t|135|40|M|125|GENOMIC|EST|NISC|ti|125648637|chicken|dna
chr1 26644064 26644065 c}t|141|51|M|125|GENOMIC|EST|NISC|ti|125648637|chicken|dna
chr1 26643945 26643946 c}t|260|45|M|125|GENOMIC|EST|NISC|ti|125648637|chicken|dna
chr1 26637919 26637920 c}t|124|40|M|234|GENOMIC|EST|NISC|ti|125648485|chicken|dna
chr1 26637876 26637877 c}t|167|56|M|234|GENOMIC|EST|NISC|ti|125648485|chicken|dna
chr1 26637862 26637863 c}t|181|51|M|234|GENOMIC|EST|NISC|ti|125648485|chicken|dna
chr1 26637685 26637686 c}t|358|56|M|234|GENOMIC|EST|NISC|ti|125648485|chicken|dna
chr1 26637685 26637686 g}a|459|45|P|234|GENOMIC|EST|NISC|ti|125648481|chicken|dna
chr1 26637862 26637863 g}a|636|40|P|234|GENOMIC|EST|NISC|ti|125648481|chicken|dna
chr1 26637685 26637686 g}a|368|45|P|234|GENOMIC|EST|NISC|ti|125648484|chicken|dna
chr1 26637862 26637863 g}a|545|51|P|234|GENOMIC|EST|NISC|ti|125648484|chicken|dna
chr1 26637876 26637877 g}a|559|46|P|234|GENOMIC|EST|NISC|ti|125648484|chicken|dna
chr1 26637919 26637920 g}a|602|51|P|234|GENOMIC|EST|NISC|ti|125648484|chicken|dna
chr1 26643945 26643946 g}a|144|42|P|293|GENOMIC|EST|NISC|ti|125648645|chicken|dna
chr1 26644064 26644065 g}a|263|42|P|293|GENOMIC|EST|NISC|ti|125648645|chicken|dna
chr1 26644070 26644071 g}a|269|44|P|293|GENOMIC|EST|NISC|ti|125648645|chicken|dna
chr1 26640590 26640591 t}c|172|40|M|410|GENOMIC|EST|NISC|ti|125648547|chicken|dna
chr1 26640404 26640405 t}c|358|51|M|410|GENOMIC|EST|NISC|ti|125648547|chicken|dna
chr1 26644070 26644071 c}t|206|51|M|125|GENOMIC|EST|NISC|ti|125648639|chicken|dna
chr1 26644064 26644065 c}t|212|51|M|125|GENOMIC|EST|NISC|ti|125648639|chicken|dna
chr1 26643945 26643946 c}t|331|51|M|125|GENOMIC|EST|NISC|ti|125648639|chicken|dna
chr1 26644070 26644071 c}t|269|56|M|125|GENOMIC|EST|NISC|ti|125648642|chicken|dna
chr1 26644064 26644065 c}t|275|45|M|125|GENOMIC|EST|NISC|ti|125648642|chicken|dna
chr1 26643945 26643946 c}t|394|56|M|125|GENOMIC|EST|NISC|ti|125648642|chicken|dna
chr1 26643945 26643946 g}a|419|51|P|125|GENOMIC|EST|NISC|ti|125648638|chicken|dna
chr1 26644064 26644065 g}a|538|51|P|125|GENOMIC|EST|NISC|ti|125648638|chicken|dna
chr1 26644070 26644071 g}a|544|44|P|125|GENOMIC|EST|NISC|ti|125648638|chicken|dna
chr1 26637919 26637920 c}t|138|45|M|234|GENOMIC|EST|NISC|ti|125648483|chicken|dna
chr1 26637876 26637877 c}t|181|46|M|234|GENOMIC|EST|NISC|ti|125648483|chicken|dna
chr1 26637685 26637686 c}t|372|48|M|234|GENOMIC|EST|NISC|ti|125648483|chicken|dna
chr1 26640180 26640181 a}g|82|45|P|410|GENOMIC|EST|NISC|ti|125648548|chicken|dna
chr1 26640404 26640405 a}g|306|56|P|410|GENOMIC|EST|NISC|ti|125648548|chicken|dna
chr1 26637919 26637920 c}t|375|43|M|234|GENOMIC|EST|NISC|ti|125648490|chicken|dna
chr1 26637876 26637877 c}t|418|56|M|234|GENOMIC|EST|NISC|ti|125648490|chicken|dna
chr1 26637862 26637863 c}t|432|45|M|234|GENOMIC|EST|NISC|ti|125648490|chicken|dna
chr1 26637685 26637686 c}t|609|48|M|234|GENOMIC|EST|NISC|ti|125648490|chicken|dna
chr1 26637919 26637920 c}t|208|43|M|234|GENOMIC|EST|NISC|ti|125648487|chicken|dna
chr1 26637876 26637877 c}t|251|51|M|234|GENOMIC|EST|NISC|ti|125648487|chicken|dna
chr1 26637862 26637863 c}t|265|51|M|234|GENOMIC|EST|NISC|ti|125648487|chicken|dna
chr1 26637685 26637686 c}t|442|51|M|234|GENOMIC|EST|NISC|ti|125648487|chicken|dna
chr1 26915576 26915577 c}t|246|45|P|345|GENOMIC|EST|NISC|ti|125648959|chicken|dna
chr1 26915879 26915880 c}t|549|56|P|345|GENOMIC|EST|NISC|ti|125648959|chicken|dna
chr1 26915921 26915922 c}t|591|48|P|345|GENOMIC|EST|NISC|ti|125648959|chicken|dna
chr1 26915921 26915922 g}a|286|43|M|345|GENOMIC|EST|NISC|ti|125648951|chicken|dna
chr1 26915879 26915880 g}a|328|45|M|345|GENOMIC|EST|NISC|ti|125648951|chicken|dna
chr1 26915576 26915577 g}a|631|40|M|345|GENOMIC|EST|NISC|ti|125648951|chicken|dna
chr1 26915576 26915577 c}t|103|40|P|345|GENOMIC|EST|NISC|ti|125648952|chicken|dna
chr1 26915879 26915880 c}t|406|56|P|345|GENOMIC|EST|NISC|ti|125648952|chicken|dna
chr1 26915921 26915922 c}t|448|56|P|345|GENOMIC|EST|NISC|ti|125648952|chicken|dna
chr1 26901902 26901903 g}a|325|43|M|342|GENOMIC|EST|NISC|ti|125649204|chicken|dna
chr1 26901791 26901792 g}a|436|51|M|342|GENOMIC|EST|NISC|ti|125649204|chicken|dna
chr1 26915921 26915922 g}a|185|43|M|345|GENOMIC|EST|NISC|ti|125648956|chicken|dna
chr1 26915879 26915880 g}a|227|45|M|345|GENOMIC|EST|NISC|ti|125648956|chicken|dna
chr1 26915576 26915577 g}a|530|51|M|345|GENOMIC|EST|NISC|ti|125648956|chicken|dna
chr1 26901791 26901792 c}t|86|40|P|395|GENOMIC|EST|NISC|ti|125649203|chicken|dna
chr1 26901902 26901903 c}t|197|40|P|395|GENOMIC|EST|NISC|ti|125649203|chicken|dna
chr1 26902133 26902134 c}t|428|56|P|395|GENOMIC|EST|NISC|ti|125649203|chicken|dna
chr1 26902186 26902187 c}t|481|40|P|395|GENOMIC|EST|NISC|ti|125649203|chicken|dna
chr1 26894279 26894280 c}t|262|51|M|401|GENOMIC|EST|NISC|ti|125649304|chicken|dna
chr1 26894274 26894275 c}t|267|45|M|401|GENOMIC|EST|NISC|ti|125649304|chicken|dna
chr1 26894078 26894079 c}t|463|51|M|401|GENOMIC|EST|NISC|ti|125649304|chicken|dna
chr1 26915879 26915880 g}a|197|43|M|345|GENOMIC|EST|NISC|ti|125648957|chicken|dna
chr1 26915576 26915577 g}a|500|56|M|345|GENOMIC|EST|NISC|ti|125648957|chicken|dna
chr1 26893878 26893879 g}a|233|45|P|401|GENOMIC|EST|NISC|ti|125649305|chicken|dna
chr1 26894078 26894079 g}a|433|56|P|401|GENOMIC|EST|NISC|ti|125649305|chicken|dna
chr1 26818077 26818078 a}g|244|51|P|166|GENOMIC|EST|NISC|ti|125649798|chicken|dna
chr1 26818140 26818141 a}g|307|51|P|166|GENOMIC|EST|NISC|ti|125649798|chicken|dna
chr1 26818243 26818244 a}g|410|45|P|166|GENOMIC|EST|NISC|ti|125649798|chicken|dna
chr1 26883733 26883734 t}c|238|56|P|346|GENOMIC|EST|NISC|ti|125649508|chicken|dna
chr1 26883890 26883891 t}c|395|40|P|346|GENOMIC|EST|NISC|ti|125649508|chicken|dna
chr1 26884014 26884015 t}c|519|46|P|346|GENOMIC|EST|NISC|ti|125649508|chicken|dna
chr1 26818077 26818078 a}g|157|51|P|166|GENOMIC|EST|NISC|ti|125649801|chicken|dna
chr1 26818140 26818141 a}g|220|45|P|166|GENOMIC|EST|NISC|ti|125649801|chicken|dna
chr1 26818243 26818244 a}g|323|45|P|166|GENOMIC|EST|NISC|ti|125649801|chicken|dna
chr1 26818243 26818244 t}c|362|51|M|166|GENOMIC|EST|NISC|ti|125649800|chicken|dna
chr1 26818140 26818141 t}c|465|40|M|166|GENOMIC|EST|NISC|ti|125649800|chicken|dna
chr1 26883890 26883891 t}c|267|51|P|346|GENOMIC|EST|NISC|ti|125649505|chicken|dna
chr1 26884014 26884015 t}c|391|45|P|346|GENOMIC|EST|NISC|ti|125649505|chicken|dna
chr1 26883733 26883734 t}c|146|51|P|346|GENOMIC|EST|NISC|ti|125649506|chicken|dna
chr1 26883890 26883891 t}c|303|51|P|346|GENOMIC|EST|NISC|ti|125649506|chicken|dna
chr1 26884014 26884015 t}c|427|51|P|346|GENOMIC|EST|NISC|ti|125649506|chicken|dna
chr1 26840379 26840380 c}t|132|40|M|349|GENOMIC|EST|NISC|ti|125650270|chicken|dna
chr1 26840138 26840139 c}t|373|56|M|349|GENOMIC|EST|NISC|ti|125650270|chicken|dna
chr1 26840499 26840500 c}t|68|45|M|469|GENOMIC|EST|NISC|ti|125650272|chicken|dna
chr1 26840379 26840380 c}t|188|43|M|469|GENOMIC|EST|NISC|ti|125650272|chicken|dna
chr1 26840138 26840139 c}t|429|56|M|469|GENOMIC|EST|NISC|ti|125650272|chicken|dna
chr1 26821839 26821840 c}t|228|43|M|146|GENOMIC|EST|NISC|ti|125649884|chicken|dna
chr1 26821783 26821784 c}t|284|51|M|146|GENOMIC|EST|NISC|ti|125649884|chicken|dna
chr1 26821693 26821694 c}t|374|56|M|146|GENOMIC|EST|NISC|ti|125649884|chicken|dna
chr1 26840030 26840031 g}a|237|51|P|349|GENOMIC|EST|NISC|ti|125650271|chicken|dna
chr1 26840138 26840139 g}a|345|46|P|349|GENOMIC|EST|NISC|ti|125650271|chicken|dna
chr1 26840379 26840380 g}a|586|46|P|349|GENOMIC|EST|NISC|ti|125650271|chicken|dna
chr1 26840379 26840380 c}t|124|45|M|349|GENOMIC|EST|NISC|ti|125650269|chicken|dna
chr1 26840138 26840139 c}t|365|56|M|349|GENOMIC|EST|NISC|ti|125650269|chicken|dna
chr1 26840030 26840031 c}t|473|56|M|349|GENOMIC|EST|NISC|ti|125650269|chicken|dna
chr1 26825006 26825007 a}g|106|51|P|385|GENOMIC|EST|NISC|ti|125649958|chicken|dna
chr1 26825056 26825057 a}g|156|45|P|385|GENOMIC|EST|NISC|ti|125649958|chicken|dna
chr1 26825391 26825392 a}g|491|40|P|385|GENOMIC|EST|NISC|ti|125649958|chicken|dna
chr1 26821839 26821840 c}t|250|43|M|146|GENOMIC|EST|NISC|ti|125649886|chicken|dna
chr1 26821783 26821784 c}t|306|56|M|146|GENOMIC|EST|NISC|ti|125649886|chicken|dna
chr1 26821693 26821694 c}t|396|56|M|146|GENOMIC|EST|NISC|ti|125649886|chicken|dna
chr1 26821839 26821840 c}t|375|43|M|146|GENOMIC|EST|NISC|ti|125649887|chicken|dna
chr1 26821783 26821784 c}t|431|51|M|146|GENOMIC|EST|NISC|ti|125649887|chicken|dna
chr1 26821693 26821694 c}t|521|56|M|146|GENOMIC|EST|NISC|ti|125649887|chicken|dna
chr1 26858637 26858638 c}t|434|56|M|246|GENOMIC|EST|NISC|ti|125650613|chicken|dna
chr1 26858473 26858474 c}t|598|48|M|246|GENOMIC|EST|NISC|ti|125650613|chicken|dna
chr1 26858440 26858441 c}t|631|40|M|246|GENOMIC|EST|NISC|ti|125650613|chicken|dna
chr1 26858391 26858392 g}a|58|40|P|246|GENOMIC|EST|NISC|ti|125650612|chicken|dna
chr1 26858440 26858441 g}a|107|40|P|246|GENOMIC|EST|NISC|ti|125650612|chicken|dna
chr1 26858473 26858474 g}a|140|40|P|246|GENOMIC|EST|NISC|ti|125650612|chicken|dna
chr1 26858637 26858638 g}a|304|43|P|246|GENOMIC|EST|NISC|ti|125650612|chicken|dna
chr1 26858391 26858392 g}a|299|56|P|246|GENOMIC|EST|NISC|ti|125650607|chicken|dna
chr1 26858440 26858441 g}a|348|43|P|246|GENOMIC|EST|NISC|ti|125650607|chicken|dna
chr1 26858473 26858474 g}a|381|45|P|246|GENOMIC|EST|NISC|ti|125650607|chicken|dna
chr1 26858637 26858638 g}a|545|40|P|246|GENOMIC|EST|NISC|ti|125650607|chicken|dna
chr1 26858637 26858638 c}t|445|56|M|197|GENOMIC|EST|NISC|ti|125650615|chicken|dna
chr1 26858473 26858474 c}t|609|48|M|197|GENOMIC|EST|NISC|ti|125650615|chicken|dna
chr1 26858391 26858392 g}a|309|56|P|246|GENOMIC|EST|NISC|ti|125650606|chicken|dna
chr1 26858440 26858441 g}a|358|40|P|246|GENOMIC|EST|NISC|ti|125650606|chicken|dna
chr1 26858473 26858474 g}a|391|41|P|246|GENOMIC|EST|NISC|ti|125650606|chicken|dna
chr1 26858637 26858638 g}a|555|40|P|246|GENOMIC|EST|NISC|ti|125650606|chicken|dna
chr1 26858391 26858392 g}a|143|51|P|246|GENOMIC|EST|NISC|ti|125650610|chicken|dna
chr1 26858440 26858441 g}a|192|43|P|246|GENOMIC|EST|NISC|ti|125650610|chicken|dna
chr1 26858473 26858474 g}a|225|46|P|246|GENOMIC|EST|NISC|ti|125650610|chicken|dna
chr1 26858637 26858638 g}a|389|45|P|246|GENOMIC|EST|NISC|ti|125650610|chicken|dna
chr1 26858391 26858392 g}a|103|40|P|246|GENOMIC|EST|NISC|ti|125650611|chicken|dna
chr1 26858440 26858441 g}a|152|45|P|246|GENOMIC|EST|NISC|ti|125650611|chicken|dna
chr1 26858637 26858638 g}a|349|45|P|246|GENOMIC|EST|NISC|ti|125650611|chicken|dna
chr1 26858391 26858392 g}a|255|56|P|246|GENOMIC|EST|NISC|ti|125650609|chicken|dna
chr1 26858440 26858441 g}a|304|51|P|246|GENOMIC|EST|NISC|ti|125650609|chicken|dna
chr1 26858473 26858474 g}a|337|45|P|246|GENOMIC|EST|NISC|ti|125650609|chicken|dna
chr1 26858637 26858638 g}a|501|51|P|246|GENOMIC|EST|NISC|ti|125650609|chicken|dna
chr2 22404988 22404989 t}c|233|56|P|220|GENOMIC|EST|NISC|ti|125651602|chicken|dna
chr2 22405177 22405178 t}c|422|40|P|220|GENOMIC|EST|NISC|ti|125651602|chicken|dna
chr2 22405208 22405209 t}c|453|56|P|220|GENOMIC|EST|NISC|ti|125651602|chicken|dna
chr2 22420363 22420364 c}t|270|51|P|279|GENOMIC|EST|NISC|ti|125651339|chicken|dna
chr2 22420496 22420497 c}t|403|45|P|279|GENOMIC|EST|NISC|ti|125651339|chicken|dna
chr2 22420642 22420643 c}t|549|40|P|279|GENOMIC|EST|NISC|ti|125651339|chicken|dna
chr2 22395173 22395174 a}t|537|40|M|228|GENOMIC|EST|NISC|ti|125651807|chicken|dna
chr2 22395007 22395008 a}t|703|40|M|228|GENOMIC|EST|NISC|ti|125651807|chicken|dna
chr2 22497322 22497323 t}c|281|43|P|339|GENOMIC|EST|NISC|ti|125653246|chicken|dna
chr2 22497634 22497635 t}c|593|40|P|339|GENOMIC|EST|NISC|ti|125653246|chicken|dna
chr2 22497661 22497662 t}c|620|56|P|339|GENOMIC|EST|NISC|ti|125653246|chicken|dna
chr2 22504867 22504868 t}c|151|40|M|235|GENOMIC|EST|NISC|ti|125653085|chicken|dna
chr2 22504655 22504656 t}c|363|40|M|235|GENOMIC|EST|NISC|ti|125653085|chicken|dna
chr2 22504632 22504633 t}c|386|56|M|235|GENOMIC|EST|NISC|ti|125653085|chicken|dna
chr2 22504867 22504868 t}c|251|43|M|235|GENOMIC|EST|NISC|ti|125653079|chicken|dna
chr2 22504655 22504656 t}c|463|43|M|235|GENOMIC|EST|NISC|ti|125653079|chicken|dna
chr2 22504632 22504633 t}c|486|43|M|235|GENOMIC|EST|NISC|ti|125653079|chicken|dna
chr2 22497661 22497662 a}g|160|40|M|339|GENOMIC|EST|NISC|ti|125653245|chicken|dna
chr2 22497634 22497635 a}g|187|40|M|339|GENOMIC|EST|NISC|ti|125653245|chicken|dna
chr2 22497322 22497323 a}g|499|51|M|339|GENOMIC|EST|NISC|ti|125653245|chicken|dna
chr2 22504655 22504656 a}g|263|56|P|235|GENOMIC|EST|NISC|ti|125653080|chicken|dna
chr2 22504867 22504868 a}g|475|56|P|235|GENOMIC|EST|NISC|ti|125653080|chicken|dna
chr2 22504867 22504868 t}c|302|43|M|235|GENOMIC|EST|NISC|ti|125653076|chicken|dna
chr2 22504655 22504656 t}c|514|45|M|235|GENOMIC|EST|NISC|ti|125653076|chicken|dna
chr2 22504632 22504633 t}c|537|46|M|235|GENOMIC|EST|NISC|ti|125653076|chicken|dna
chr2 22497322 22497323 t}c|293|43|P|339|GENOMIC|EST|NISC|ti|125653247|chicken|dna
chr2 22497634 22497635 t}c|605|40|P|339|GENOMIC|EST|NISC|ti|125653247|chicken|dna
chr2 22497661 22497662 t}c|632|42|P|339|GENOMIC|EST|NISC|ti|125653247|chicken|dna
chr2 22504632 22504633 a}g|228|44|P|235|GENOMIC|EST|NISC|ti|125653078|chicken|dna
chr2 22504655 22504656 a}g|251|45|P|235|GENOMIC|EST|NISC|ti|125653078|chicken|dna
chr2 22504867 22504868 a}g|463|56|P|235|GENOMIC|EST|NISC|ti|125653078|chicken|dna
chr2 22504632 22504633 a}g|295|56|P|235|GENOMIC|EST|NISC|ti|125653082|chicken|dna
chr2 22504655 22504656 a}g|318|56|P|235|GENOMIC|EST|NISC|ti|125653082|chicken|dna
chr2 22504867 22504868 a}g|530|45|P|235|GENOMIC|EST|NISC|ti|125653082|chicken|dna
chr2 22504867 22504868 t}c|298|51|M|235|GENOMIC|EST|NISC|ti|125653077|chicken|dna
chr2 22504655 22504656 t}c|510|45|M|235|GENOMIC|EST|NISC|ti|125653077|chicken|dna
chr2 22504632 22504633 t}c|533|45|M|235|GENOMIC|EST|NISC|ti|125653077|chicken|dna
chr2 22480173 22480174 c}t|146|40|P|199|GENOMIC|EST|NISC|ti|125653650|chicken|dna
chr2 22480244 22480245 c}t|217|40|P|199|GENOMIC|EST|NISC|ti|125653650|chicken|dna
chr2 22480372 22480373 c}t|345|41|P|199|GENOMIC|EST|NISC|ti|125653650|chicken|dna
chr2 22486029 22486030 c}t|136|56|P|471|GENOMIC|EST|NISC|ti|125653531|chicken|dna
chr2 22486352 22486353 c}t|459|51|P|471|GENOMIC|EST|NISC|ti|125653531|chicken|dna
chr2 22480173 22480174 c}t|272|50|P|199|GENOMIC|EST|NISC|ti|125653653|chicken|dna
chr2 22480225 22480226 c}t|324|45|P|199|GENOMIC|EST|NISC|ti|125653653|chicken|dna
chr2 22480244 22480245 c}t|343|40|P|199|GENOMIC|EST|NISC|ti|125653653|chicken|dna
chr2 22480372 22480373 c}t|471|40|P|199|GENOMIC|EST|NISC|ti|125653653|chicken|dna
chr2 22486029 22486030 c}t|74|47|P|471|GENOMIC|EST|NISC|ti|125653528|chicken|dna
chr2 22486352 22486353 c}t|397|56|P|471|GENOMIC|EST|NISC|ti|125653528|chicken|dna
chr2 22489961 22489962 a}g|387|40|M|138|GENOMIC|EST|NISC|ti|125653413|chicken|dna
chr2 22489919 22489920 a}g|429|40|M|138|GENOMIC|EST|NISC|ti|125653413|chicken|dna
chr2 22489823 22489824 a}g|525|42|M|138|GENOMIC|EST|NISC|ti|125653413|chicken|dna
chr2 22489823 22489824 t}c|203|43|P|138|GENOMIC|EST|NISC|ti|125653412|chicken|dna
chr2 22489919 22489920 t}c|299|45|P|138|GENOMIC|EST|NISC|ti|125653412|chicken|dna
chr2 22489961 22489962 t}c|341|51|P|138|GENOMIC|EST|NISC|ti|125653412|chicken|dna
chr2 22489961 22489962 a}g|276|45|M|138|GENOMIC|EST|NISC|ti|125653416|chicken|dna
chr2 22489919 22489920 a}g|318|43|M|138|GENOMIC|EST|NISC|ti|125653416|chicken|dna
chr2 22489823 22489824 a}g|414|51|M|138|GENOMIC|EST|NISC|ti|125653416|chicken|dna
chr2 22489961 22489962 a}g|260|51|M|138|GENOMIC|EST|NISC|ti|125653418|chicken|dna
chr2 22489919 22489920 a}g|302|43|M|138|GENOMIC|EST|NISC|ti|125653418|chicken|dna
chr2 22489823 22489824 a}g|398|51|M|138|GENOMIC|EST|NISC|ti|125653418|chicken|dna
chr2 22489961 22489962 a}g|408|51|M|138|GENOMIC|EST|NISC|ti|125653410|chicken|dna
chr2 22489919 22489920 a}g|450|43|M|138|GENOMIC|EST|NISC|ti|125653410|chicken|dna
chr2 22489823 22489824 a}g|546|51|M|138|GENOMIC|EST|NISC|ti|125653410|chicken|dna
chr2 22486029 22486030 c}t|120|44|P|471|GENOMIC|EST|NISC|ti|125653533|chicken|dna
chr2 22486352 22486353 c}t|443|51|P|471|GENOMIC|EST|NISC|ti|125653533|chicken|dna
chr2 22489961 22489962 a}g|405|40|M|138|GENOMIC|EST|NISC|ti|125653411|chicken|dna
chr2 22489919 22489920 a}g|447|40|M|138|GENOMIC|EST|NISC|ti|125653411|chicken|dna
chr2 22489823 22489824 a}g|543|45|M|138|GENOMIC|EST|NISC|ti|125653411|chicken|dna
chr2 22489823 22489824 t}c|168|43|P|138|GENOMIC|EST|NISC|ti|125653409|chicken|dna
chr2 22489919 22489920 t}c|264|51|P|138|GENOMIC|EST|NISC|ti|125653409|chicken|dna
chr2 22489961 22489962 t}c|306|51|P|138|GENOMIC|EST|NISC|ti|125653409|chicken|dna
chr2 22489823 22489824 t}c|203|43|P|138|GENOMIC|EST|NISC|ti|125653414|chicken|dna
chr2 22489919 22489920 t}c|299|45|P|138|GENOMIC|EST|NISC|ti|125653414|chicken|dna
chr2 22489961 22489962 t}c|341|45|P|138|GENOMIC|EST|NISC|ti|125653414|chicken|dna
chr2 22486029 22486030 c}t|96|44|P|471|GENOMIC|EST|NISC|ti|125653530|chicken|dna
chr2 22486352 22486353 c}t|419|56|P|471|GENOMIC|EST|NISC|ti|125653530|chicken|dna
chr2 22486500 22486501 g}a|267|45|M|471|GENOMIC|EST|NISC|ti|125653527|chicken|dna
chr2 22486352 22486353 g}a|415|56|M|471|GENOMIC|EST|NISC|ti|125653527|chicken|dna
chr2 22489961 22489962 a}g|505|46|M|138|GENOMIC|EST|NISC|ti|125653405|chicken|dna
chr2 22489919 22489920 a}g|547|40|M|138|GENOMIC|EST|NISC|ti|125653405|chicken|dna
chr2 22489823 22489824 a}g|643|40|M|138|GENOMIC|EST|NISC|ti|125653405|chicken|dna
chr2 22489823 22489824 t}c|166|43|P|138|GENOMIC|EST|NISC|ti|125653408|chicken|dna
chr2 22489919 22489920 t}c|262|51|P|138|GENOMIC|EST|NISC|ti|125653408|chicken|dna
chr2 22489961 22489962 t}c|304|51|P|138|GENOMIC|EST|NISC|ti|125653408|chicken|dna
chr2 22480173 22480174 c}t|275|56|P|199|GENOMIC|EST|NISC|ti|125653654|chicken|dna
chr2 22480225 22480226 c}t|327|51|P|199|GENOMIC|EST|NISC|ti|125653654|chicken|dna
chr2 22480244 22480245 c}t|346|45|P|199|GENOMIC|EST|NISC|ti|125653654|chicken|dna
chr2 22480372 22480373 c}t|474|40|P|199|GENOMIC|EST|NISC|ti|125653654|chicken|dna
chr2 22453629 22453630 a}g|204|56|M|172|GENOMIC|EST|NISC|ti|125654226|chicken|dna
chr2 22453569 22453570 a}g|264|50|M|172|GENOMIC|EST|NISC|ti|125654226|chicken|dna
chr2 22453565 22453566 a}g|268|42|M|172|GENOMIC|EST|NISC|ti|125654226|chicken|dna
chr2 22453457 22453458 a}g|376|40|M|172|GENOMIC|EST|NISC|ti|125654226|chicken|dna
chr2 22453457 22453458 t}c|505|45|P|112|GENOMIC|EST|NISC|ti|125654233|chicken|dna
chr2 22453565 22453566 t}c|613|40|P|112|GENOMIC|EST|NISC|ti|125654233|chicken|dna
chr2 22463646 22463647 c}t|304|43|M|112|GENOMIC|EST|NISC|ti|125653992|chicken|dna
chr2 22463548 22463549 c}t|402|56|M|112|GENOMIC|EST|NISC|ti|125653992|chicken|dna
chr2 22463534 22463535 c}t|416|45|M|112|GENOMIC|EST|NISC|ti|125653992|chicken|dna
chr2 22453457 22453458 t}c|335|40|P|172|GENOMIC|EST|NISC|ti|125654224|chicken|dna
chr2 22453565 22453566 t}c|443|45|P|172|GENOMIC|EST|NISC|ti|125654224|chicken|dna
chr2 22453569 22453570 t}c|447|42|P|172|GENOMIC|EST|NISC|ti|125654224|chicken|dna
chr2 22453629 22453630 t}c|507|46|P|172|GENOMIC|EST|NISC|ti|125654224|chicken|dna
chr2 22463646 22463647 c}t|257|43|M|112|GENOMIC|EST|NISC|ti|125653994|chicken|dna
chr2 22463548 22463549 c}t|355|44|M|112|GENOMIC|EST|NISC|ti|125653994|chicken|dna
chr2 22463534 22463535 c}t|369|51|M|112|GENOMIC|EST|NISC|ti|125653994|chicken|dna
chr2 22453457 22453458 t}c|380|51|P|172|GENOMIC|EST|NISC|ti|125654228|chicken|dna
chr2 22453565 22453566 t}c|488|40|P|172|GENOMIC|EST|NISC|ti|125654228|chicken|dna
chr2 22453629 22453630 t}c|552|48|P|172|GENOMIC|EST|NISC|ti|125654228|chicken|dna
chr2 22453457 22453458 t}c|392|45|P|172|GENOMIC|EST|NISC|ti|125654227|chicken|dna
chr2 22453565 22453566 t}c|500|45|P|172|GENOMIC|EST|NISC|ti|125654227|chicken|dna
chr2 22453569 22453570 t}c|504|43|P|172|GENOMIC|EST|NISC|ti|125654227|chicken|dna
chr2 22453629 22453630 t}c|564|46|P|172|GENOMIC|EST|NISC|ti|125654227|chicken|dna
chr2 22453457 22453458 t}c|432|51|P|172|GENOMIC|EST|NISC|ti|125654229|chicken|dna
chr2 22453565 22453566 t}c|540|40|P|172|GENOMIC|EST|NISC|ti|125654229|chicken|dna
chr2 22453569 22453570 a}g|88|44|M|112|GENOMIC|EST|NISC|ti|125654235|chicken|dna
chr2 22453565 22453566 a}g|92|48|M|112|GENOMIC|EST|NISC|ti|125654235|chicken|dna
chr2 22453457 22453458 a}g|200|43|M|112|GENOMIC|EST|NISC|ti|125654235|chicken|dna
chr2 22453629 22453630 a}g|117|56|M|172|GENOMIC|EST|NISC|ti|125654230|chicken|dna
chr2 22453569 22453570 a}g|177|45|M|172|GENOMIC|EST|NISC|ti|125654230|chicken|dna
chr2 22453565 22453566 a}g|181|45|M|172|GENOMIC|EST|NISC|ti|125654230|chicken|dna
chr2 22453457 22453458 a}g|289|43|M|172|GENOMIC|EST|NISC|ti|125654230|chicken|dna
chr2 22453457 22453458 t}c|484|40|P|172|GENOMIC|EST|NISC|ti|125654231|chicken|dna
chr2 22453565 22453566 t}c|592|40|P|172|GENOMIC|EST|NISC|ti|125654231|chicken|dna
chr2 22453569 22453570 t}c|596|40|P|172|GENOMIC|EST|NISC|ti|125654231|chicken|dna
chr2 22453457 22453458 t}c|278|56|P|172|GENOMIC|EST|NISC|ti|125654223|chicken|dna
chr2 22453565 22453566 t}c|386|45|P|172|GENOMIC|EST|NISC|ti|125654223|chicken|dna
chr2 22453569 22453570 t}c|390|45|P|172|GENOMIC|EST|NISC|ti|125654223|chicken|dna
chr2 22453629 22453630 t}c|450|51|P|172|GENOMIC|EST|NISC|ti|125654223|chicken|dna
chr2 22435865 22435866 c}t|110|51|M|506|GENOMIC|EST|NISC|ti|125654737|chicken|dna
chr2 22435391 22435392 c}t|584|46|M|506|GENOMIC|EST|NISC|ti|125654737|chicken|dna
chr2 22435373 22435374 c}t|602|40|M|506|GENOMIC|EST|NISC|ti|125654737|chicken|dna
chr2 22435359 22435360 c}t|616|48|M|506|GENOMIC|EST|NISC|ti|125654737|chicken|dna
chr2 22420363 22420364 c}t|327|51|P|279|GENOMIC|EST|NISC|ti|125655024|chicken|dna
chr2 22420496 22420497 c}t|460|45|P|279|GENOMIC|EST|NISC|ti|125655024|chicken|dna
chr2 22716156 22716157 c}t|352|43|P|135|GENOMIC|EST|NISC|ti|125655754|chicken|dna
chr2 22716195 22716196 c}t|391|56|P|135|GENOMIC|EST|NISC|ti|125655754|chicken|dna
chr2 22716291 22716292 c}t|487|56|P|135|GENOMIC|EST|NISC|ti|125655754|chicken|dna
chr2 22740393 22740394 g}a|394|46|P|277|GENOMIC|EST|NISC|ti|125656274|chicken|dna
chr2 22740497 22740498 g}a|498|40|P|277|GENOMIC|EST|NISC|ti|125656274|chicken|dna
chr2 22740670 22740671 c}t|158|40|M|277|GENOMIC|EST|NISC|ti|125656280|chicken|dna
chr2 22740497 22740498 c}t|331|56|M|277|GENOMIC|EST|NISC|ti|125656280|chicken|dna
chr2 22740393 22740394 c}t|435|45|M|277|GENOMIC|EST|NISC|ti|125656280|chicken|dna
chr2 22740497 22740498 c}t|286|50|M|277|GENOMIC|EST|NISC|ti|125656276|chicken|dna
chr2 22740393 22740394 c}t|390|45|M|277|GENOMIC|EST|NISC|ti|125656276|chicken|dna
chr2 22740497 22740498 g}a|282|43|P|277|GENOMIC|EST|NISC|ti|125656283|chicken|dna
chr2 22740670 22740671 g}a|455|51|P|277|GENOMIC|EST|NISC|ti|125656283|chicken|dna
chr2 22740670 22740671 c}t|166|40|M|277|GENOMIC|EST|NISC|ti|125656279|chicken|dna
chr2 22740497 22740498 c}t|339|56|M|277|GENOMIC|EST|NISC|ti|125656279|chicken|dna
chr2 22740393 22740394 c}t|443|40|M|277|GENOMIC|EST|NISC|ti|125656279|chicken|dna
chr2 22740497 22740498 g}a|267|45|P|277|GENOMIC|EST|NISC|ti|125656285|chicken|dna
chr2 22740670 22740671 g}a|440|56|P|277|GENOMIC|EST|NISC|ti|125656285|chicken|dna
chr2 22740497 22740498 c}t|225|50|M|277|GENOMIC|EST|NISC|ti|125656273|chicken|dna
chr2 22740393 22740394 c}t|329|46|M|277|GENOMIC|EST|NISC|ti|125656273|chicken|dna
chr2 22740497 22740498 g}a|275|45|P|277|GENOMIC|EST|NISC|ti|125656284|chicken|dna
chr2 22740670 22740671 g}a|448|44|P|277|GENOMIC|EST|NISC|ti|125656284|chicken|dna
chr2 22740497 22740498 g}a|288|45|P|277|GENOMIC|EST|NISC|ti|125656282|chicken|dna
chr2 22740670 22740671 g}a|461|56|P|277|GENOMIC|EST|NISC|ti|125656282|chicken|dna
chr2 22740393 22740394 g}a|197|40|P|277|GENOMIC|EST|NISC|ti|125656281|chicken|dna
chr2 22740497 22740498 g}a|301|43|P|277|GENOMIC|EST|NISC|ti|125656281|chicken|dna
chr2 22740670 22740671 g}a|474|46|P|277|GENOMIC|EST|NISC|ti|125656281|chicken|dna
chr2 22740497 22740498 c}t|239|56|M|277|GENOMIC|EST|NISC|ti|125656275|chicken|dna
chr2 22740393 22740394 c}t|343|43|M|277|GENOMIC|EST|NISC|ti|125656275|chicken|dna
chr2 22740497 22740498 g}a|253|45|P|277|GENOMIC|EST|NISC|ti|125656286|chicken|dna
chr2 22740670 22740671 g}a|426|56|P|277|GENOMIC|EST|NISC|ti|125656286|chicken|dna
chr2 22740670 22740671 c}t|211|51|M|277|GENOMIC|EST|NISC|ti|125656278|chicken|dna
chr2 22740497 22740498 c}t|384|56|M|277|GENOMIC|EST|NISC|ti|125656278|chicken|dna
chr2 22760110 22760111 c}g|137|56|M|603|GENOMIC|EST|NISC|ti|125656762|chicken|dna
chr2 22759842 22759843 c}g|405|51|M|603|GENOMIC|EST|NISC|ti|125656762|chicken|dna
chr2 22755099 22755100 a}g|280|51|P|390|GENOMIC|EST|NISC|ti|125656648|chicken|dna
chr2 22755230 22755231 a}g|411|40|P|390|GENOMIC|EST|NISC|ti|125656648|chicken|dna
chr19 182827 182828 a}g|267|56|M|185|GENOMIC|EST|NISC|ti|125658054|chicken|dna
chr19 182741 182742 a}g|353|46|M|185|GENOMIC|EST|NISC|ti|125658054|chicken|dna
chr19 182642 182643 a}g|452|51|M|185|GENOMIC|EST|NISC|ti|125658054|chicken|dna
chr19 182827 182828 a}g|292|51|M|185|GENOMIC|EST|NISC|ti|125658056|chicken|dna
chr19 182741 182742 a}g|378|51|M|185|GENOMIC|EST|NISC|ti|125658056|chicken|dna
chr19 182642 182643 a}g|477|51|M|185|GENOMIC|EST|NISC|ti|125658056|chicken|dna
chr19 182827 182828 a}g|112|51|M|185|GENOMIC|EST|NISC|ti|125658047|chicken|dna
chr19 182741 182742 a}g|198|56|M|185|GENOMIC|EST|NISC|ti|125658047|chicken|dna
chr19 182642 182643 a}g|297|51|M|185|GENOMIC|EST|NISC|ti|125658047|chicken|dna
chr19 182827 182828 a}g|171|51|M|185|GENOMIC|EST|NISC|ti|125658052|chicken|dna
chr19 182741 182742 a}g|257|56|M|185|GENOMIC|EST|NISC|ti|125658052|chicken|dna
chr19 182642 182643 a}g|356|45|M|185|GENOMIC|EST|NISC|ti|125658052|chicken|dna
chr19 182642 182643 t}c|117|51|P|185|GENOMIC|EST|NISC|ti|125658062|chicken|dna
chr19 182741 182742 t}c|216|56|P|185|GENOMIC|EST|NISC|ti|125658062|chicken|dna
chr19 182827 182828 t}c|302|56|P|185|GENOMIC|EST|NISC|ti|125658062|chicken|dna
chr19 182642 182643 t}c|271|51|P|185|GENOMIC|EST|NISC|ti|125658053|chicken|dna
chr19 182741 182742 t}c|370|56|P|185|GENOMIC|EST|NISC|ti|125658053|chicken|dna
chr19 182827 182828 t}c|456|40|P|185|GENOMIC|EST|NISC|ti|125658053|chicken|dna
chr19 197124 197125 a}g|158|56|M|414|GENOMIC|EST|NISC|ti|125658490|chicken|dna
chr19 197092 197093 a}g|190|45|M|414|GENOMIC|EST|NISC|ti|125658490|chicken|dna
chr19 196710 196711 a}g|572|42|M|414|GENOMIC|EST|NISC|ti|125658490|chicken|dna
chr19 195540 195541 t}c|445|45|M|119|GENOMIC|EST|NISC|ti|125658443|chicken|dna
chr19 195432 195433 t}c|553|40|M|119|GENOMIC|EST|NISC|ti|125658443|chicken|dna
chr19 207519 207520 t}c|429|45|P|118|GENOMIC|EST|NISC|ti|125658734|chicken|dna
chr19 207637 207638 t}c|547|42|P|118|GENOMIC|EST|NISC|ti|125658734|chicken|dna
chr19 223961 223962 c}t|205|56|M|204|GENOMIC|EST|NISC|ti|125658958|chicken|dna
chr19 223922 223923 c}t|244|56|M|204|GENOMIC|EST|NISC|ti|125658958|chicken|dna
chr19 223757 223758 c}t|409|51|M|204|GENOMIC|EST|NISC|ti|125658958|chicken|dna
chr19 229229 229230 g}a|371|43|P|210|GENOMIC|EST|NISC|ti|125659073|chicken|dna
chr19 229310 229311 g}a|452|43|P|210|GENOMIC|EST|NISC|ti|125659073|chicken|dna
chr19 229439 229440 g}a|581|40|P|210|GENOMIC|EST|NISC|ti|125659073|chicken|dna
chr19 223961 223962 c}t|173|56|M|204|GENOMIC|EST|NISC|ti|125658957|chicken|dna
chr19 223922 223923 c}t|212|45|M|204|GENOMIC|EST|NISC|ti|125658957|chicken|dna
chr19 223757 223758 c}t|377|56|M|204|GENOMIC|EST|NISC|ti|125658957|chicken|dna
chr19 223961 223962 c}t|227|56|M|204|GENOMIC|EST|NISC|ti|125658959|chicken|dna
chr19 223922 223923 c}t|266|42|M|204|GENOMIC|EST|NISC|ti|125658959|chicken|dna
chr19 223757 223758 c}t|431|43|M|204|GENOMIC|EST|NISC|ti|125658959|chicken|dna
chr19 223757 223758 g}a|177|43|P|204|GENOMIC|EST|NISC|ti|125658961|chicken|dna
chr19 223922 223923 g}a|342|43|P|204|GENOMIC|EST|NISC|ti|125658961|chicken|dna
chr19 223961 223962 g}a|381|51|P|204|GENOMIC|EST|NISC|ti|125658961|chicken|dna
chr19 224832 224833 t}c|319|56|M|130|GENOMIC|EST|NISC|ti|125658979|chicken|dna
chr19 224801 224802 t}c|350|43|M|130|GENOMIC|EST|NISC|ti|125658979|chicken|dna
chr19 224702 224703 t}c|449|45|M|130|GENOMIC|EST|NISC|ti|125658979|chicken|dna
chr19 229229 229230 g}a|285|43|P|210|GENOMIC|EST|NISC|ti|125659076|chicken|dna
chr19 229310 229311 g}a|366|45|P|210|GENOMIC|EST|NISC|ti|125659076|chicken|dna
chr19 229439 229440 g}a|495|40|P|210|GENOMIC|EST|NISC|ti|125659076|chicken|dna
chr19 229310 229311 g}a|249|43|P|210|GENOMIC|EST|NISC|ti|125659081|chicken|dna
chr19 229394 229395 g}a|333|43|P|210|GENOMIC|EST|NISC|ti|125659081|chicken|dna
chr19 229439 229440 g}a|378|51|P|210|GENOMIC|EST|NISC|ti|125659081|chicken|dna
chr19 224702 224703 a}g|333|56|P|130|GENOMIC|EST|NISC|ti|125658975|chicken|dna
chr19 224801 224802 a}g|432|42|P|130|GENOMIC|EST|NISC|ti|125658975|chicken|dna
chr19 224832 224833 a}g|463|56|P|130|GENOMIC|EST|NISC|ti|125658975|chicken|dna
chr19 229229 229230 g}a|323|51|P|353|GENOMIC|EST|NISC|ti|125659075|chicken|dna
chr19 229310 229311 g}a|404|45|P|353|GENOMIC|EST|NISC|ti|125659075|chicken|dna
chr19 229439 229440 g}a|533|45|P|353|GENOMIC|EST|NISC|ti|125659075|chicken|dna
chr19 224832 224833 t}c|47|40|M|130|GENOMIC|EST|NISC|ti|125658973|chicken|dna
chr19 224801 224802 t}c|78|56|M|130|GENOMIC|EST|NISC|ti|125658973|chicken|dna
chr19 224702 224703 t}c|177|45|M|130|GENOMIC|EST|NISC|ti|125658973|chicken|dna
chr19 223961 223962 c}t|347|56|M|204|GENOMIC|EST|NISC|ti|125658962|chicken|dna
chr19 223922 223923 c}t|386|56|M|204|GENOMIC|EST|NISC|ti|125658962|chicken|dna
chr19 223757 223758 c}t|551|46|M|204|GENOMIC|EST|NISC|ti|125658962|chicken|dna
chr19 224702 224703 a}g|311|56|P|130|GENOMIC|EST|NISC|ti|125658978|chicken|dna
chr19 224801 224802 a}g|410|43|P|130|GENOMIC|EST|NISC|ti|125658978|chicken|dna
chr19 224832 224833 a}g|441|51|P|130|GENOMIC|EST|NISC|ti|125658978|chicken|dna
chr19 224702 224703 a}g|243|51|P|130|GENOMIC|EST|NISC|ti|125658981|chicken|dna
chr19 224801 224802 a}g|342|45|P|130|GENOMIC|EST|NISC|ti|125658981|chicken|dna
chr19 224832 224833 a}g|373|56|P|130|GENOMIC|EST|NISC|ti|125658981|chicken|dna
chr19 223961 223962 c}t|87|51|M|204|GENOMIC|EST|NISC|ti|125658955|chicken|dna
chr19 223922 223923 c}t|126|40|M|204|GENOMIC|EST|NISC|ti|125658955|chicken|dna
chr19 223757 223758 c}t|291|56|M|204|GENOMIC|EST|NISC|ti|125658955|chicken|dna
chr19 229310 229311 g}a|254|51|P|210|GENOMIC|EST|NISC|ti|125659080|chicken|dna
chr19 229394 229395 g}a|338|40|P|210|GENOMIC|EST|NISC|ti|125659080|chicken|dna
chr19 229439 229440 g}a|383|40|P|210|GENOMIC|EST|NISC|ti|125659080|chicken|dna
chr19 224702 224703 a}g|327|51|P|130|GENOMIC|EST|NISC|ti|125658976|chicken|dna
chr19 224801 224802 a}g|426|40|P|130|GENOMIC|EST|NISC|ti|125658976|chicken|dna
chr19 224832 224833 a}g|457|51|P|130|GENOMIC|EST|NISC|ti|125658976|chicken|dna
chr19 223961 223962 c}t|306|56|M|204|GENOMIC|EST|NISC|ti|125658960|chicken|dna
chr19 223922 223923 c}t|345|51|M|204|GENOMIC|EST|NISC|ti|125658960|chicken|dna
chr19 223757 223758 c}t|510|56|M|204|GENOMIC|EST|NISC|ti|125658960|chicken|dna
chr19 229439 229440 c}t|326|51|M|210|GENOMIC|EST|NISC|ti|125659083|chicken|dna
chr19 229394 229395 c}t|371|43|M|210|GENOMIC|EST|NISC|ti|125659083|chicken|dna
chr19 229229 229230 c}t|536|40|M|210|GENOMIC|EST|NISC|ti|125659083|chicken|dna
chr19 224702 224703 a}g|322|45|P|130|GENOMIC|EST|NISC|ti|125658977|chicken|dna
chr19 224801 224802 a}g|421|43|P|130|GENOMIC|EST|NISC|ti|125658977|chicken|dna
chr19 224832 224833 a}g|452|56|P|130|GENOMIC|EST|NISC|ti|125658977|chicken|dna
chr19 229439 229440 c}t|304|51|M|210|GENOMIC|EST|NISC|ti|125659079|chicken|dna
chr19 229394 229395 c}t|349|43|M|210|GENOMIC|EST|NISC|ti|125659079|chicken|dna
chr19 229310 229311 c}t|433|40|M|210|GENOMIC|EST|NISC|ti|125659079|chicken|dna
chr19 229229 229230 c}t|514|56|M|210|GENOMIC|EST|NISC|ti|125659079|chicken|dna
chr19 229229 229230 g}a|222|43|P|210|GENOMIC|EST|NISC|ti|125659077|chicken|dna
chr19 229310 229311 g}a|303|43|P|210|GENOMIC|EST|NISC|ti|125659077|chicken|dna
chr19 229439 229440 g}a|432|45|P|210|GENOMIC|EST|NISC|ti|125659077|chicken|dna
chr19 254786 254787 c}t|266|51|P|175|GENOMIC|EST|NISC|ti|125659738|chicken|dna
chr19 254820 254821 c}t|300|51|P|175|GENOMIC|EST|NISC|ti|125659738|chicken|dna
chr19 254961 254962 c}t|441|56|P|175|GENOMIC|EST|NISC|ti|125659738|chicken|dna
chr19 254786 254787 c}t|308|56|P|175|GENOMIC|EST|NISC|ti|125659737|chicken|dna
chr19 254820 254821 c}t|342|51|P|175|GENOMIC|EST|NISC|ti|125659737|chicken|dna
chr19 254961 254962 c}t|483|51|P|175|GENOMIC|EST|NISC|ti|125659737|chicken|dna
chr19 254786 254787 c}t|406|43|P|175|GENOMIC|EST|NISC|ti|125659731|chicken|dna
chr19 254820 254821 c}t|440|40|P|175|GENOMIC|EST|NISC|ti|125659731|chicken|dna
chr19 254961 254962 c}t|581|48|P|175|GENOMIC|EST|NISC|ti|125659731|chicken|dna
chr19 254786 254787 c}t|386|51|P|175|GENOMIC|EST|NISC|ti|125659732|chicken|dna
chr19 254820 254821 c}t|420|40|P|175|GENOMIC|EST|NISC|ti|125659732|chicken|dna
chr19 254961 254962 c}t|561|40|P|175|GENOMIC|EST|NISC|ti|125659732|chicken|dna
chr19 254786 254787 c}t|367|56|P|175|GENOMIC|EST|NISC|ti|125659733|chicken|dna
chr19 254820 254821 c}t|401|43|P|175|GENOMIC|EST|NISC|ti|125659733|chicken|dna
chr19 254961 254962 c}t|542|56|P|175|GENOMIC|EST|NISC|ti|125659733|chicken|dna
chr19 254961 254962 g}a|411|40|M|175|GENOMIC|EST|NISC|ti|125659743|chicken|dna
chr19 254820 254821 g}a|552|44|M|175|GENOMIC|EST|NISC|ti|125659743|chicken|dna
chr19 254786 254787 c}t|155|40|P|175|GENOMIC|EST|NISC|ti|125659742|chicken|dna
chr19 254820 254821 c}t|189|43|P|175|GENOMIC|EST|NISC|ti|125659742|chicken|dna
chr19 254961 254962 c}t|330|56|P|175|GENOMIC|EST|NISC|ti|125659742|chicken|dna
chr19 254961 254962 g}a|260|43|M|175|GENOMIC|EST|NISC|ti|125659736|chicken|dna
chr19 254820 254821 g}a|401|45|M|175|GENOMIC|EST|NISC|ti|125659736|chicken|dna
chr19 254786 254787 g}a|435|45|M|175|GENOMIC|EST|NISC|ti|125659736|chicken|dna
chr19 254961 254962 g}a|285|40|M|175|GENOMIC|EST|NISC|ti|125659739|chicken|dna
chr19 254820 254821 g}a|426|51|M|175|GENOMIC|EST|NISC|ti|125659739|chicken|dna
chr19 254961 254962 g}a|130|40|M|175|GENOMIC|EST|NISC|ti|125659730|chicken|dna
chr19 254820 254821 g}a|271|45|M|175|GENOMIC|EST|NISC|ti|125659730|chicken|dna
chr19 254786 254787 g}a|305|45|M|175|GENOMIC|EST|NISC|ti|125659730|chicken|dna
chr19 259844 259845 a}g|160|40|P|225|GENOMIC|EST|NISC|ti|125659787|chicken|dna
chr19 260002 260003 a}g|318|45|P|225|GENOMIC|EST|NISC|ti|125659787|chicken|dna
chr19 279150 279151 c}t|78|51|M|209|GENOMIC|EST|NISC|ti|125660304|chicken|dna
chr19 279016 279017 c}t|212|51|M|209|GENOMIC|EST|NISC|ti|125660304|chicken|dna
chr19 278941 278942 c}t|287|56|M|209|GENOMIC|EST|NISC|ti|125660304|chicken|dna
chr19 276999 277000 a}g|242|43|P|217|GENOMIC|EST|NISC|ti|125660242|chicken|dna
chr19 277196 277197 a}g|439|51|P|217|GENOMIC|EST|NISC|ti|125660242|chicken|dna
chr19 277216 277217 a}g|459|45|P|217|GENOMIC|EST|NISC|ti|125660242|chicken|dna
chr19 276999 277000 a}g|246|43|P|217|GENOMIC|EST|NISC|ti|125660241|chicken|dna
chr19 277196 277197 a}g|443|40|P|217|GENOMIC|EST|NISC|ti|125660241|chicken|dna
chr19 277207 277208 a}g|454|40|P|217|GENOMIC|EST|NISC|ti|125660241|chicken|dna
chr19 277216 277217 a}g|463|45|P|217|GENOMIC|EST|NISC|ti|125660241|chicken|dna
chr19 277216 277217 t}c|115|51|M|217|GENOMIC|EST|NISC|ti|125660236|chicken|dna
chr19 277207 277208 t}c|124|45|M|217|GENOMIC|EST|NISC|ti|125660236|chicken|dna
chr19 276999 277000 t}c|332|51|M|217|GENOMIC|EST|NISC|ti|125660236|chicken|dna
chr19 276999 277000 a}g|359|43|P|217|GENOMIC|EST|NISC|ti|125660237|chicken|dna
chr19 277196 277197 a}g|556|51|P|217|GENOMIC|EST|NISC|ti|125660237|chicken|dna
chr19 277207 277208 a}g|567|40|P|217|GENOMIC|EST|NISC|ti|125660237|chicken|dna
chr19 276999 277000 a}g|83|40|P|217|GENOMIC|EST|NISC|ti|125660249|chicken|dna
chr19 277196 277197 a}g|280|51|P|217|GENOMIC|EST|NISC|ti|125660249|chicken|dna
chr19 277207 277208 a}g|291|51|P|217|GENOMIC|EST|NISC|ti|125660249|chicken|dna
chr19 277216 277217 a}g|300|56|P|217|GENOMIC|EST|NISC|ti|125660249|chicken|dna
chr19 276999 277000 a}g|277|45|P|217|GENOMIC|EST|NISC|ti|125660239|chicken|dna
chr19 277196 277197 a}g|474|45|P|217|GENOMIC|EST|NISC|ti|125660239|chicken|dna
chr19 277216 277217 a}g|494|45|P|217|GENOMIC|EST|NISC|ti|125660239|chicken|dna
chr19 277216 277217 t}c|268|51|M|217|GENOMIC|EST|NISC|ti|125660243|chicken|dna
chr19 277207 277208 t}c|277|51|M|217|GENOMIC|EST|NISC|ti|125660243|chicken|dna
chr19 277196 277197 t}c|288|56|M|217|GENOMIC|EST|NISC|ti|125660243|chicken|dna
chr19 276999 277000 t}c|485|51|M|217|GENOMIC|EST|NISC|ti|125660243|chicken|dna
chr19 276999 277000 a}g|247|43|P|217|GENOMIC|EST|NISC|ti|125660240|chicken|dna
chr19 277196 277197 a}g|444|51|P|217|GENOMIC|EST|NISC|ti|125660240|chicken|dna
chr19 277216 277217 a}g|464|40|P|217|GENOMIC|EST|NISC|ti|125660240|chicken|dna
chr19 276999 277000 a}g|146|40|P|217|GENOMIC|EST|NISC|ti|125660247|chicken|dna
chr19 277196 277197 a}g|343|45|P|217|GENOMIC|EST|NISC|ti|125660247|chicken|dna
chr19 277207 277208 a}g|354|43|P|217|GENOMIC|EST|NISC|ti|125660247|chicken|dna
chr19 277216 277217 a}g|363|45|P|217|GENOMIC|EST|NISC|ti|125660247|chicken|dna
chr19 276999 277000 a}g|214|43|P|217|GENOMIC|EST|NISC|ti|125660245|chicken|dna
chr19 277196 277197 a}g|411|40|P|217|GENOMIC|EST|NISC|ti|125660245|chicken|dna
chr19 277207 277208 a}g|422|45|P|217|GENOMIC|EST|NISC|ti|125660245|chicken|dna
chr19 277216 277217 a}g|431|45|P|217|GENOMIC|EST|NISC|ti|125660245|chicken|dna
chr19 276999 277000 a}g|218|43|P|217|GENOMIC|EST|NISC|ti|125660244|chicken|dna
chr19 277196 277197 a}g|415|51|P|217|GENOMIC|EST|NISC|ti|125660244|chicken|dna
chr19 281820 281821 c}t|150|40|M|221|GENOMIC|EST|NISC|ti|125660363|chicken|dna
chr19 281609 281610 c}t|361|45|M|221|GENOMIC|EST|NISC|ti|125660363|chicken|dna
chr19 281599 281600 c}t|371|45|M|221|GENOMIC|EST|NISC|ti|125660363|chicken|dna
chr19 281820 281821 c}t|168|43|M|221|GENOMIC|EST|NISC|ti|125660365|chicken|dna
chr19 281609 281610 c}t|379|43|M|221|GENOMIC|EST|NISC|ti|125660365|chicken|dna
chr19 281599 281600 c}t|389|43|M|221|GENOMIC|EST|NISC|ti|125660365|chicken|dna
chr19 281820 281821 c}t|313|43|M|221|GENOMIC|EST|NISC|ti|125660368|chicken|dna
chr19 281609 281610 c}t|524|40|M|221|GENOMIC|EST|NISC|ti|125660368|chicken|dna
chr19 281599 281600 c}t|534|51|M|221|GENOMIC|EST|NISC|ti|125660368|chicken|dna
chr19 281820 281821 c}t|138|40|M|221|GENOMIC|EST|NISC|ti|125660362|chicken|dna
chr19 281609 281610 c}t|349|43|M|221|GENOMIC|EST|NISC|ti|125660362|chicken|dna
chr19 281599 281600 c}t|359|51|M|221|GENOMIC|EST|NISC|ti|125660362|chicken|dna
chr2 22474742 22474743 t}c|349|51|P|151|GENOMIC|EST|NISC|ti|125661297|chicken|dna
chr2 22474837 22474838 t}c|444|45|P|151|GENOMIC|EST|NISC|ti|125661297|chicken|dna
chr2 22474893 22474894 t}c|500|40|P|151|GENOMIC|EST|NISC|ti|125661297|chicken|dna
chr2 22474893 22474894 a}g|336|51|M|151|GENOMIC|EST|NISC|ti|125661300|chicken|dna
chr2 22474837 22474838 a}g|392|43|M|151|GENOMIC|EST|NISC|ti|125661300|chicken|dna
chr2 22474742 22474743 a}g|487|40|M|151|GENOMIC|EST|NISC|ti|125661300|chicken|dna
chr2 22576250 22576251 c}t|242|56|M|196|GENOMIC|EST|NISC|ti|125661725|chicken|dna
chr2 22576132 22576133 c}t|360|41|M|196|GENOMIC|EST|NISC|ti|125661725|chicken|dna
chr2 22576054 22576055 c}t|438|56|M|196|GENOMIC|EST|NISC|ti|125661725|chicken|dna
chr2 22576250 22576251 c}t|367|41|M|196|GENOMIC|EST|NISC|ti|125661721|chicken|dna
chr2 22576132 22576133 c}t|485|51|M|196|GENOMIC|EST|NISC|ti|125661721|chicken|dna
chr2 22576054 22576055 c}t|563|48|M|196|GENOMIC|EST|NISC|ti|125661721|chicken|dna
chr2 22578660 22578661 c}t|152|51|P|120|GENOMIC|EST|NISC|ti|125661657|chicken|dna
chr2 22578778 22578779 c}t|270|43|P|120|GENOMIC|EST|NISC|ti|125661657|chicken|dna
chr2 22578780 22578781 c}t|272|56|P|120|GENOMIC|EST|NISC|ti|125661657|chicken|dna
chr2 22576132 22576133 g}a|421|40|P|196|GENOMIC|EST|NISC|ti|125661729|chicken|dna
chr2 22576250 22576251 g}a|539|40|P|196|GENOMIC|EST|NISC|ti|125661729|chicken|dna
chr2 22578660 22578661 c}t|335|40|P|120|GENOMIC|EST|NISC|ti|125661663|chicken|dna
chr2 22578780 22578781 c}t|455|43|P|120|GENOMIC|EST|NISC|ti|125661663|chicken|dna
chr2 22578660 22578661 c}t|278|56|P|120|GENOMIC|EST|NISC|ti|125661660|chicken|dna
chr2 22578778 22578779 c}t|396|45|P|120|GENOMIC|EST|NISC|ti|125661660|chicken|dna
chr2 22578780 22578781 c}t|398|56|P|120|GENOMIC|EST|NISC|ti|125661660|chicken|dna
chr2 22578660 22578661 c}t|150|42|P|120|GENOMIC|EST|NISC|ti|125661656|chicken|dna
chr2 22578780 22578781 c}t|270|42|P|120|GENOMIC|EST|NISC|ti|125661656|chicken|dna
chr2 22576132 22576133 g}a|436|40|P|196|GENOMIC|EST|NISC|ti|125661733|chicken|dna
chr2 22576250 22576251 g}a|554|40|P|196|GENOMIC|EST|NISC|ti|125661733|chicken|dna
chr2 22578660 22578661 c}t|474|40|P|120|GENOMIC|EST|NISC|ti|125661666|chicken|dna
chr2 22578780 22578781 c}t|594|40|P|120|GENOMIC|EST|NISC|ti|125661666|chicken|dna
chr2 22578660 22578661 c}t|76|45|P|120|GENOMIC|EST|NISC|ti|125661655|chicken|dna
chr2 22578778 22578779 c}t|194|43|P|120|GENOMIC|EST|NISC|ti|125661655|chicken|dna
chr2 22578780 22578781 c}t|196|51|P|120|GENOMIC|EST|NISC|ti|125661655|chicken|dna
chr2 22551640 22551641 a}g|322|56|P|168|GENOMIC|EST|NISC|ti|125662184|chicken|dna
chr2 22551771 22551772 a}g|453|40|P|168|GENOMIC|EST|NISC|ti|125662184|chicken|dna
chr2 22551808 22551809 a}g|490|45|P|168|GENOMIC|EST|NISC|ti|125662184|chicken|dna
chr2 22543393 22543394 g}a|183|45|P|160|GENOMIC|EST|NISC|ti|125662303|chicken|dna
chr2 22543450 22543451 g}a|240|56|P|160|GENOMIC|EST|NISC|ti|125662303|chicken|dna
chr2 22543553 22543554 g}a|343|45|P|160|GENOMIC|EST|NISC|ti|125662303|chicken|dna
chr2 22551808 22551809 t}c|244|56|M|168|GENOMIC|EST|NISC|ti|125662182|chicken|dna
chr2 22551640 22551641 t}c|412|56|M|168|GENOMIC|EST|NISC|ti|125662182|chicken|dna
chr2 22551640 22551641 a}g|226|42|P|168|GENOMIC|EST|NISC|ti|125662178|chicken|dna
chr2 22551771 22551772 a}g|357|40|P|168|GENOMIC|EST|NISC|ti|125662178|chicken|dna
chr2 22551808 22551809 a}g|394|46|P|168|GENOMIC|EST|NISC|ti|125662178|chicken|dna
chr2 22566330 22566331 g}a|253|40|P|256|GENOMIC|EST|NISC|ti|125661948|chicken|dna
chr2 22566397 22566398 g}a|320|41|P|256|GENOMIC|EST|NISC|ti|125661948|chicken|dna
chr2 22566586 22566587 g}a|509|56|P|256|GENOMIC|EST|NISC|ti|125661948|chicken|dna
chr2 22551640 22551641 a}g|254|51|P|168|GENOMIC|EST|NISC|ti|125662179|chicken|dna
chr2 22551808 22551809 a}g|422|45|P|168|GENOMIC|EST|NISC|ti|125662179|chicken|dna
chr2 22566586 22566587 c}t|246|45|M|256|GENOMIC|EST|NISC|ti|125661947|chicken|dna
chr2 22566397 22566398 c}t|435|43|M|256|GENOMIC|EST|NISC|ti|125661947|chicken|dna
chr2 22566330 22566331 c}t|502|46|M|256|GENOMIC|EST|NISC|ti|125661947|chicken|dna
chr2 22551640 22551641 a}g|244|44|P|168|GENOMIC|EST|NISC|ti|125662180|chicken|dna
chr2 22551771 22551772 a}g|375|40|P|168|GENOMIC|EST|NISC|ti|125662180|chicken|dna
chr2 22568567 22568568 a}g|142|56|M|396|GENOMIC|EST|NISC|ti|125661915|chicken|dna
chr2 22568551 22568552 a}g|158|40|M|396|GENOMIC|EST|NISC|ti|125661915|chicken|dna
chr2 22568171 22568172 a}g|538|40|M|396|GENOMIC|EST|NISC|ti|125661915|chicken|dna
chr2 22551808 22551809 t}c|172|56|M|168|GENOMIC|EST|NISC|ti|125662186|chicken|dna
chr2 22551640 22551641 t}c|340|46|M|168|GENOMIC|EST|NISC|ti|125662186|chicken|dna
chr2 22543553 22543554 c}t|317|41|M|160|GENOMIC|EST|NISC|ti|125662304|chicken|dna
chr2 22543450 22543451 c}t|420|51|M|160|GENOMIC|EST|NISC|ti|125662304|chicken|dna
chr2 22543393 22543394 c}t|477|46|M|160|GENOMIC|EST|NISC|ti|125662304|chicken|dna
chr2 22528776 22528777 t}c|415|45|P|111|GENOMIC|EST|NISC|ti|125662466|chicken|dna
chr2 22528803 22528804 t}c|442|56|P|111|GENOMIC|EST|NISC|ti|125662466|chicken|dna
chr2 22528877 22528878 t}c|516|40|P|111|GENOMIC|EST|NISC|ti|125662466|chicken|dna
chr2 22538965 22538966 c}t|175|46|P|470|GENOMIC|EST|NISC|ti|125662353|chicken|dna
chr2 22539108 22539109 c}t|318|56|P|470|GENOMIC|EST|NISC|ti|125662353|chicken|dna
chr2 22539339 22539340 c}t|549|40|P|470|GENOMIC|EST|NISC|ti|125662353|chicken|dna
chr2 22539435 22539436 c}t|645|40|P|470|GENOMIC|EST|NISC|ti|125662353|chicken|dna
chr2 22528776 22528777 t}c|275|43|P|111|GENOMIC|EST|NISC|ti|125662463|chicken|dna
chr2 22528803 22528804 t}c|302|51|P|111|GENOMIC|EST|NISC|ti|125662463|chicken|dna
chr2 22528877 22528878 t}c|376|45|P|111|GENOMIC|EST|NISC|ti|125662463|chicken|dna
chr2 22528887 22528888 t}c|386|40|P|111|GENOMIC|EST|NISC|ti|125662463|chicken|dna
chr2 22528887 22528888 a}g|405|50|M|111|GENOMIC|EST|NISC|ti|125662462|chicken|dna
chr2 22528877 22528878 a}g|415|43|M|111|GENOMIC|EST|NISC|ti|125662462|chicken|dna
chr2 22528803 22528804 a}g|489|56|M|111|GENOMIC|EST|NISC|ti|125662462|chicken|dna
chr2 22528776 22528777 a}g|516|56|M|111|GENOMIC|EST|NISC|ti|125662462|chicken|dna
chr2 22539108 22539109 g}a|191|46|M|186|GENOMIC|EST|NISC|ti|125662356|chicken|dna
chr2 22538922 22538923 g}a|377|42|M|186|GENOMIC|EST|NISC|ti|125662356|chicken|dna
chr2 22528887 22528888 a}g|265|42|M|111|GENOMIC|EST|NISC|ti|125662465|chicken|dna
chr2 22528877 22528878 a}g|275|42|M|111|GENOMIC|EST|NISC|ti|125662465|chicken|dna
chr2 22528803 22528804 a}g|349|46|M|111|GENOMIC|EST|NISC|ti|125662465|chicken|dna
chr2 22528776 22528777 a}g|376|50|M|111|GENOMIC|EST|NISC|ti|125662465|chicken|dna
chr2 22528776 22528777 t}c|474|42|P|111|GENOMIC|EST|NISC|ti|125662469|chicken|dna
chr2 22528803 22528804 t}c|501|56|P|111|GENOMIC|EST|NISC|ti|125662469|chicken|dna
chr2 22528877 22528878 t}c|575|40|P|111|GENOMIC|EST|NISC|ti|125662469|chicken|dna
chr2 22528887 22528888 t}c|585|42|P|111|GENOMIC|EST|NISC|ti|125662469|chicken|dna
chr2 22528914 22528915 g}a|309|51|P|331|GENOMIC|EST|NISC|ti|125662461|chicken|dna
chr2 22528973 22528974 g}a|368|43|P|331|GENOMIC|EST|NISC|ti|125662461|chicken|dna
chr2 22529245 22529246 g}a|640|40|P|331|GENOMIC|EST|NISC|ti|125662461|chicken|dna
chr2 22528914 22528915 g}a|227|46|P|331|GENOMIC|EST|NISC|ti|125662460|chicken|dna
chr2 22528973 22528974 g}a|286|43|P|331|GENOMIC|EST|NISC|ti|125662460|chicken|dna
chr2 22529245 22529246 g}a|558|40|P|331|GENOMIC|EST|NISC|ti|125662460|chicken|dna
chr2 22506502 22506503 t}c|414|56|M|112|GENOMIC|EST|NISC|ti|125662815|chicken|dna
chr2 22506398 22506399 t}c|518|51|M|112|GENOMIC|EST|NISC|ti|125662815|chicken|dna
chr2 22506390 22506391 t}c|526|51|M|112|GENOMIC|EST|NISC|ti|125662815|chicken|dna
chr2 22486500 22486501 g}a|146|40|M|471|GENOMIC|EST|NISC|ti|125663152|chicken|dna
chr2 22486352 22486353 g}a|294|43|M|471|GENOMIC|EST|NISC|ti|125663152|chicken|dna
chr2 22486029 22486030 g}a|617|48|M|471|GENOMIC|EST|NISC|ti|125663152|chicken|dna
chr2 22506390 22506391 a}g|311|56|P|112|GENOMIC|EST|NISC|ti|125662817|chicken|dna
chr2 22506398 22506399 a}g|319|43|P|112|GENOMIC|EST|NISC|ti|125662817|chicken|dna
chr2 22506502 22506503 a}g|423|43|P|112|GENOMIC|EST|NISC|ti|125662817|chicken|dna
chr2 22506502 22506503 t}c|367|44|M|112|GENOMIC|EST|NISC|ti|125662816|chicken|dna
chr2 22506398 22506399 t}c|471|48|M|112|GENOMIC|EST|NISC|ti|125662816|chicken|dna
chr2 22486029 22486030 c}t|125|44|P|471|GENOMIC|EST|NISC|ti|125663153|chicken|dna
chr2 22486352 22486353 c}t|448|51|P|471|GENOMIC|EST|NISC|ti|125663153|chicken|dna
chr2 22486029 22486030 c}t|270|56|P|471|GENOMIC|EST|NISC|ti|125663157|chicken|dna
chr2 22486352 22486353 c}t|593|51|P|471|GENOMIC|EST|NISC|ti|125663157|chicken|dna
chr2 4261282 4261283 a}g|244|51|M|407|GENOMIC|EST|NISC|ti|125665858|chicken|dna
chr2 4260875 4260876 a}g|651|40|M|407|GENOMIC|EST|NISC|ti|125665858|chicken|dna
chr2 4272791 4272792 t}c|176|45|P|248|GENOMIC|EST|NISC|ti|125666031|chicken|dna
chr2 4272809 4272810 t}c|194|51|P|248|GENOMIC|EST|NISC|ti|125666031|chicken|dna
chr2 4272989 4272990 t}c|374|43|P|248|GENOMIC|EST|NISC|ti|125666031|chicken|dna
chr2 4273039 4273040 t}c|424|45|P|248|GENOMIC|EST|NISC|ti|125666031|chicken|dna
chr2 4290574 4290575 a}g|165|56|M|158|GENOMIC|EST|NISC|ti|125666311|chicken|dna
chr2 4290527 4290528 a}g|212|51|M|158|GENOMIC|EST|NISC|ti|125666311|chicken|dna
chr2 4290416 4290417 a}g|323|51|M|158|GENOMIC|EST|NISC|ti|125666311|chicken|dna
chr2 4297217 4297218 c}t|440|42|M|128|GENOMIC|EST|NISC|ti|125666503|chicken|dna
chr2 4297185 4297186 c}t|472|56|M|128|GENOMIC|EST|NISC|ti|125666503|chicken|dna
chr2 4297089 4297090 c}t|568|42|M|128|GENOMIC|EST|NISC|ti|125666503|chicken|dna
chr2 4297217 4297218 c}t|77|45|M|128|GENOMIC|EST|NISC|ti|125666491|chicken|dna
chr2 4297185 4297186 c}t|109|46|M|128|GENOMIC|EST|NISC|ti|125666491|chicken|dna
chr2 4297089 4297090 c}t|205|51|M|128|GENOMIC|EST|NISC|ti|125666491|chicken|dna
chr2 4297217 4297218 c}t|278|56|M|128|GENOMIC|EST|NISC|ti|125666499|chicken|dna
chr2 4297185 4297186 c}t|310|45|M|128|GENOMIC|EST|NISC|ti|125666499|chicken|dna
chr2 4297089 4297090 c}t|406|56|M|128|GENOMIC|EST|NISC|ti|125666499|chicken|dna
chr2 4297217 4297218 c}t|226|50|M|128|GENOMIC|EST|NISC|ti|125666497|chicken|dna
chr2 4297089 4297090 c}t|354|44|M|128|GENOMIC|EST|NISC|ti|125666497|chicken|dna
chr2 4290574 4290575 a}g|247|56|M|158|GENOMIC|EST|NISC|ti|125666314|chicken|dna
chr2 4290527 4290528 a}g|294|46|M|158|GENOMIC|EST|NISC|ti|125666314|chicken|dna
chr2 4290416 4290417 a}g|405|45|M|158|GENOMIC|EST|NISC|ti|125666314|chicken|dna
chr2 4297217 4297218 c}t|408|56|M|128|GENOMIC|EST|NISC|ti|125666504|chicken|dna
chr2 4297185 4297186 c}t|440|56|M|128|GENOMIC|EST|NISC|ti|125666504|chicken|dna
chr2 4297089 4297090 c}t|536|56|M|128|GENOMIC|EST|NISC|ti|125666504|chicken|dna
chr2 4290416 4290417 t}c|180|40|P|158|GENOMIC|EST|NISC|ti|125666317|chicken|dna
chr2 4290527 4290528 t}c|291|56|P|158|GENOMIC|EST|NISC|ti|125666317|chicken|dna
chr2 4290574 4290575 t}c|338|45|P|158|GENOMIC|EST|NISC|ti|125666317|chicken|dna
chr2 4312660 4312661 a}g|307|40|P|121|GENOMIC|EST|NISC|ti|125666701|chicken|dna
chr2 4312673 4312674 a}g|320|56|P|121|GENOMIC|EST|NISC|ti|125666701|chicken|dna
chr2 4312781 4312782 a}g|428|42|P|121|GENOMIC|EST|NISC|ti|125666701|chicken|dna
chr2 4290574 4290575 a}g|125|42|M|158|GENOMIC|EST|NISC|ti|125666310|chicken|dna
chr2 4290416 4290417 a}g|283|42|M|158|GENOMIC|EST|NISC|ti|125666310|chicken|dna
chr2 4297217 4297218 c}t|452|51|M|128|GENOMIC|EST|NISC|ti|125666505|chicken|dna
chr2 4297185 4297186 c}t|484|48|M|128|GENOMIC|EST|NISC|ti|125666505|chicken|dna
chr2 4297089 4297090 c}t|580|40|M|128|GENOMIC|EST|NISC|ti|125666505|chicken|dna
chr2 4312660 4312661 a}g|70|45|P|121|GENOMIC|EST|NISC|ti|125666706|chicken|dna
chr2 4312673 4312674 a}g|83|40|P|121|GENOMIC|EST|NISC|ti|125666706|chicken|dna
chr2 4312781 4312782 a}g|191|43|P|121|GENOMIC|EST|NISC|ti|125666706|chicken|dna
chr2 4312781 4312782 t}c|436|56|M|121|GENOMIC|EST|NISC|ti|125666703|chicken|dna
chr2 4312660 4312661 t}c|557|40|M|121|GENOMIC|EST|NISC|ti|125666703|chicken|dna
chr2 4297217 4297218 c}t|348|56|M|128|GENOMIC|EST|NISC|ti|125666500|chicken|dna
chr2 4297185 4297186 c}t|380|50|M|128|GENOMIC|EST|NISC|ti|125666500|chicken|dna
chr2 4297089 4297090 c}t|476|56|M|128|GENOMIC|EST|NISC|ti|125666500|chicken|dna
chr2 4359339 4359340 g}a|121|40|M|151|GENOMIC|EST|NISC|ti|125667693|chicken|dna
chr2 4359260 4359261 g}a|200|56|M|151|GENOMIC|EST|NISC|ti|125667693|chicken|dna
chr2 4359188 4359189 g}a|272|51|M|151|GENOMIC|EST|NISC|ti|125667693|chicken|dna
chr2 4359339 4359340 g}a|112|45|M|151|GENOMIC|EST|NISC|ti|125667692|chicken|dna
chr2 4359260 4359261 g}a|191|43|M|151|GENOMIC|EST|NISC|ti|125667692|chicken|dna
chr2 4359188 4359189 g}a|263|51|M|151|GENOMIC|EST|NISC|ti|125667692|chicken|dna
chr2 4344594 4344595 g}a|450|56|P|276|GENOMIC|EST|NISC|ti|125667321|chicken|dna
chr2 4344700 4344701 g}a|556|40|P|276|GENOMIC|EST|NISC|ti|125667321|chicken|dna
chr2 4344594 4344595 g}a|349|56|P|276|GENOMIC|EST|NISC|ti|125667324|chicken|dna
chr2 4344700 4344701 g}a|455|45|P|276|GENOMIC|EST|NISC|ti|125667324|chicken|dna
chr2 4344594 4344595 g}a|261|56|P|276|GENOMIC|EST|NISC|ti|125667326|chicken|dna
chr2 4344700 4344701 g}a|367|45|P|276|GENOMIC|EST|NISC|ti|125667326|chicken|dna
chr2 4344870 4344871 g}a|279|43|P|383|GENOMIC|EST|NISC|ti|125667328|chicken|dna
chr2 4345083 4345084 g}a|492|40|P|383|GENOMIC|EST|NISC|ti|125667328|chicken|dna
chr2 4344870 4344871 c}t|185|40|M|276|GENOMIC|EST|NISC|ti|125667325|chicken|dna
chr2 4344700 4344701 c}t|355|51|M|276|GENOMIC|EST|NISC|ti|125667325|chicken|dna
chr2 4344594 4344595 c}t|461|51|M|276|GENOMIC|EST|NISC|ti|125667325|chicken|dna
chr2 4344870 4344871 c}t|103|40|M|276|GENOMIC|EST|NISC|ti|125667323|chicken|dna
chr2 4344594 4344595 c}t|379|46|M|276|GENOMIC|EST|NISC|ti|125667323|chicken|dna
chr2 4359339 4359340 g}a|294|42|M|151|GENOMIC|EST|NISC|ti|125667699|chicken|dna
chr2 4359260 4359261 g}a|373|44|M|151|GENOMIC|EST|NISC|ti|125667699|chicken|dna
chr2 4359188 4359189 g}a|445|56|M|151|GENOMIC|EST|NISC|ti|125667699|chicken|dna
chr2 4383279 4383280 a}g|363|43|P|155|GENOMIC|EST|NISC|ti|125668268|chicken|dna
chr2 4383285 4383286 a}g|369|43|P|155|GENOMIC|EST|NISC|ti|125668268|chicken|dna
chr2 4383434 4383435 a}g|518|40|P|155|GENOMIC|EST|NISC|ti|125668268|chicken|dna
chr2 4221805 4221806 c}t|281|51|M|385|GENOMIC|EST|NISC|ti|125668787|chicken|dna
chr2 4221644 4221645 c}t|442|51|M|385|GENOMIC|EST|NISC|ti|125668787|chicken|dna
chr2 4239914 4239915 g}a|304|40|M|123|GENOMIC|EST|NISC|ti|125668505|chicken|dna
chr2 4239791 4239792 g}a|427|40|M|123|GENOMIC|EST|NISC|ti|125668505|chicken|dna
chr2 4239760 4239761 g}a|458|45|M|29|GENOMIC|EST|NISC|ti|125668505|chicken|dna
chr2 4208702 4208703 c}t|192|41|M|173|GENOMIC|EST|NISC|ti|125669072|chicken|dna
chr2 4208696 4208697 c}t|198|51|M|173|GENOMIC|EST|NISC|ti|125669072|chicken|dna
chr2 4208529 4208530 c}t|365|56|M|173|GENOMIC|EST|NISC|ti|125669072|chicken|dna
chr2 4199448 4199449 a}g|148|51|M|219|GENOMIC|EST|NISC|ti|125669194|chicken|dna
chr2 4199433 4199434 a}g|163|45|M|219|GENOMIC|EST|NISC|ti|125669194|chicken|dna
chr2 4199275 4199276 a}g|321|43|M|219|GENOMIC|EST|NISC|ti|125669194|chicken|dna
chr2 4199229 4199230 a}g|367|51|M|219|GENOMIC|EST|NISC|ti|125669194|chicken|dna
chr2 4208696 4208697 c}t|175|51|M|173|GENOMIC|EST|NISC|ti|125669074|chicken|dna
chr2 4208529 4208530 c}t|342|56|M|173|GENOMIC|EST|NISC|ti|125669074|chicken|dna
chr2 4212884 4212885 t}c|440|45|P|150|GENOMIC|EST|NISC|ti|125668992|chicken|dna
chr2 4213025 4213026 t}c|581|40|P|150|GENOMIC|EST|NISC|ti|125668992|chicken|dna
chr2 4208529 4208530 g}a|362|56|P|173|GENOMIC|EST|NISC|ti|125669071|chicken|dna
chr2 4208696 4208697 g}a|529|51|P|173|GENOMIC|EST|NISC|ti|125669071|chicken|dna
chr2 4208702 4208703 g}a|535|40|P|173|GENOMIC|EST|NISC|ti|125669071|chicken|dna
chr2 4208696 4208697 c}t|123|56|M|173|GENOMIC|EST|NISC|ti|125669076|chicken|dna
chr2 4208529 4208530 c}t|290|56|M|173|GENOMIC|EST|NISC|ti|125669076|chicken|dna
chr2 4204154 4204155 g}a|113|45|P|458|GENOMIC|EST|NISC|ti|125669130|chicken|dna
chr2 4204537 4204538 g}a|496|51|P|458|GENOMIC|EST|NISC|ti|125669130|chicken|dna
chr2 4212884 4212885 t}c|212|43|P|150|GENOMIC|EST|NISC|ti|125668987|chicken|dna
chr2 4213025 4213026 t}c|353|56|P|150|GENOMIC|EST|NISC|ti|125668987|chicken|dna
chr2 4213034 4213035 t}c|362|45|P|150|GENOMIC|EST|NISC|ti|125668987|chicken|dna
chr2 4212884 4212885 t}c|316|43|P|150|GENOMIC|EST|NISC|ti|125668989|chicken|dna
chr2 4213025 4213026 t}c|457|56|P|150|GENOMIC|EST|NISC|ti|125668989|chicken|dna
chr2 4213034 4213035 t}c|466|45|P|150|GENOMIC|EST|NISC|ti|125668989|chicken|dna
chr2 4212884 4212885 t}c|462|45|P|150|GENOMIC|EST|NISC|ti|125668993|chicken|dna
chr2 4213025 4213026 t}c|603|40|P|150|GENOMIC|EST|NISC|ti|125668993|chicken|dna
chr2 4212884 4212885 t}c|451|40|P|150|GENOMIC|EST|NISC|ti|125668991|chicken|dna
chr2 4213025 4213026 t}c|592|40|P|150|GENOMIC|EST|NISC|ti|125668991|chicken|dna
chr2 4208696 4208697 c}t|198|56|M|173|GENOMIC|EST|NISC|ti|125669073|chicken|dna
chr2 4208529 4208530 c}t|365|56|M|173|GENOMIC|EST|NISC|ti|125669073|chicken|dna
chr2 4213034 4213035 a}g|194|45|M|150|GENOMIC|EST|NISC|ti|125668990|chicken|dna
chr2 4213025 4213026 a}g|203|41|M|150|GENOMIC|EST|NISC|ti|125668990|chicken|dna
chr2 4212884 4212885 a}g|344|41|M|150|GENOMIC|EST|NISC|ti|125668990|chicken|dna
chr2 4208696 4208697 c}t|390|51|M|173|GENOMIC|EST|NISC|ti|125669070|chicken|dna
chr2 4208529 4208530 c}t|557|43|M|173|GENOMIC|EST|NISC|ti|125669070|chicken|dna
chr2 4199448 4199449 a}g|262|43|M|219|GENOMIC|EST|NISC|ti|125669193|chicken|dna
chr2 4199433 4199434 a}g|277|41|M|219|GENOMIC|EST|NISC|ti|125669193|chicken|dna
chr2 4199275 4199276 a}g|435|42|M|219|GENOMIC|EST|NISC|ti|125669193|chicken|dna
chr2 4199433 4199434 a}g|282|45|M|219|GENOMIC|EST|NISC|ti|125669192|chicken|dna
chr2 4199275 4199276 a}g|440|42|M|219|GENOMIC|EST|NISC|ti|125669192|chicken|dna
chr2 4139743 4139744 g}a|307|43|P|305|GENOMIC|EST|NISC|ti|125670218|chicken|dna
chr2 4139880 4139881 g}a|444|40|P|305|GENOMIC|EST|NISC|ti|125670218|chicken|dna
chr2 4144099 4144100 a}g|162|42|P|154|GENOMIC|EST|NISC|ti|125670139|chicken|dna
chr2 4144253 4144254 a}g|316|40|P|154|GENOMIC|EST|NISC|ti|125670139|chicken|dna
chr2 4139880 4139881 g}a|226|51|P|305|GENOMIC|EST|NISC|ti|125670215|chicken|dna
chr2 4140048 4140049 g}a|394|45|P|305|GENOMIC|EST|NISC|ti|125670215|chicken|dna
chr2 4148700 4148701 t}c|167|45|P|579|GENOMIC|EST|NISC|ti|125670075|chicken|dna
chr2 4149018 4149019 t}c|485|51|P|579|GENOMIC|EST|NISC|ti|125670075|chicken|dna
chr2 4149279 4149280 t}c|746|40|P|579|GENOMIC|EST|NISC|ti|125670075|chicken|dna
chr2 4149279 4149280 a}g|156|42|M|579|GENOMIC|EST|NISC|ti|125670074|chicken|dna
chr2 4149018 4149019 a}g|417|45|M|579|GENOMIC|EST|NISC|ti|125670074|chicken|dna
chr2 4139743 4139744 g}a|295|45|P|305|GENOMIC|EST|NISC|ti|125670217|chicken|dna
chr2 4139880 4139881 g}a|432|46|P|305|GENOMIC|EST|NISC|ti|125670217|chicken|dna
chr2 4144253 4144254 t}c|270|42|M|154|GENOMIC|EST|NISC|ti|125670140|chicken|dna
chr2 4144192 4144193 t}c|331|51|M|154|GENOMIC|EST|NISC|ti|125670140|chicken|dna
chr2 4144099 4144100 t}c|424|56|M|154|GENOMIC|EST|NISC|ti|125670140|chicken|dna
chr2 4144253 4144254 t}c|227|56|M|154|GENOMIC|EST|NISC|ti|125670141|chicken|dna
chr2 4144192 4144193 t}c|288|45|M|154|GENOMIC|EST|NISC|ti|125670141|chicken|dna
chr2 4144099 4144100 t}c|381|56|M|154|GENOMIC|EST|NISC|ti|125670141|chicken|dna
chr2 4245534 4245535 a}g|312|51|M|205|GENOMIC|EST|NISC|ti|125670259|chicken|dna
chr2 4245337 4245338 a}g|509|56|M|205|GENOMIC|EST|NISC|ti|125670259|chicken|dna
chr2 4245329 4245330 a}g|517|45|M|205|GENOMIC|EST|NISC|ti|125670259|chicken|dna
chr2 4144253 4144254 t}c|462|56|M|154|GENOMIC|EST|NISC|ti|125670138|chicken|dna
chr2 4144192 4144193 t}c|523|40|M|154|GENOMIC|EST|NISC|ti|125670138|chicken|dna
chr2 4144099 4144100 t}c|616|56|M|154|GENOMIC|EST|NISC|ti|125670138|chicken|dna
chr2 4245534 4245535 a}g|270|46|M|205|GENOMIC|EST|NISC|ti|125670258|chicken|dna
chr2 4245337 4245338 a}g|467|50|M|205|GENOMIC|EST|NISC|ti|125670258|chicken|dna
chr2 4272791 4272792 t}c|251|43|P|248|GENOMIC|EST|NISC|ti|125670756|chicken|dna
chr2 4272809 4272810 t}c|269|43|P|248|GENOMIC|EST|NISC|ti|125670756|chicken|dna
chr2 4272989 4272990 t}c|449|42|P|248|GENOMIC|EST|NISC|ti|125670756|chicken|dna
chr2 4273039 4273040 t}c|499|43|P|248|GENOMIC|EST|NISC|ti|125670756|chicken|dna
chr2 4261171 4261172 t}c|348|45|P|407|GENOMIC|EST|NISC|ti|125670562|chicken|dna
chr2 4261282 4261283 t}c|459|45|P|407|GENOMIC|EST|NISC|ti|125670562|chicken|dna
chr2 4261282 4261283 a}g|257|51|M|407|GENOMIC|EST|NISC|ti|125670561|chicken|dna
chr2 4260875 4260876 a}g|664|40|M|407|GENOMIC|EST|NISC|ti|125670561|chicken|dna
chr2 4282577 4282578 c}t|413|43|P|171|GENOMIC|EST|NISC|ti|125670910|chicken|dna
chr2 4282587 4282588 c}t|423|43|P|171|GENOMIC|EST|NISC|ti|125670910|chicken|dna
chr2 4282748 4282749 c}t|584|45|P|171|GENOMIC|EST|NISC|ti|125670910|chicken|dna
chr2 4282587 4282588 c}t|291|40|P|171|GENOMIC|EST|NISC|ti|125670912|chicken|dna
chr2 4282748 4282749 c}t|452|45|P|171|GENOMIC|EST|NISC|ti|125670912|chicken|dna
chr2 4282577 4282578 c}t|304|43|P|171|GENOMIC|EST|NISC|ti|125670911|chicken|dna
chr2 4282748 4282749 c}t|475|45|P|171|GENOMIC|EST|NISC|ti|125670911|chicken|dna
chr2 4282577 4282578 c}t|517|46|P|171|GENOMIC|EST|NISC|ti|125670906|chicken|dna
chr2 4282587 4282588 c}t|527|46|P|171|GENOMIC|EST|NISC|ti|125670906|chicken|dna
chr2 4282748 4282749 c}t|688|45|P|171|GENOMIC|EST|NISC|ti|125670906|chicken|dna
chr2 4282577 4282578 c}t|551|46|P|171|GENOMIC|EST|NISC|ti|125670905|chicken|dna
chr2 4282587 4282588 c}t|561|46|P|171|GENOMIC|EST|NISC|ti|125670905|chicken|dna
chr2 4282748 4282749 c}t|722|40|P|171|GENOMIC|EST|NISC|ti|125670905|chicken|dna
chr2 4282577 4282578 c}t|453|42|P|171|GENOMIC|EST|NISC|ti|125670908|chicken|dna
chr2 4282748 4282749 c}t|624|40|P|171|GENOMIC|EST|NISC|ti|125670908|chicken|dna
chr19 805351 805352 t}c|215|56|M|359|GENOMIC|EST|NISC|ti|125672269|chicken|dna
chr19 805084 805085 t}c|482|51|M|359|GENOMIC|EST|NISC|ti|125672269|chicken|dna
chr19 805351 805352 t}c|137|40|M|359|GENOMIC|EST|NISC|ti|125672270|chicken|dna
chr19 805084 805085 t}c|404|51|M|359|GENOMIC|EST|NISC|ti|125672270|chicken|dna
chr19 804992 804993 t}c|496|45|M|359|GENOMIC|EST|NISC|ti|125672270|chicken|dna
chr19 804539 804540 c}t|250|51|M|408|GENOMIC|EST|NISC|ti|125672290|chicken|dna
chr19 804131 804132 c}t|658|40|M|408|GENOMIC|EST|NISC|ti|125672290|chicken|dna
chr19 702573 702574 a}g|93|40|M|252|GENOMIC|EST|NISC|ti|125671834|chicken|dna
chr19 702332 702333 a}g|334|43|M|252|GENOMIC|EST|NISC|ti|125671834|chicken|dna
chr19 805351 805352 t}c|340|45|M|359|GENOMIC|EST|NISC|ti|125672263|chicken|dna
chr19 804992 804993 t}c|699|40|M|359|GENOMIC|EST|NISC|ti|125672263|chicken|dna
chr19 702332 702333 t}c|208|51|P|252|GENOMIC|EST|NISC|ti|125671829|chicken|dna
chr19 702573 702574 t}c|449|51|P|252|GENOMIC|EST|NISC|ti|125671829|chicken|dna
chr19 702584 702585 t}c|460|51|P|252|GENOMIC|EST|NISC|ti|125671829|chicken|dna
chr19 805351 805352 t}c|272|56|M|359|GENOMIC|EST|NISC|ti|125672266|chicken|dna
chr19 805084 805085 t}c|539|56|M|359|GENOMIC|EST|NISC|ti|125672266|chicken|dna
chr19 804992 804993 t}c|631|40|M|359|GENOMIC|EST|NISC|ti|125672266|chicken|dna
chr19 804539 804540 c}t|180|56|M|408|GENOMIC|EST|NISC|ti|125672294|chicken|dna
chr19 804131 804132 c}t|588|43|M|408|GENOMIC|EST|NISC|ti|125672294|chicken|dna
chr19 702332 702333 t}c|258|51|P|252|GENOMIC|EST|NISC|ti|125671831|chicken|dna
chr19 702573 702574 t}c|499|40|P|252|GENOMIC|EST|NISC|ti|125671831|chicken|dna
chr19 702584 702585 t}c|510|46|P|252|GENOMIC|EST|NISC|ti|125671831|chicken|dna
chr19 787929 787930 c}t|180|56|M|163|GENOMIC|EST|NISC|ti|125672637|chicken|dna
chr19 787766 787767 c}t|343|51|M|163|GENOMIC|EST|NISC|ti|125672637|chicken|dna
chr19 733870 733871 c}t|123|51|P|496|GENOMIC|EST|NISC|ti|125673683|chicken|dna
chr19 734079 734080 c}t|332|56|P|496|GENOMIC|EST|NISC|ti|125673683|chicken|dna
chr19 735392 735393 g}a|160|40|M|581|GENOMIC|EST|NISC|ti|125673666|chicken|dna
chr19 735049 735050 g}a|503|56|M|581|GENOMIC|EST|NISC|ti|125673666|chicken|dna
chr19 734366 734367 g}a|122|46|M|496|GENOMIC|EST|NISC|ti|125673684|chicken|dna
chr19 734079 734080 g}a|409|40|M|496|GENOMIC|EST|NISC|ti|125673684|chicken|dna
chr19 733870 733871 c}t|248|51|P|496|GENOMIC|EST|NISC|ti|125673686|chicken|dna
chr19 734079 734080 c}t|457|56|P|496|GENOMIC|EST|NISC|ti|125673686|chicken|dna
chr19 737846 737847 t}c|212|45|P|160|GENOMIC|EST|NISC|ti|125673613|chicken|dna
chr19 737949 737950 t}c|315|51|P|160|GENOMIC|EST|NISC|ti|125673613|chicken|dna
chr19 738006 738007 t}c|372|43|P|160|GENOMIC|EST|NISC|ti|125673613|chicken|dna
chr19 737846 737847 t}c|381|45|P|160|GENOMIC|EST|NISC|ti|125673614|chicken|dna
chr19 737949 737950 t}c|484|56|P|160|GENOMIC|EST|NISC|ti|125673614|chicken|dna
chr19 738006 738007 t}c|541|51|P|160|GENOMIC|EST|NISC|ti|125673614|chicken|dna
chr19 733870 733871 c}t|145|45|P|496|GENOMIC|EST|NISC|ti|125673685|chicken|dna
chr19 734079 734080 c}t|354|56|P|496|GENOMIC|EST|NISC|ti|125673685|chicken|dna
chr19 737846 737847 t}c|436|40|P|275|GENOMIC|EST|NISC|ti|125673615|chicken|dna
chr19 737949 737950 t}c|539|46|P|275|GENOMIC|EST|NISC|ti|125673615|chicken|dna
chr19 734811 734812 c}t|114|51|P|581|GENOMIC|EST|NISC|ti|125673668|chicken|dna
chr19 735049 735050 c}t|352|40|P|581|GENOMIC|EST|NISC|ti|125673668|chicken|dna
chr19 2872200 2872201 c}t|172|45|M|181|GENOMIC|EST|NISC|ti|125675201|chicken|dna
chr19 2872080 2872081 c}t|292|56|M|181|GENOMIC|EST|NISC|ti|125675201|chicken|dna
chr19 2872019 2872020 c}t|353|43|M|181|GENOMIC|EST|NISC|ti|125675201|chicken|dna
chr19 2871011 2871012 t}c|81|51|M|221|GENOMIC|EST|NISC|ti|125675237|chicken|dna
chr19 2870913 2870914 t}c|179|45|M|221|GENOMIC|EST|NISC|ti|125675237|chicken|dna
chr19 2870790 2870791 t}c|302|56|M|221|GENOMIC|EST|NISC|ti|125675237|chicken|dna
chr19 2872200 2872201 c}t|161|51|M|181|GENOMIC|EST|NISC|ti|125675202|chicken|dna
chr19 2872080 2872081 c}t|281|56|M|181|GENOMIC|EST|NISC|ti|125675202|chicken|dna
chr19 2872019 2872020 c}t|342|43|M|181|GENOMIC|EST|NISC|ti|125675202|chicken|dna
chr19 2871011 2871012 t}c|175|51|M|221|GENOMIC|EST|NISC|ti|125675233|chicken|dna
chr19 2870913 2870914 t}c|273|51|M|221|GENOMIC|EST|NISC|ti|125675233|chicken|dna
chr19 2870790 2870791 t}c|396|45|M|221|GENOMIC|EST|NISC|ti|125675233|chicken|dna
chr19 2872200 2872201 c}t|293|56|M|181|GENOMIC|EST|NISC|ti|125675198|chicken|dna
chr19 2872080 2872081 c}t|413|56|M|181|GENOMIC|EST|NISC|ti|125675198|chicken|dna
chr19 2872019 2872020 c}t|474|40|M|181|GENOMIC|EST|NISC|ti|125675198|chicken|dna
chr19 2872200 2872201 c}t|278|45|M|181|GENOMIC|EST|NISC|ti|125675199|chicken|dna
chr19 2872080 2872081 c}t|398|56|M|181|GENOMIC|EST|NISC|ti|125675199|chicken|dna
chr19 2872019 2872020 c}t|459|40|M|181|GENOMIC|EST|NISC|ti|125675199|chicken|dna
chr19 2872200 2872201 c}t|306|51|M|181|GENOMIC|EST|NISC|ti|125675197|chicken|dna
chr19 2872080 2872081 c}t|426|56|M|181|GENOMIC|EST|NISC|ti|125675197|chicken|dna
chr19 2872019 2872020 c}t|487|43|M|181|GENOMIC|EST|NISC|ti|125675197|chicken|dna
chr19 2872019 2872020 g}a|119|42|P|181|GENOMIC|EST|NISC|ti|125675196|chicken|dna
chr19 2872200 2872201 g}a|300|40|P|181|GENOMIC|EST|NISC|ti|125675196|chicken|dna
chr19 2870790 2870791 a}g|155|43|P|221|GENOMIC|EST|NISC|ti|125675231|chicken|dna
chr19 2870913 2870914 a}g|278|43|P|221|GENOMIC|EST|NISC|ti|125675231|chicken|dna
chr19 2871011 2871012 a}g|376|43|P|221|GENOMIC|EST|NISC|ti|125675231|chicken|dna
chr19 2871011 2871012 t}c|107|40|M|221|GENOMIC|EST|NISC|ti|125675235|chicken|dna
chr19 2870913 2870914 t}c|205|51|M|221|GENOMIC|EST|NISC|ti|125675235|chicken|dna
chr19 2870790 2870791 t}c|328|51|M|221|GENOMIC|EST|NISC|ti|125675235|chicken|dna
chr19 2872019 2872020 g}a|308|56|P|181|GENOMIC|EST|NISC|ti|125675200|chicken|dna
chr19 2872080 2872081 g}a|369|43|P|181|GENOMIC|EST|NISC|ti|125675200|chicken|dna
chr19 2872200 2872201 g}a|489|40|P|181|GENOMIC|EST|NISC|ti|125675200|chicken|dna
chr1 26729773 26729774 g}a|283|56|M|216|GENOMIC|EST|NISC|ti|125678956|chicken|dna
chr1 26729748 26729749 g}a|308|45|M|216|GENOMIC|EST|NISC|ti|125678956|chicken|dna
chr1 26729594 26729595 g}a|462|44|M|216|GENOMIC|EST|NISC|ti|125678956|chicken|dna
chr1 26729557 26729558 c}t|228|43|P|216|GENOMIC|EST|NISC|ti|125678957|chicken|dna
chr1 26729594 26729595 c}t|265|45|P|216|GENOMIC|EST|NISC|ti|125678957|chicken|dna
chr1 26729748 26729749 c}t|419|43|P|216|GENOMIC|EST|NISC|ti|125678957|chicken|dna
chr1 26729773 26729774 c}t|444|41|P|216|GENOMIC|EST|NISC|ti|125678957|chicken|dna
chr1 26750145 26750146 c}t|216|40|M|190|GENOMIC|EST|NISC|ti|125679370|chicken|dna
chr1 26750065 26750066 c}t|296|56|M|190|GENOMIC|EST|NISC|ti|125679370|chicken|dna
chr1 26749955 26749956 c}t|406|42|M|190|GENOMIC|EST|NISC|ti|125679370|chicken|dna
chr1 26750145 26750146 c}t|192|40|M|190|GENOMIC|EST|NISC|ti|125679367|chicken|dna
chr1 26750065 26750066 c}t|272|51|M|190|GENOMIC|EST|NISC|ti|125679367|chicken|dna
chr1 26749955 26749956 c}t|382|56|M|190|GENOMIC|EST|NISC|ti|125679367|chicken|dna
chr1 26749955 26749956 g}a|253|45|P|190|GENOMIC|EST|NISC|ti|125679371|chicken|dna
chr1 26750065 26750066 g}a|363|45|P|190|GENOMIC|EST|NISC|ti|125679371|chicken|dna
chr1 26750145 26750146 g}a|443|51|P|190|GENOMIC|EST|NISC|ti|125679371|chicken|dna
chr1 26762185 26762186 c}a|385|41|P|274|GENOMIC|EST|NISC|ti|125679649|chicken|dna
chr1 26762451 26762452 c}a|651|56|P|274|GENOMIC|EST|NISC|ti|125679649|chicken|dna
chr1 26762455 26762456 c}a|655|56|P|274|GENOMIC|EST|NISC|ti|125679649|chicken|dna
chr1 26762459 26762460 c}a|659|48|P|274|GENOMIC|EST|NISC|ti|125679649|chicken|dna
chr1 26762185 26762186 c}a|184|45|P|274|GENOMIC|EST|NISC|ti|125679650|chicken|dna
chr1 26762451 26762452 c}a|450|56|P|274|GENOMIC|EST|NISC|ti|125679650|chicken|dna
chr1 26762455 26762456 c}a|454|56|P|274|GENOMIC|EST|NISC|ti|125679650|chicken|dna
chr1 26762459 26762460 c}a|458|48|P|274|GENOMIC|EST|NISC|ti|125679650|chicken|dna
chr1 26750145 26750146 c}t|233|45|M|190|GENOMIC|EST|NISC|ti|125679369|chicken|dna
chr1 26750065 26750066 c}t|313|56|M|190|GENOMIC|EST|NISC|ti|125679369|chicken|dna
chr1 26749955 26749956 c}t|423|51|M|190|GENOMIC|EST|NISC|ti|125679369|chicken|dna
chr1 26762185 26762186 c}a|393|40|P|274|GENOMIC|EST|NISC|ti|125679648|chicken|dna
chr1 26762451 26762452 c}a|659|46|P|274|GENOMIC|EST|NISC|ti|125679648|chicken|dna
chr1 26762455 26762456 c}a|663|51|P|274|GENOMIC|EST|NISC|ti|125679648|chicken|dna
chr1 26762459 26762460 c}a|667|56|P|274|GENOMIC|EST|NISC|ti|125679648|chicken|dna
chr1 26774553 26774554 c}t|131|40|P|416|GENOMIC|EST|NISC|ti|125679836|chicken|dna
chr1 26774943 26774944 c}t|521|46|P|416|GENOMIC|EST|NISC|ti|125679836|chicken|dna
chr1 26800616 26800617 t}c|167|51|P|508|GENOMIC|EST|NISC|ti|125680329|chicken|dna
chr1 26800862 26800863 t}c|413|40|P|508|GENOMIC|EST|NISC|ti|125680329|chicken|dna
chr1 26821839 26821840 c}t|347|51|M|146|GENOMIC|EST|NISC|ti|125680761|chicken|dna
chr1 26821783 26821784 c}t|403|56|M|146|GENOMIC|EST|NISC|ti|125680761|chicken|dna
chr1 26821693 26821694 c}t|493|56|M|146|GENOMIC|EST|NISC|ti|125680761|chicken|dna
chr1 26818077 26818078 a}g|251|56|P|166|GENOMIC|EST|NISC|ti|125680678|chicken|dna
chr1 26818140 26818141 a}g|314|51|P|166|GENOMIC|EST|NISC|ti|125680678|chicken|dna
chr1 26818243 26818244 a}g|417|40|P|166|GENOMIC|EST|NISC|ti|125680678|chicken|dna
chr1 26801124 26801125 a}g|172|51|M|508|GENOMIC|EST|NISC|ti|125680330|chicken|dna
chr1 26800862 26800863 a}g|434|45|M|508|GENOMIC|EST|NISC|ti|125680330|chicken|dna
chr1 26800616 26800617 a}g|680|48|M|508|GENOMIC|EST|NISC|ti|125680330|chicken|dna
chr1 26821839 26821840 c}t|225|43|M|146|GENOMIC|EST|NISC|ti|125680756|chicken|dna
chr1 26821783 26821784 c}t|281|56|M|146|GENOMIC|EST|NISC|ti|125680756|chicken|dna
chr1 26821693 26821694 c}t|371|50|M|146|GENOMIC|EST|NISC|ti|125680756|chicken|dna
chr1 26801124 26801125 a}g|160|56|M|508|GENOMIC|EST|NISC|ti|125680332|chicken|dna
chr1 26800862 26800863 a}g|422|45|M|508|GENOMIC|EST|NISC|ti|125680332|chicken|dna
chr1 26821839 26821840 c}t|368|51|M|146|GENOMIC|EST|NISC|ti|125680758|chicken|dna
chr1 26821783 26821784 c}t|424|56|M|146|GENOMIC|EST|NISC|ti|125680758|chicken|dna
chr1 26821693 26821694 c}t|514|40|M|146|GENOMIC|EST|NISC|ti|125680758|chicken|dna
chr1 26821693 26821694 g}a|293|45|P|146|GENOMIC|EST|NISC|ti|125680759|chicken|dna
chr1 26821783 26821784 g}a|383|45|P|146|GENOMIC|EST|NISC|ti|125680759|chicken|dna
chr1 26821839 26821840 g}a|439|40|P|146|GENOMIC|EST|NISC|ti|125680759|chicken|dna
chr1 26821839 26821840 c}t|395|51|M|146|GENOMIC|EST|NISC|ti|125680760|chicken|dna
chr1 26821783 26821784 c}t|451|56|M|146|GENOMIC|EST|NISC|ti|125680760|chicken|dna
chr1 26821693 26821694 c}t|541|46|M|146|GENOMIC|EST|NISC|ti|125680760|chicken|dna
chr2 21660433 21660434 c}t|273|51|M|418|GENOMIC|EST|NISC|ti|125682230|chicken|dna
chr2 21660114 21660115 c}t|592|40|M|418|GENOMIC|EST|NISC|ti|125682230|chicken|dna
chr2 21660433 21660434 c}t|227|45|M|418|GENOMIC|EST|NISC|ti|125682232|chicken|dna
chr2 21660114 21660115 c}t|546|51|M|418|GENOMIC|EST|NISC|ti|125682232|chicken|dna
chr2 21656613 21656614 c}t|202|43|P|144|GENOMIC|EST|NISC|ti|125682317|chicken|dna
chr2 21656673 21656674 c}t|262|56|P|144|GENOMIC|EST|NISC|ti|125682317|chicken|dna
chr2 21656757 21656758 c}t|346|56|P|144|GENOMIC|EST|NISC|ti|125682317|chicken|dna
chr2 21656613 21656614 c}t|217|43|P|144|GENOMIC|EST|NISC|ti|125682318|chicken|dna
chr2 21656673 21656674 c}t|277|56|P|144|GENOMIC|EST|NISC|ti|125682318|chicken|dna
chr2 21656757 21656758 c}t|361|51|P|144|GENOMIC|EST|NISC|ti|125682318|chicken|dna
chr2 21635030 21635031 t}c|265|56|M|150|GENOMIC|EST|NISC|ti|125682548|chicken|dna
chr2 21634976 21634977 t}c|319|56|M|150|GENOMIC|EST|NISC|ti|125682548|chicken|dna
chr2 21634880 21634881 t}c|415|45|M|150|GENOMIC|EST|NISC|ti|125682548|chicken|dna
chr2 21641105 21641106 g}a|304|51|M|327|GENOMIC|EST|NISC|ti|125682483|chicken|dna
chr2 21640993 21640994 g}a|416|56|M|327|GENOMIC|EST|NISC|ti|125682483|chicken|dna
chr2 21640778 21640779 g}a|631|40|M|327|GENOMIC|EST|NISC|ti|125682483|chicken|dna
chr2 21648686 21648687 c}t|173|56|P|206|GENOMIC|EST|NISC|ti|125682428|chicken|dna
chr2 21648704 21648705 c}t|191|56|P|206|GENOMIC|EST|NISC|ti|125682428|chicken|dna
chr2 21648892 21648893 c}t|379|56|P|206|GENOMIC|EST|NISC|ti|125682428|chicken|dna
chr2 21635030 21635031 t}c|157|51|M|150|GENOMIC|EST|NISC|ti|125682550|chicken|dna
chr2 21634976 21634977 t}c|211|45|M|150|GENOMIC|EST|NISC|ti|125682550|chicken|dna
chr2 21634880 21634881 t}c|307|51|M|150|GENOMIC|EST|NISC|ti|125682550|chicken|dna
chr2 21640778 21640779 c}t|291|56|P|327|GENOMIC|EST|NISC|ti|125682486|chicken|dna
chr2 21640993 21640994 c}t|506|51|P|327|GENOMIC|EST|NISC|ti|125682486|chicken|dna
chr2 21641105 21641106 c}t|618|40|P|327|GENOMIC|EST|NISC|ti|125682486|chicken|dna
chr2 21656613 21656614 c}t|401|51|P|144|GENOMIC|EST|NISC|ti|125682319|chicken|dna
chr2 21656673 21656674 c}t|461|56|P|144|GENOMIC|EST|NISC|ti|125682319|chicken|dna
chr2 21656757 21656758 c}t|545|51|P|144|GENOMIC|EST|NISC|ti|125682319|chicken|dna
chr2 21648892 21648893 g}a|312|56|M|206|GENOMIC|EST|NISC|ti|125682427|chicken|dna
chr2 21648704 21648705 g}a|500|56|M|206|GENOMIC|EST|NISC|ti|125682427|chicken|dna
chr2 21648686 21648687 g}a|518|46|M|206|GENOMIC|EST|NISC|ti|125682427|chicken|dna
chr2 21635030 21635031 t}c|262|56|M|150|GENOMIC|EST|NISC|ti|125682549|chicken|dna
chr2 21634976 21634977 t}c|316|56|M|150|GENOMIC|EST|NISC|ti|125682549|chicken|dna
chr2 21634880 21634881 t}c|412|56|M|150|GENOMIC|EST|NISC|ti|125682549|chicken|dna
chr5 47417150 47417151 g}a|188|45|M|173|GENOMIC|EST|NISC|ti|125683102|chicken|dna
chr5 47417073 47417074 g}a|265|51|M|173|GENOMIC|EST|NISC|ti|125683102|chicken|dna
chr5 47416977 47416978 g}a|361|42|M|173|GENOMIC|EST|NISC|ti|125683102|chicken|dna
chr5 47417150 47417151 g}a|249|51|M|173|GENOMIC|EST|NISC|ti|125683103|chicken|dna
chr5 47417073 47417074 g}a|326|40|M|173|GENOMIC|EST|NISC|ti|125683103|chicken|dna
chr5 47416977 47416978 g}a|422|46|M|173|GENOMIC|EST|NISC|ti|125683103|chicken|dna
chr5 47416977 47416978 c}t|156|56|P|173|GENOMIC|EST|NISC|ti|125683104|chicken|dna
chr5 47417073 47417074 c}t|252|51|P|173|GENOMIC|EST|NISC|ti|125683104|chicken|dna
chr5 47417150 47417151 c}t|329|45|P|173|GENOMIC|EST|NISC|ti|125683104|chicken|dna
chr5 47442004 47442005 t}c|262|45|M|584|GENOMIC|EST|NISC|ti|125683346|chicken|dna
chr5 47441612 47441613 t}c|654|40|M|584|GENOMIC|EST|NISC|ti|125683346|chicken|dna
chr5 47444902 47444903 a}g|109|45|P|464|GENOMIC|EST|NISC|ti|125683369|chicken|dna
chr5 47445098 47445099 a}g|305|51|P|464|GENOMIC|EST|NISC|ti|125683369|chicken|dna
chr5 47457074 47457075 a}g|44|56|M|335|GENOMIC|EST|NISC|ti|125683501|chicken|dna
chr5 47456937 47456938 a}g|181|51|M|335|GENOMIC|EST|NISC|ti|125683501|chicken|dna
chr5 47456739 47456740 a}g|379|42|M|335|GENOMIC|EST|NISC|ti|125683501|chicken|dna
chr5 47457074 47457075 a}g|162|40|M|335|GENOMIC|EST|NISC|ti|125683503|chicken|dna
chr5 47456937 47456938 a}g|299|51|M|335|GENOMIC|EST|NISC|ti|125683503|chicken|dna
chr5 47456739 47456740 a}g|497|40|M|335|GENOMIC|EST|NISC|ti|125683503|chicken|dna
chr5 47451951 47451952 c}t|177|56|M|393|GENOMIC|EST|NISC|ti|125683441|chicken|dna
chr5 47451815 47451816 c}t|313|56|M|393|GENOMIC|EST|NISC|ti|125683441|chicken|dna
chr5 47456739 47456740 t}c|70|40|P|335|GENOMIC|EST|NISC|ti|125683505|chicken|dna
chr5 47456937 47456938 t}c|268|56|P|335|GENOMIC|EST|NISC|ti|125683505|chicken|dna
chr5 47457074 47457075 t}c|405|42|P|335|GENOMIC|EST|NISC|ti|125683505|chicken|dna
chr5 47501272 47501273 c}t|356|51|P|110|GENOMIC|EST|NISC|ti|125684063|chicken|dna
chr5 47501336 47501337 c}t|420|56|P|110|GENOMIC|EST|NISC|ti|125684063|chicken|dna
chr5 47501382 47501383 c}t|466|46|P|110|GENOMIC|EST|NISC|ti|125684063|chicken|dna
chr5 47523098 47523099 a}g|222|50|M|119|GENOMIC|EST|NISC|ti|125684305|chicken|dna
chr5 47522979 47522980 a}g|341|42|M|119|GENOMIC|EST|NISC|ti|125684305|chicken|dna
chr5 47495705 47495706 a}g|249|44|M|233|GENOMIC|EST|NISC|ti|125684005|chicken|dna
chr5 47495542 47495543 a}g|412|50|M|233|GENOMIC|EST|NISC|ti|125684005|chicken|dna
chr5 47495526 47495527 a}g|428|56|M|233|GENOMIC|EST|NISC|ti|125684005|chicken|dna
chr5 47495525 47495526 a}g|429|56|M|233|GENOMIC|EST|NISC|ti|125684005|chicken|dna
chr5 47495542 47495543 t}c|108|45|P|237|GENOMIC|EST|NISC|ti|125684007|chicken|dna
chr5 47495705 47495706 t}c|271|51|P|237|GENOMIC|EST|NISC|ti|125684007|chicken|dna
chr5 47501272 47501273 c}t|285|51|P|110|GENOMIC|EST|NISC|ti|125684066|chicken|dna
chr5 47501336 47501337 c}t|349|50|P|110|GENOMIC|EST|NISC|ti|125684066|chicken|dna
chr5 47501382 47501383 c}t|395|56|P|110|GENOMIC|EST|NISC|ti|125684066|chicken|dna
chr5 47501272 47501273 c}t|193|51|P|110|GENOMIC|EST|NISC|ti|125684068|chicken|dna
chr5 47501336 47501337 c}t|257|56|P|110|GENOMIC|EST|NISC|ti|125684068|chicken|dna
chr5 47501382 47501383 c}t|303|56|P|110|GENOMIC|EST|NISC|ti|125684068|chicken|dna
chr5 47501272 47501273 c}t|340|51|P|110|GENOMIC|EST|NISC|ti|125684064|chicken|dna
chr5 47501336 47501337 c}t|404|42|P|110|GENOMIC|EST|NISC|ti|125684064|chicken|dna
chr5 47501382 47501383 c}t|450|56|P|110|GENOMIC|EST|NISC|ti|125684064|chicken|dna
chr5 47518547 47518548 c}t|140|40|M|277|GENOMIC|EST|NISC|ti|125684233|chicken|dna
chr5 47518270 47518271 c}t|417|42|M|277|GENOMIC|EST|NISC|ti|125684233|chicken|dna
chr5 47501272 47501273 c}t|198|51|P|110|GENOMIC|EST|NISC|ti|125684067|chicken|dna
chr5 47501336 47501337 c}t|262|56|P|110|GENOMIC|EST|NISC|ti|125684067|chicken|dna
chr5 47501382 47501383 c}t|308|56|P|110|GENOMIC|EST|NISC|ti|125684067|chicken|dna
chr5 47518270 47518271 g}a|136|40|P|277|GENOMIC|EST|NISC|ti|125684235|chicken|dna
chr5 47518276 47518277 g}a|142|51|P|277|GENOMIC|EST|NISC|ti|125684235|chicken|dna
chr5 47518547 47518548 g}a|413|42|P|277|GENOMIC|EST|NISC|ti|125684235|chicken|dna
chr5 47518547 47518548 c}t|106|40|M|277|GENOMIC|EST|NISC|ti|125684232|chicken|dna
chr5 47518276 47518277 c}t|377|42|M|277|GENOMIC|EST|NISC|ti|125684232|chicken|dna
chr5 47518270 47518271 c}t|383|56|M|277|GENOMIC|EST|NISC|ti|125684232|chicken|dna
chr5 47495705 47495706 a}g|245|42|M|233|GENOMIC|EST|NISC|ti|125684003|chicken|dna
chr5 47495542 47495543 a}g|408|42|M|233|GENOMIC|EST|NISC|ti|125684003|chicken|dna
chr5 47495542 47495543 t}c|133|51|P|180|GENOMIC|EST|NISC|ti|125684006|chicken|dna
chr5 47495705 47495706 t}c|296|46|P|180|GENOMIC|EST|NISC|ti|125684006|chicken|dna
chr5 47535963 47535964 g}a|431|42|P|205|GENOMIC|EST|NISC|ti|125684483|chicken|dna
chr5 47536024 47536025 g}a|492|51|P|205|GENOMIC|EST|NISC|ti|125684483|chicken|dna
chr5 47536168 47536169 g}a|636|56|P|205|GENOMIC|EST|NISC|ti|125684483|chicken|dna
chr2 22716291 22716292 g}a|230|56|M|135|GENOMIC|EST|NISC|ti|125684747|chicken|dna
chr2 22716195 22716196 g}a|326|51|M|135|GENOMIC|EST|NISC|ti|125684747|chicken|dna
chr2 22716156 22716157 g}a|365|56|M|135|GENOMIC|EST|NISC|ti|125684747|chicken|dna
chr5 47523098 47523099 a}g|218|43|M|119|GENOMIC|EST|NISC|ti|125684314|chicken|dna
chr5 47523063 47523064 a}g|253|42|M|119|GENOMIC|EST|NISC|ti|125684314|chicken|dna
chr5 47522979 47522980 a}g|337|40|M|119|GENOMIC|EST|NISC|ti|125684314|chicken|dna
chr5 47535963 47535964 g}a|147|40|P|205|GENOMIC|EST|NISC|ti|125684486|chicken|dna
chr5 47536024 47536025 g}a|208|51|P|205|GENOMIC|EST|NISC|ti|125684486|chicken|dna
chr5 47536168 47536169 g}a|352|51|P|205|GENOMIC|EST|NISC|ti|125684486|chicken|dna
chr5 47535963 47535964 g}a|257|56|P|205|GENOMIC|EST|NISC|ti|125684485|chicken|dna
chr5 47536024 47536025 g}a|318|51|P|205|GENOMIC|EST|NISC|ti|125684485|chicken|dna
chr5 47536168 47536169 g}a|462|56|P|205|GENOMIC|EST|NISC|ti|125684485|chicken|dna
chr5 47522979 47522980 t}c|141|51|P|119|GENOMIC|EST|NISC|ti|125684320|chicken|dna
chr5 47523063 47523064 t}c|225|51|P|119|GENOMIC|EST|NISC|ti|125684320|chicken|dna
chr5 47523098 47523099 t}c|260|56|P|119|GENOMIC|EST|NISC|ti|125684320|chicken|dna
chr5 47522979 47522980 t}c|59|51|P|119|GENOMIC|EST|NISC|ti|125684321|chicken|dna
chr5 47523063 47523064 t}c|143|56|P|119|GENOMIC|EST|NISC|ti|125684321|chicken|dna
chr5 47523098 47523099 t}c|178|51|P|119|GENOMIC|EST|NISC|ti|125684321|chicken|dna
chr2 22632227 22632228 c}t|353|56|P|170|GENOMIC|EST|NISC|ti|125684790|chicken|dna
chr2 22632271 22632272 c}t|397|56|P|170|GENOMIC|EST|NISC|ti|125684790|chicken|dna
chr2 22632283 22632284 c}t|409|56|P|170|GENOMIC|EST|NISC|ti|125684790|chicken|dna
chr2 22632318 22632319 c}t|444|51|P|170|GENOMIC|EST|NISC|ti|125684790|chicken|dna
chr2 22632397 22632398 c}t|523|56|P|170|GENOMIC|EST|NISC|ti|125684790|chicken|dna
chr2 22716291 22716292 g}a|81|40|M|135|GENOMIC|EST|NISC|ti|125684745|chicken|dna
chr2 22716195 22716196 g}a|177|51|M|135|GENOMIC|EST|NISC|ti|125684745|chicken|dna
chr2 22716156 22716157 g}a|216|51|M|135|GENOMIC|EST|NISC|ti|125684745|chicken|dna
chr2 22716156 22716157 c}t|509|40|P|135|GENOMIC|EST|NISC|ti|125684743|chicken|dna
chr2 22716291 22716292 c}t|644|40|P|135|GENOMIC|EST|NISC|ti|125684743|chicken|dna
chr5 47536168 47536169 c}t|200|42|M|205|GENOMIC|EST|NISC|ti|125684484|chicken|dna
chr5 47536024 47536025 c}t|344|56|M|205|GENOMIC|EST|NISC|ti|125684484|chicken|dna
chr5 47535963 47535964 c}t|405|56|M|205|GENOMIC|EST|NISC|ti|125684484|chicken|dna
chr2 22716291 22716292 g}a|357|56|M|135|GENOMIC|EST|NISC|ti|125684748|chicken|dna
chr2 22716195 22716196 g}a|453|51|M|135|GENOMIC|EST|NISC|ti|125684748|chicken|dna
chr2 22716156 22716157 g}a|492|56|M|135|GENOMIC|EST|NISC|ti|125684748|chicken|dna
chr2 22632283 22632284 c}t|48|51|P|114|GENOMIC|EST|NISC|ti|125684795|chicken|dna
chr2 22632318 22632319 c}t|83|46|P|114|GENOMIC|EST|NISC|ti|125684795|chicken|dna
chr2 22632397 22632398 c}t|162|51|P|114|GENOMIC|EST|NISC|ti|125684795|chicken|dna
chr5 47523098 47523099 a}g|130|40|M|119|GENOMIC|EST|NISC|ti|125684312|chicken|dna
chr5 47523063 47523064 a}g|165|56|M|119|GENOMIC|EST|NISC|ti|125684312|chicken|dna
chr5 47522979 47522980 a}g|249|56|M|119|GENOMIC|EST|NISC|ti|125684312|chicken|dna
chr2 22716156 22716157 c}t|501|51|P|135|GENOMIC|EST|NISC|ti|125684744|chicken|dna
chr2 22716291 22716292 c}t|636|40|P|135|GENOMIC|EST|NISC|ti|125684744|chicken|dna
chr5 47527297 47527298 t}c|218|51|P|396|GENOMIC|EST|NISC|ti|125684383|chicken|dna
chr5 47527508 47527509 t}c|429|45|P|396|GENOMIC|EST|NISC|ti|125684383|chicken|dna
chr5 47535963 47535964 g}a|100|56|P|205|GENOMIC|EST|NISC|ti|125684488|chicken|dna
chr5 47536168 47536169 g}a|305|51|P|205|GENOMIC|EST|NISC|ti|125684488|chicken|dna
chr2 22650259 22650260 t}c|262|56|M|175|GENOMIC|EST|NISC|ti|125685022|chicken|dna
chr2 22650223 22650224 t}c|298|56|M|175|GENOMIC|EST|NISC|ti|125685022|chicken|dna
chr2 22650151 22650152 t}c|370|56|M|175|GENOMIC|EST|NISC|ti|125685022|chicken|dna
chr2 22650084 22650085 t}c|437|40|M|175|GENOMIC|EST|NISC|ti|125685022|chicken|dna
chr2 22669998 22669999 t}c|367|51|M|215|GENOMIC|EST|NISC|ti|125685271|chicken|dna
chr2 22669977 22669978 t}c|388|51|M|215|GENOMIC|EST|NISC|ti|125685271|chicken|dna
chr2 22669974 22669975 t}c|391|56|M|215|GENOMIC|EST|NISC|ti|125685271|chicken|dna
chr2 22669783 22669784 t}c|582|56|M|215|GENOMIC|EST|NISC|ti|125685271|chicken|dna
chr2 22636675 22636676 t}c|517|51|P|115|GENOMIC|EST|NISC|ti|125684846|chicken|dna
chr2 22636678 22636679 t}c|520|45|P|115|GENOMIC|EST|NISC|ti|125684846|chicken|dna
chr2 22636790 22636791 t}c|632|40|P|115|GENOMIC|EST|NISC|ti|125684846|chicken|dna
chr2 22650259 22650260 t}c|224|56|M|175|GENOMIC|EST|NISC|ti|125685021|chicken|dna
chr2 22650223 22650224 t}c|260|56|M|175|GENOMIC|EST|NISC|ti|125685021|chicken|dna
chr2 22650151 22650152 t}c|332|43|M|175|GENOMIC|EST|NISC|ti|125685021|chicken|dna
chr2 22650084 22650085 t}c|399|45|M|175|GENOMIC|EST|NISC|ti|125685021|chicken|dna
chr2 22636790 22636791 a}g|474|51|M|115|GENOMIC|EST|NISC|ti|125684848|chicken|dna
chr2 22636678 22636679 a}g|586|46|M|115|GENOMIC|EST|NISC|ti|125684848|chicken|dna
chr2 22636675 22636676 a}g|589|56|M|115|GENOMIC|EST|NISC|ti|125684848|chicken|dna
chr2 22652556 22652557 a}g|135|56|M|242|GENOMIC|EST|NISC|ti|125685065|chicken|dna
chr2 22652348 22652349 a}g|343|45|M|242|GENOMIC|EST|NISC|ti|125685065|chicken|dna
chr2 22667019 22667020 a}g|74|40|M|114|GENOMIC|EST|NISC|ti|125685233|chicken|dna
chr2 22666974 22666975 a}g|119|45|M|114|GENOMIC|EST|NISC|ti|125685233|chicken|dna
chr2 22666905 22666906 a}g|188|56|M|114|GENOMIC|EST|NISC|ti|125685233|chicken|dna
chr2 22652348 22652349 t}c|302|56|P|242|GENOMIC|EST|NISC|ti|125685066|chicken|dna
chr2 22652556 22652557 t}c|510|56|P|242|GENOMIC|EST|NISC|ti|125685066|chicken|dna
chr2 22652590 22652591 t}c|544|51|P|242|GENOMIC|EST|NISC|ti|125685066|chicken|dna
chr2 22652348 22652349 t}c|446|56|P|242|GENOMIC|EST|NISC|ti|125685063|chicken|dna
chr2 22652556 22652557 t}c|654|40|P|242|GENOMIC|EST|NISC|ti|125685063|chicken|dna
chr2 22636790 22636791 a}g|491|56|M|115|GENOMIC|EST|NISC|ti|125684849|chicken|dna
chr2 22636675 22636676 a}g|606|40|M|115|GENOMIC|EST|NISC|ti|125684849|chicken|dna
chr2 22669998 22669999 t}c|82|40|M|215|GENOMIC|EST|NISC|ti|125685270|chicken|dna
chr2 22669977 22669978 t}c|103|51|M|215|GENOMIC|EST|NISC|ti|125685270|chicken|dna
chr2 22669974 22669975 t}c|106|51|M|215|GENOMIC|EST|NISC|ti|125685270|chicken|dna
chr2 22669783 22669784 t}c|297|51|M|215|GENOMIC|EST|NISC|ti|125685270|chicken|dna
chr2 22667019 22667020 a}g|396|51|M|114|GENOMIC|EST|NISC|ti|125685237|chicken|dna
chr2 22666974 22666975 a}g|441|56|M|114|GENOMIC|EST|NISC|ti|125685237|chicken|dna
chr2 22666905 22666906 a}g|510|56|M|114|GENOMIC|EST|NISC|ti|125685237|chicken|dna
chr2 22652348 22652349 t}c|181|56|P|242|GENOMIC|EST|NISC|ti|125685067|chicken|dna
chr2 22652556 22652557 t}c|389|51|P|242|GENOMIC|EST|NISC|ti|125685067|chicken|dna
chr2 22652590 22652591 t}c|423|46|P|242|GENOMIC|EST|NISC|ti|125685067|chicken|dna
chr2 22660566 22660567 t}c|131|51|M|109|GENOMIC|EST|NISC|ti|125685151|chicken|dna
chr2 22660541 22660542 t}c|156|40|M|109|GENOMIC|EST|NISC|ti|125685151|chicken|dna
chr2 22660457 22660458 t}c|240|56|M|109|GENOMIC|EST|NISC|ti|125685151|chicken|dna
chr2 22666905 22666906 t}c|345|46|P|114|GENOMIC|EST|NISC|ti|125685235|chicken|dna
chr2 22667019 22667020 t}c|459|40|P|114|GENOMIC|EST|NISC|ti|125685235|chicken|dna
chr2 32924012 32924013 a}c|550|46|M|111|GENOMIC|EST|NISC|ti|125690259|chicken|dna
chr2 32923943 32923944 a}c|619|56|M|111|GENOMIC|EST|NISC|ti|125690259|chicken|dna
chr2 32923901 32923902 a}c|661|44|M|111|GENOMIC|EST|NISC|ti|125690259|chicken|dna
chr2 32924012 32924013 a}c|381|51|M|111|GENOMIC|EST|NISC|ti|125690262|chicken|dna
chr2 32923943 32923944 a}c|450|51|M|111|GENOMIC|EST|NISC|ti|125690262|chicken|dna
chr2 32923901 32923902 a}c|492|48|M|111|GENOMIC|EST|NISC|ti|125690262|chicken|dna
chr2 32858399 32858400 a}g|101|51|P|461|GENOMIC|EST|NISC|ti|125691214|chicken|dna
chr2 32858544 32858545 a}g|246|56|P|461|GENOMIC|EST|NISC|ti|125691214|chicken|dna
chr2 32858860 32858861 a}g|562|56|P|461|GENOMIC|EST|NISC|ti|125691214|chicken|dna
chr2 32855713 32855714 c}t|252|43|M|208|GENOMIC|EST|NISC|ti|125691238|chicken|dna
chr2 32855630 32855631 c}t|335|56|M|208|GENOMIC|EST|NISC|ti|125691238|chicken|dna
chr2 32855505 32855506 c}t|460|45|M|208|GENOMIC|EST|NISC|ti|125691238|chicken|dna
chr2 32855713 32855714 c}t|182|43|M|208|GENOMIC|EST|NISC|ti|125691240|chicken|dna
chr2 32855630 32855631 c}t|265|51|M|208|GENOMIC|EST|NISC|ti|125691240|chicken|dna
chr2 32855505 32855506 c}t|390|56|M|208|GENOMIC|EST|NISC|ti|125691240|chicken|dna
chr2 32858399 32858400 a}g|96|51|P|461|GENOMIC|EST|NISC|ti|125691213|chicken|dna
chr2 32858544 32858545 a}g|241|56|P|461|GENOMIC|EST|NISC|ti|125691213|chicken|dna
chr2 32858860 32858861 a}g|557|40|P|461|GENOMIC|EST|NISC|ti|125691213|chicken|dna
chr2 32876398 32876399 a}g|268|42|M|238|GENOMIC|EST|NISC|ti|125690891|chicken|dna
chr2 32876312 32876313 a}g|354|47|M|238|GENOMIC|EST|NISC|ti|125690891|chicken|dna
chr2 32876160 32876161 a}g|506|42|M|238|GENOMIC|EST|NISC|ti|125690891|chicken|dna
chr2 32876312 32876313 a}g|273|43|M|238|GENOMIC|EST|NISC|ti|125690894|chicken|dna
chr2 32876160 32876161 a}g|425|56|M|238|GENOMIC|EST|NISC|ti|125690894|chicken|dna
chr2 32876398 32876399 a}g|239|43|M|238|GENOMIC|EST|NISC|ti|125690892|chicken|dna
chr2 32876312 32876313 a}g|325|51|M|238|GENOMIC|EST|NISC|ti|125690892|chicken|dna
chr2 32876160 32876161 a}g|477|56|M|238|GENOMIC|EST|NISC|ti|125690892|chicken|dna
chr2 32876398 32876399 a}g|216|43|M|238|GENOMIC|EST|NISC|ti|125690893|chicken|dna
chr2 32876312 32876313 a}g|302|56|M|238|GENOMIC|EST|NISC|ti|125690893|chicken|dna
chr2 32876160 32876161 a}g|454|56|M|238|GENOMIC|EST|NISC|ti|125690893|chicken|dna
chr2 32852181 32852182 a}g|226|51|P|148|GENOMIC|EST|NISC|ti|125691272|chicken|dna
chr2 32852263 32852264 a}g|308|56|P|148|GENOMIC|EST|NISC|ti|125691272|chicken|dna
chr2 32852329 32852330 a}g|374|56|P|148|GENOMIC|EST|NISC|ti|125691272|chicken|dna
chr2 32854947 32854948 a}g|160|45|M|447|GENOMIC|EST|NISC|ti|125691250|chicken|dna
chr2 32854737 32854738 a}g|370|56|M|447|GENOMIC|EST|NISC|ti|125691250|chicken|dna
chr2 32870795 32870796 g}a|171|46|M|128|GENOMIC|EST|NISC|ti|125690990|chicken|dna
chr2 32870720 32870721 g}a|246|56|M|128|GENOMIC|EST|NISC|ti|125690990|chicken|dna
chr2 32870667 32870668 g}a|299|51|M|128|GENOMIC|EST|NISC|ti|125690990|chicken|dna
chr2 32852181 32852182 a}g|173|51|P|148|GENOMIC|EST|NISC|ti|125691271|chicken|dna
chr2 32852263 32852264 a}g|255|51|P|148|GENOMIC|EST|NISC|ti|125691271|chicken|dna
chr2 32852329 32852330 a}g|321|51|P|148|GENOMIC|EST|NISC|ti|125691271|chicken|dna
chr2 32870795 32870796 g}a|313|51|M|128|GENOMIC|EST|NISC|ti|125690989|chicken|dna
chr2 32870720 32870721 g}a|388|56|M|128|GENOMIC|EST|NISC|ti|125690989|chicken|dna
chr2 32870667 32870668 g}a|441|51|M|128|GENOMIC|EST|NISC|ti|125690989|chicken|dna
chr2 32876160 32876161 t}c|388|51|P|238|GENOMIC|EST|NISC|ti|125690895|chicken|dna
chr2 32876312 32876313 t}c|540|40|P|238|GENOMIC|EST|NISC|ti|125690895|chicken|dna
chr2 32876398 32876399 t}c|626|40|P|238|GENOMIC|EST|NISC|ti|125690895|chicken|dna
chr2 32856201 32856202 a}g|173|51|M|345|GENOMIC|EST|NISC|ti|125691236|chicken|dna
chr2 32855986 32855987 a}g|388|56|M|345|GENOMIC|EST|NISC|ti|125691236|chicken|dna
chr2 32855713 32855714 c}t|221|43|M|208|GENOMIC|EST|NISC|ti|125691239|chicken|dna
chr2 32855630 32855631 c}t|304|56|M|208|GENOMIC|EST|NISC|ti|125691239|chicken|dna
chr2 32855505 32855506 c}t|429|51|M|208|GENOMIC|EST|NISC|ti|125691239|chicken|dna
chr2 32854500 32854501 t}c|156|46|P|447|GENOMIC|EST|NISC|ti|125691251|chicken|dna
chr2 32854737 32854738 t}c|393|51|P|447|GENOMIC|EST|NISC|ti|125691251|chicken|dna
chr2 32854947 32854948 t}c|603|40|P|447|GENOMIC|EST|NISC|ti|125691251|chicken|dna
chr2 32870667 32870668 c}t|214|56|P|128|GENOMIC|EST|NISC|ti|125690984|chicken|dna
chr2 32870720 32870721 c}t|267|56|P|128|GENOMIC|EST|NISC|ti|125690984|chicken|dna
chr2 32870795 32870796 c}t|342|48|P|128|GENOMIC|EST|NISC|ti|125690984|chicken|dna
chr2 32855505 32855506 g}a|487|45|P|208|GENOMIC|EST|NISC|ti|125691242|chicken|dna
chr2 32855630 32855631 g}a|612|51|P|208|GENOMIC|EST|NISC|ti|125691242|chicken|dna
chr2 32843605 32843606 a}g|212|56|P|239|GENOMIC|EST|NISC|ti|125691396|chicken|dna
chr2 32843825 32843826 a}g|432|51|P|239|GENOMIC|EST|NISC|ti|125691396|chicken|dna
chr2 32843844 32843845 a}g|451|56|P|239|GENOMIC|EST|NISC|ti|125691396|chicken|dna
chr2 32843605 32843606 a}g|269|45|P|239|GENOMIC|EST|NISC|ti|125691397|chicken|dna
chr2 32843825 32843826 a}g|489|51|P|239|GENOMIC|EST|NISC|ti|125691397|chicken|dna
chr2 32843844 32843845 a}g|508|48|P|239|GENOMIC|EST|NISC|ti|125691397|chicken|dna
chr2 32838724 32838725 a}g|322|56|P|446|GENOMIC|EST|NISC|ti|125691469|chicken|dna
chr2 32838886 32838887 a}g|484|51|P|446|GENOMIC|EST|NISC|ti|125691469|chicken|dna
chr2 32844247 32844248 t}c|56|40|M|422|GENOMIC|EST|NISC|ti|125691393|chicken|dna
chr2 32843844 32843845 t}c|459|51|M|422|GENOMIC|EST|NISC|ti|125691393|chicken|dna
chr2 32843825 32843826 t}c|478|45|M|422|GENOMIC|EST|NISC|ti|125691393|chicken|dna
chr2 32844247 32844248 t}c|169|51|M|422|GENOMIC|EST|NISC|ti|125691392|chicken|dna
chr2 32843825 32843826 t}c|591|42|M|422|GENOMIC|EST|NISC|ti|125691392|chicken|dna
chr2 32991147 32991148 a}g|171|47|M|329|GENOMIC|EST|NISC|ti|125692268|chicken|dna
chr2 32991132 32991133 a}g|186|43|M|329|GENOMIC|EST|NISC|ti|125692268|chicken|dna
chr2 32990818 32990819 a}g|500|40|M|329|GENOMIC|EST|NISC|ti|125692268|chicken|dna
chr2 32991147 32991148 a}g|285|51|M|329|GENOMIC|EST|NISC|ti|125692272|chicken|dna
chr2 32991132 32991133 a}g|300|51|M|329|GENOMIC|EST|NISC|ti|125692272|chicken|dna
chr2 32990818 32990819 a}g|614|56|M|329|GENOMIC|EST|NISC|ti|125692272|chicken|dna
chr2 32990818 32990819 t}c|172|56|P|329|GENOMIC|EST|NISC|ti|125692271|chicken|dna
chr2 32991132 32991133 t}c|486|45|P|329|GENOMIC|EST|NISC|ti|125692271|chicken|dna
chr2 32991147 32991148 t}c|501|51|P|329|GENOMIC|EST|NISC|ti|125692271|chicken|dna
chr2 32973834 32973835 a}g|227|56|P|234|GENOMIC|EST|NISC|ti|125692084|chicken|dna
chr2 32974058 32974059 a}g|451|45|P|234|GENOMIC|EST|NISC|ti|125692084|chicken|dna
chr2 32974068 32974069 a}g|461|51|P|234|GENOMIC|EST|NISC|ti|125692084|chicken|dna
chr2 32973834 32973835 a}g|329|56|P|234|GENOMIC|EST|NISC|ti|125692082|chicken|dna
chr2 32974068 32974069 a}g|563|40|P|234|GENOMIC|EST|NISC|ti|125692082|chicken|dna
chr2 32974068 32974069 t}c|168|45|M|234|GENOMIC|EST|NISC|ti|125692079|chicken|dna
chr2 32974058 32974059 t}c|178|51|M|234|GENOMIC|EST|NISC|ti|125692079|chicken|dna
chr2 32973834 32973835 t}c|402|42|M|234|GENOMIC|EST|NISC|ti|125692079|chicken|dna
chr2 32974068 32974069 t}c|258|51|M|234|GENOMIC|EST|NISC|ti|125692083|chicken|dna
chr2 32974058 32974059 t}c|268|56|M|234|GENOMIC|EST|NISC|ti|125692083|chicken|dna
chr2 32973834 32973835 t}c|492|56|M|234|GENOMIC|EST|NISC|ti|125692083|chicken|dna
chr2 32973834 32973835 a}g|205|51|P|234|GENOMIC|EST|NISC|ti|125692085|chicken|dna
chr2 32974058 32974059 a}g|429|45|P|234|GENOMIC|EST|NISC|ti|125692085|chicken|dna
chr2 32974068 32974069 a}g|439|51|P|234|GENOMIC|EST|NISC|ti|125692085|chicken|dna
chr2 32967292 32967293 g}a|209|43|M|146|GENOMIC|EST|NISC|ti|125692005|chicken|dna
chr2 32967254 32967255 g}a|247|56|M|146|GENOMIC|EST|NISC|ti|125692005|chicken|dna
chr2 32967146 32967147 g}a|355|56|M|146|GENOMIC|EST|NISC|ti|125692005|chicken|dna
chr2 32993991 32993992 g}a|175|43|P|316|GENOMIC|EST|NISC|ti|125692307|chicken|dna
chr2 32994083 32994084 g}a|267|45|P|316|GENOMIC|EST|NISC|ti|125692307|chicken|dna
chr2 32994307 32994308 g}a|491|56|P|316|GENOMIC|EST|NISC|ti|125692307|chicken|dna
chr2 32967146 32967147 c}t|427|40|P|146|GENOMIC|EST|NISC|ti|125692004|chicken|dna
chr2 32967254 32967255 c}t|535|56|P|146|GENOMIC|EST|NISC|ti|125692004|chicken|dna
chr2 32967292 32967293 c}t|573|48|P|146|GENOMIC|EST|NISC|ti|125692004|chicken|dna
chr2 33010408 33010409 a}g|144|51|M|487|GENOMIC|EST|NISC|ti|125692550|chicken|dna
chr2 33010092 33010093 a}g|460|56|M|487|GENOMIC|EST|NISC|ti|125692550|chicken|dna
chr2 32993991 32993992 g}a|122|42|P|316|GENOMIC|EST|NISC|ti|125692308|chicken|dna
chr2 32994083 32994084 g}a|214|43|P|316|GENOMIC|EST|NISC|ti|125692308|chicken|dna
chr2 32994307 32994308 g}a|438|48|P|316|GENOMIC|EST|NISC|ti|125692308|chicken|dna
chr2 33028121 33028122 a}g|150|51|P|519|GENOMIC|EST|NISC|ti|125692769|chicken|dna
chr2 33028406 33028407 a}g|435|56|P|519|GENOMIC|EST|NISC|ti|125692769|chicken|dna
chr2 33028537 33028538 a}g|566|40|P|519|GENOMIC|EST|NISC|ti|125692769|chicken|dna
chr2 33010092 33010093 a}g|377|56|M|487|GENOMIC|EST|NISC|ti|125692547|chicken|dna
chr2 33009921 33009922 a}g|548|51|M|487|GENOMIC|EST|NISC|ti|125692547|chicken|dna
chr2 32994307 32994308 c}t|365|51|M|316|GENOMIC|EST|NISC|ti|125692309|chicken|dna
chr2 32994083 32994084 c}t|589|40|M|316|GENOMIC|EST|NISC|ti|125692309|chicken|dna
chr2 33028537 33028538 t}c|132|51|M|416|GENOMIC|EST|NISC|ti|125692768|chicken|dna
chr2 33028406 33028407 t}c|263|56|M|416|GENOMIC|EST|NISC|ti|125692768|chicken|dna
chr2 33028121 33028122 t}c|548|46|M|416|GENOMIC|EST|NISC|ti|125692768|chicken|dna
chr2 33028406 33028407 a}g|257|43|P|234|GENOMIC|EST|NISC|ti|125692773|chicken|dna
chr2 33028537 33028538 a}g|388|56|P|234|GENOMIC|EST|NISC|ti|125692773|chicken|dna
chr2 33028640 33028641 t}c|299|56|M|234|GENOMIC|EST|NISC|ti|125692774|chicken|dna
chr2 33028537 33028538 t}c|402|56|M|234|GENOMIC|EST|NISC|ti|125692774|chicken|dna
chr2 33028406 33028407 t}c|533|56|M|234|GENOMIC|EST|NISC|ti|125692774|chicken|dna
chr2 33028406 33028407 a}g|320|56|P|234|GENOMIC|EST|NISC|ti|125692771|chicken|dna
chr2 33028537 33028538 a}g|451|56|P|234|GENOMIC|EST|NISC|ti|125692771|chicken|dna
chr2 33010408 33010409 a}g|148|51|M|487|GENOMIC|EST|NISC|ti|125692552|chicken|dna
chr2 33010092 33010093 a}g|464|51|M|487|GENOMIC|EST|NISC|ti|125692552|chicken|dna
chr2 33009921 33009922 a}g|635|40|M|487|GENOMIC|EST|NISC|ti|125692552|chicken|dna
chr2 33010408 33010409 a}g|137|45|M|487|GENOMIC|EST|NISC|ti|125692551|chicken|dna
chr2 33010092 33010093 a}g|453|51|M|487|GENOMIC|EST|NISC|ti|125692551|chicken|dna
chr2 33028121 33028122 a}g|88|56|P|519|GENOMIC|EST|NISC|ti|125692770|chicken|dna
chr2 33028406 33028407 a}g|373|51|P|519|GENOMIC|EST|NISC|ti|125692770|chicken|dna
chr2 33028537 33028538 a}g|504|56|P|519|GENOMIC|EST|NISC|ti|125692770|chicken|dna
chr2 33009921 33009922 t}c|241|56|P|487|GENOMIC|EST|NISC|ti|125692546|chicken|dna
chr2 33010092 33010093 t}c|412|51|P|487|GENOMIC|EST|NISC|ti|125692546|chicken|dna
chr2 33028640 33028641 t}c|179|56|M|234|GENOMIC|EST|NISC|ti|125692772|chicken|dna
chr2 33028537 33028538 t}c|282|56|M|234|GENOMIC|EST|NISC|ti|125692772|chicken|dna
chr2 33028406 33028407 t}c|413|56|M|234|GENOMIC|EST|NISC|ti|125692772|chicken|dna
chr2 33064549 33064550 a}g|166|43|M|174|GENOMIC|EST|NISC|ti|125693234|chicken|dna
chr2 33064446 33064447 a}g|269|56|M|174|GENOMIC|EST|NISC|ti|125693234|chicken|dna
chr2 33064423 33064424 a}g|292|51|M|174|GENOMIC|EST|NISC|ti|125693234|chicken|dna
chr2 33064418 33064419 a}g|297|56|M|174|GENOMIC|EST|NISC|ti|125693234|chicken|dna
chr2 33064375 33064376 a}g|340|56|M|174|GENOMIC|EST|NISC|ti|125693234|chicken|dna
chr2 33064549 33064550 a}g|210|50|M|174|GENOMIC|EST|NISC|ti|125693226|chicken|dna
chr2 33064446 33064447 a}g|313|51|M|174|GENOMIC|EST|NISC|ti|125693226|chicken|dna
chr2 33064423 33064424 a}g|336|51|M|174|GENOMIC|EST|NISC|ti|125693226|chicken|dna
chr2 33064418 33064419 a}g|341|56|M|174|GENOMIC|EST|NISC|ti|125693226|chicken|dna
chr2 33064549 33064550 a}g|192|51|M|174|GENOMIC|EST|NISC|ti|125693223|chicken|dna
chr2 33064446 33064447 a}g|295|56|M|174|GENOMIC|EST|NISC|ti|125693223|chicken|dna
chr2 33064418 33064419 a}g|323|40|M|174|GENOMIC|EST|NISC|ti|125693223|chicken|dna
chr2 33069737 33069738 c}t|124|51|P|125|GENOMIC|EST|NISC|ti|125693327|chicken|dna
chr2 33069743 33069744 c}t|130|45|P|125|GENOMIC|EST|NISC|ti|125693327|chicken|dna
chr2 33069862 33069863 c}t|249|56|P|125|GENOMIC|EST|NISC|ti|125693327|chicken|dna
chr2 33069737 33069738 c}t|315|56|P|125|GENOMIC|EST|NISC|ti|125693325|chicken|dna
chr2 33069743 33069744 c}t|321|56|P|125|GENOMIC|EST|NISC|ti|125693325|chicken|dna
chr2 33069862 33069863 c}t|440|51|P|125|GENOMIC|EST|NISC|ti|125693325|chicken|dna
chr2 40672271 40672272 g}t|212|51|P|130|GENOMIC|EST|NISC|ti|125693552|chicken|dna
chr2 40672289 40672290 g}t|230|45|P|130|GENOMIC|EST|NISC|ti|125693552|chicken|dna
chr2 40672401 40672402 g}t|342|44|P|130|GENOMIC|EST|NISC|ti|125693552|chicken|dna
chr2 33069862 33069863 g}a|347|51|M|125|GENOMIC|EST|NISC|ti|125693326|chicken|dna
chr2 33069743 33069744 g}a|466|56|M|125|GENOMIC|EST|NISC|ti|125693326|chicken|dna
chr2 33069737 33069738 g}a|472|56|M|125|GENOMIC|EST|NISC|ti|125693326|chicken|dna
chr2 33069737 33069738 c}t|476|51|P|125|GENOMIC|EST|NISC|ti|125693324|chicken|dna
chr2 33069743 33069744 c}t|482|56|P|125|GENOMIC|EST|NISC|ti|125693324|chicken|dna
chr2 33069862 33069863 c}t|601|40|P|125|GENOMIC|EST|NISC|ti|125693324|chicken|dna
chr2 40672271 40672272 g}t|100|46|P|130|GENOMIC|EST|NISC|ti|125693548|chicken|dna
chr2 40672401 40672402 g}t|230|44|P|130|GENOMIC|EST|NISC|ti|125693548|chicken|dna
chr2 40665295 40665296 g}a|286|51|M|247|GENOMIC|EST|NISC|ti|125694068|chicken|dna
chr2 40665198 40665199 g}a|383|56|M|247|GENOMIC|EST|NISC|ti|125694068|chicken|dna
chr2 40665076 40665077 g}a|505|40|M|247|GENOMIC|EST|NISC|ti|125694068|chicken|dna
chr2 40664511 40664512 c}t|175|44|P|100|GENOMIC|EST|NISC|ti|125693886|chicken|dna
chr2 40664608 40664609 c}t|272|40|P|100|GENOMIC|EST|NISC|ti|125693886|chicken|dna
chr2 40664611 40664612 c}t|275|40|P|100|GENOMIC|EST|NISC|ti|125693886|chicken|dna
chr2 40735109 40735110 a}g|143|42|P|422|GENOMIC|EST|NISC|ti|125694729|chicken|dna
chr2 40735491 40735492 a}g|525|40|P|422|GENOMIC|EST|NISC|ti|125694729|chicken|dna
chr2 40719345 40719346 t}c|70|40|M|254|GENOMIC|EST|NISC|ti|125695003|chicken|dna
chr2 40719094 40719095 t}c|321|56|M|254|GENOMIC|EST|NISC|ti|125695003|chicken|dna
chr2 40719091 40719092 t}c|324|45|M|254|GENOMIC|EST|NISC|ti|125695003|chicken|dna
chr2 40719091 40719092 a}g|98|56|P|254|GENOMIC|EST|NISC|ti|125695000|chicken|dna
chr2 40719094 40719095 a}g|101|51|P|254|GENOMIC|EST|NISC|ti|125695000|chicken|dna
chr2 40719345 40719346 a}g|352|56|P|254|GENOMIC|EST|NISC|ti|125695000|chicken|dna
chr2 40704347 40704348 g}a|257|51|M|141|GENOMIC|EST|NISC|ti|125695217|chicken|dna
chr2 40704235 40704236 g}a|369|42|M|141|GENOMIC|EST|NISC|ti|125695217|chicken|dna
chr2 40704206 40704207 g}a|398|40|M|141|GENOMIC|EST|NISC|ti|125695217|chicken|dna
chr2 40704347 40704348 g}a|224|40|M|141|GENOMIC|EST|NISC|ti|125695218|chicken|dna
chr2 40704235 40704236 g}a|336|40|M|141|GENOMIC|EST|NISC|ti|125695218|chicken|dna
chr4 11293557 11293558 a}g|271|56|P|113|GENOMIC|EST|NISC|ti|125695459|chicken|dna
chr4 11293600 11293601 a}g|314|56|P|113|GENOMIC|EST|NISC|ti|125695459|chicken|dna
chr4 11293670 11293671 a}g|384|56|P|113|GENOMIC|EST|NISC|ti|125695459|chicken|dna
chr4 11281126 11281127 a}g|169|56|P|497|GENOMIC|EST|NISC|ti|125695692|chicken|dna
chr4 11281456 11281457 a}g|499|50|P|497|GENOMIC|EST|NISC|ti|125695692|chicken|dna
chr4 11280668 11280669 a}g|481|56|P|198|GENOMIC|EST|NISC|ti|125695701|chicken|dna
chr4 11280776 11280777 a}g|589|48|P|198|GENOMIC|EST|NISC|ti|125695701|chicken|dna
chr4 11293670 11293671 t}c|382|56|M|113|GENOMIC|EST|NISC|ti|125695453|chicken|dna
chr4 11293600 11293601 t}c|452|56|M|113|GENOMIC|EST|NISC|ti|125695453|chicken|dna
chr4 11293557 11293558 t}c|495|51|M|113|GENOMIC|EST|NISC|ti|125695453|chicken|dna
chr4 11281623 11281624 t}c|308|51|M|497|GENOMIC|EST|NISC|ti|125695694|chicken|dna
chr4 11281563 11281564 t}c|368|51|M|497|GENOMIC|EST|NISC|ti|125695694|chicken|dna
chr4 11281456 11281457 t}c|475|56|M|497|GENOMIC|EST|NISC|ti|125695694|chicken|dna
chr4 11298308 11298309 g}a|140|45|P|260|GENOMIC|EST|NISC|ti|125695537|chicken|dna
chr4 11298462 11298463 g}a|294|42|P|260|GENOMIC|EST|NISC|ti|125695537|chicken|dna
chr4 11293670 11293671 t}c|136|46|M|113|GENOMIC|EST|NISC|ti|125695455|chicken|dna
chr4 11293600 11293601 t}c|206|51|M|113|GENOMIC|EST|NISC|ti|125695455|chicken|dna
chr4 11293557 11293558 t}c|249|51|M|113|GENOMIC|EST|NISC|ti|125695455|chicken|dna
chr4 11293670 11293671 t}c|322|56|M|113|GENOMIC|EST|NISC|ti|125695462|chicken|dna
chr4 11293600 11293601 t}c|392|56|M|113|GENOMIC|EST|NISC|ti|125695462|chicken|dna
chr4 11293557 11293558 t}c|435|51|M|113|GENOMIC|EST|NISC|ti|125695462|chicken|dna
chr4 11293670 11293671 t}c|598|56|M|113|GENOMIC|EST|NISC|ti|125695457|chicken|dna
chr4 11293600 11293601 t}c|668|42|M|113|GENOMIC|EST|NISC|ti|125695457|chicken|dna
chr4 11293557 11293558 t}c|711|48|M|113|GENOMIC|EST|NISC|ti|125695457|chicken|dna
chr4 11293557 11293558 a}g|248|56|P|113|GENOMIC|EST|NISC|ti|125695461|chicken|dna
chr4 11293600 11293601 a}g|291|56|P|113|GENOMIC|EST|NISC|ti|125695461|chicken|dna
chr4 11293670 11293671 a}g|361|45|P|113|GENOMIC|EST|NISC|ti|125695461|chicken|dna
chr4 11281456 11281457 a}g|387|56|P|167|GENOMIC|EST|NISC|ti|125695695|chicken|dna
chr4 11281563 11281564 a}g|494|56|P|167|GENOMIC|EST|NISC|ti|125695695|chicken|dna
chr4 11281623 11281624 a}g|554|56|P|167|GENOMIC|EST|NISC|ti|125695695|chicken|dna
chr4 11293557 11293558 a}g|76|40|P|113|GENOMIC|EST|NISC|ti|125695466|chicken|dna
chr4 11293600 11293601 a}g|119|40|P|113|GENOMIC|EST|NISC|ti|125695466|chicken|dna
chr4 11293670 11293671 a}g|189|40|P|113|GENOMIC|EST|NISC|ti|125695466|chicken|dna
chr4 11298202 11298203 g}a|308|56|P|260|GENOMIC|EST|NISC|ti|125695535|chicken|dna
chr4 11298308 11298309 g}a|414|56|P|260|GENOMIC|EST|NISC|ti|125695535|chicken|dna
chr4 11298462 11298463 c}t|279|51|M|260|GENOMIC|EST|NISC|ti|125695536|chicken|dna
chr4 11298308 11298309 c}t|433|45|M|260|GENOMIC|EST|NISC|ti|125695536|chicken|dna
chr4 11298202 11298203 c}t|539|51|M|260|GENOMIC|EST|NISC|ti|125695536|chicken|dna
chr4 11293670 11293671 t}c|242|56|M|113|GENOMIC|EST|NISC|ti|125695449|chicken|dna
chr4 11293600 11293601 t}c|312|56|M|113|GENOMIC|EST|NISC|ti|125695449|chicken|dna
chr4 11293557 11293558 t}c|355|56|M|113|GENOMIC|EST|NISC|ti|125695449|chicken|dna
chr4 11281126 11281127 a}g|107|40|P|497|GENOMIC|EST|NISC|ti|125695696|chicken|dna
chr4 11281456 11281457 a}g|437|56|P|497|GENOMIC|EST|NISC|ti|125695696|chicken|dna
chr4 11281563 11281564 a}g|544|45|P|497|GENOMIC|EST|NISC|ti|125695696|chicken|dna
chr4 11281623 11281624 a}g|604|40|P|497|GENOMIC|EST|NISC|ti|125695696|chicken|dna
chr4 11293670 11293671 t}c|134|51|M|113|GENOMIC|EST|NISC|ti|125695456|chicken|dna
chr4 11293600 11293601 t}c|204|51|M|113|GENOMIC|EST|NISC|ti|125695456|chicken|dna
chr4 11293557 11293558 t}c|247|51|M|113|GENOMIC|EST|NISC|ti|125695456|chicken|dna
chr4 11216560 11216561 t}c|558|56|M|151|GENOMIC|EST|NISC|ti|125696771|chicken|dna
chr4 11216479 11216480 t}c|639|48|M|151|GENOMIC|EST|NISC|ti|125696771|chicken|dna
chr4 11216415 11216416 t}c|703|43|M|151|GENOMIC|EST|NISC|ti|125696771|chicken|dna
chr4 11216409 11216410 t}c|709|43|M|151|GENOMIC|EST|NISC|ti|125696771|chicken|dna
chr4 11216409 11216410 a}g|272|51|P|151|GENOMIC|EST|NISC|ti|125696776|chicken|dna
chr4 11216415 11216416 a}g|278|56|P|151|GENOMIC|EST|NISC|ti|125696776|chicken|dna
chr4 11216479 11216480 a}g|342|56|P|151|GENOMIC|EST|NISC|ti|125696776|chicken|dna
chr4 11216560 11216561 a}g|423|56|P|151|GENOMIC|EST|NISC|ti|125696776|chicken|dna
chr4 11216409 11216410 a}g|330|51|P|151|GENOMIC|EST|NISC|ti|125696777|chicken|dna
chr4 11216415 11216416 a}g|336|56|P|151|GENOMIC|EST|NISC|ti|125696777|chicken|dna
chr4 11216479 11216480 a}g|400|56|P|151|GENOMIC|EST|NISC|ti|125696777|chicken|dna
chr4 11216560 11216561 a}g|481|56|P|151|GENOMIC|EST|NISC|ti|125696777|chicken|dna
chr4 11216560 11216561 t}c|515|45|M|151|GENOMIC|EST|NISC|ti|125696774|chicken|dna
chr4 11216479 11216480 t}c|596|46|M|151|GENOMIC|EST|NISC|ti|125696774|chicken|dna
chr4 11216415 11216416 t}c|660|51|M|151|GENOMIC|EST|NISC|ti|125696774|chicken|dna
chr4 11216409 11216410 t}c|666|56|M|151|GENOMIC|EST|NISC|ti|125696774|chicken|dna
chr4 11216409 11216410 a}g|289|56|P|151|GENOMIC|EST|NISC|ti|125696773|chicken|dna
chr4 11216415 11216416 a}g|295|56|P|151|GENOMIC|EST|NISC|ti|125696773|chicken|dna
chr4 11216479 11216480 a}g|359|56|P|151|GENOMIC|EST|NISC|ti|125696773|chicken|dna
chr4 11216560 11216561 a}g|440|56|P|151|GENOMIC|EST|NISC|ti|125696773|chicken|dna
chr4 11233863 11233864 a}g|265|56|M|422|GENOMIC|EST|NISC|ti|125696477|chicken|dna
chr4 11233498 11233499 a}g|630|51|M|422|GENOMIC|EST|NISC|ti|125696477|chicken|dna
chr4 11233441 11233442 a}g|687|48|M|422|GENOMIC|EST|NISC|ti|125696477|chicken|dna
chr4 11233863 11233864 a}g|389|51|M|422|GENOMIC|EST|NISC|ti|125696474|chicken|dna
chr4 11233498 11233499 a}g|754|40|M|422|GENOMIC|EST|NISC|ti|125696474|chicken|dna
chr4 11233863 11233864 a}g|79|56|M|422|GENOMIC|EST|NISC|ti|125696480|chicken|dna
chr4 11233498 11233499 a}g|444|56|M|422|GENOMIC|EST|NISC|ti|125696480|chicken|dna
chr4 11233441 11233442 a}g|501|46|M|422|GENOMIC|EST|NISC|ti|125696480|chicken|dna
chr4 11216560 11216561 t}c|238|56|M|151|GENOMIC|EST|NISC|ti|125696778|chicken|dna
chr4 11216479 11216480 t}c|319|51|M|151|GENOMIC|EST|NISC|ti|125696778|chicken|dna
chr4 11216415 11216416 t}c|383|45|M|151|GENOMIC|EST|NISC|ti|125696778|chicken|dna
chr4 11216409 11216410 t}c|389|51|M|151|GENOMIC|EST|NISC|ti|125696778|chicken|dna
chr4 11216415 11216416 a}g|99|56|P|151|GENOMIC|EST|NISC|ti|125696770|chicken|dna
chr4 11216479 11216480 a}g|163|44|P|151|GENOMIC|EST|NISC|ti|125696770|chicken|dna
chr4 11216560 11216561 a}g|244|50|P|151|GENOMIC|EST|NISC|ti|125696770|chicken|dna
chr4 11233441 11233442 t}c|152|40|P|422|GENOMIC|EST|NISC|ti|125696479|chicken|dna
chr4 11233498 11233499 t}c|209|51|P|422|GENOMIC|EST|NISC|ti|125696479|chicken|dna
chr4 11233863 11233864 t}c|574|46|P|422|GENOMIC|EST|NISC|ti|125696479|chicken|dna
chr4 11216560 11216561 t}c|300|56|M|151|GENOMIC|EST|NISC|ti|125696775|chicken|dna
chr4 11216479 11216480 t}c|381|45|M|151|GENOMIC|EST|NISC|ti|125696775|chicken|dna
chr4 11216415 11216416 t}c|445|51|M|151|GENOMIC|EST|NISC|ti|125696775|chicken|dna
chr4 11216409 11216410 t}c|451|56|M|151|GENOMIC|EST|NISC|ti|125696775|chicken|dna
chr4 11208460 11208461 a}g|164|56|P|195|GENOMIC|EST|NISC|ti|125696881|chicken|dna
chr4 11208600 11208601 a}g|304|51|P|195|GENOMIC|EST|NISC|ti|125696881|chicken|dna
chr4 11208655 11208656 a}g|359|56|P|195|GENOMIC|EST|NISC|ti|125696881|chicken|dna
chr4 11198345 11198346 g}a|407|56|M|128|GENOMIC|EST|NISC|ti|125697043|chicken|dna
chr4 11198281 11198282 g}a|471|56|M|128|GENOMIC|EST|NISC|ti|125697043|chicken|dna
chr4 11198222 11198223 g}a|530|56|M|128|GENOMIC|EST|NISC|ti|125697043|chicken|dna
chr4 11198217 11198218 g}a|535|56|M|128|GENOMIC|EST|NISC|ti|125697043|chicken|dna
chr4 11211066 11211067 g}a|340|51|M|224|GENOMIC|EST|NISC|ti|125696853|chicken|dna
chr4 11210842 11210843 g}a|564|40|M|224|GENOMIC|EST|NISC|ti|125696853|chicken|dna
chr4 11208655 11208656 t}c|339|51|M|195|GENOMIC|EST|NISC|ti|125696880|chicken|dna
chr4 11208600 11208601 t}c|394|51|M|195|GENOMIC|EST|NISC|ti|125696880|chicken|dna
chr4 11208460 11208461 t}c|534|51|M|195|GENOMIC|EST|NISC|ti|125696880|chicken|dna
chr4 11208655 11208656 t}c|205|56|M|195|GENOMIC|EST|NISC|ti|125696885|chicken|dna
chr4 11208600 11208601 t}c|260|51|M|195|GENOMIC|EST|NISC|ti|125696885|chicken|dna
chr4 11208460 11208461 t}c|400|56|M|195|GENOMIC|EST|NISC|ti|125696885|chicken|dna
chr4 11211066 11211067 g}a|343|56|M|224|GENOMIC|EST|NISC|ti|125696852|chicken|dna
chr4 11210842 11210843 g}a|567|40|M|224|GENOMIC|EST|NISC|ti|125696852|chicken|dna
chr4 11200907 11200908 a}g|131|45|P|146|GENOMIC|EST|NISC|ti|125697003|chicken|dna
chr4 11200916 11200917 a}g|140|56|P|146|GENOMIC|EST|NISC|ti|125697003|chicken|dna
chr4 11201053 11201054 a}g|277|56|P|146|GENOMIC|EST|NISC|ti|125697003|chicken|dna
chr4 11200661 11200662 c}t|110|45|M|517|GENOMIC|EST|NISC|ti|125697017|chicken|dna
chr4 11200659 11200660 c}t|112|51|M|517|GENOMIC|EST|NISC|ti|125697017|chicken|dna
chr4 11200144 11200145 c}t|627|48|M|517|GENOMIC|EST|NISC|ti|125697017|chicken|dna
chr4 11208460 11208461 a}g|199|56|P|195|GENOMIC|EST|NISC|ti|125696882|chicken|dna
chr4 11208600 11208601 a}g|339|56|P|195|GENOMIC|EST|NISC|ti|125696882|chicken|dna
chr4 11208655 11208656 a}g|394|45|P|195|GENOMIC|EST|NISC|ti|125696882|chicken|dna
chr4 11198217 11198218 c}t|365|46|P|128|GENOMIC|EST|NISC|ti|125697042|chicken|dna
chr4 11198222 11198223 c}t|370|56|P|128|GENOMIC|EST|NISC|ti|125697042|chicken|dna
chr4 11198281 11198282 c}t|429|56|P|128|GENOMIC|EST|NISC|ti|125697042|chicken|dna
chr4 11198345 11198346 c}t|493|44|P|128|GENOMIC|EST|NISC|ti|125697042|chicken|dna
chr4 11210842 11210843 c}t|116|47|P|224|GENOMIC|EST|NISC|ti|125696847|chicken|dna
chr4 11210843 11210844 c}t|117|47|P|224|GENOMIC|EST|NISC|ti|125696847|chicken|dna
chr4 11211066 11211067 c}t|340|50|P|224|GENOMIC|EST|NISC|ti|125696847|chicken|dna
chr4 11200907 11200908 a}g|224|42|P|146|GENOMIC|EST|NISC|ti|125697006|chicken|dna
chr4 11200916 11200917 a}g|233|42|P|146|GENOMIC|EST|NISC|ti|125697006|chicken|dna
chr4 11201053 11201054 a}g|370|50|P|146|GENOMIC|EST|NISC|ti|125697006|chicken|dna
chr4 11208460 11208461 a}g|121|56|P|195|GENOMIC|EST|NISC|ti|125696873|chicken|dna
chr4 11208600 11208601 a}g|261|45|P|195|GENOMIC|EST|NISC|ti|125696873|chicken|dna
chr4 11208655 11208656 a}g|316|42|P|195|GENOMIC|EST|NISC|ti|125696873|chicken|dna
chr4 11202132 11202133 g}a|142|45|M|196|GENOMIC|EST|NISC|ti|125696993|chicken|dna
chr4 11201995 11201996 g}a|279|43|M|196|GENOMIC|EST|NISC|ti|125696993|chicken|dna
chr4 11201936 11201937 g}a|338|51|M|196|GENOMIC|EST|NISC|ti|125696993|chicken|dna
chr4 11200907 11200908 a}g|218|51|P|146|GENOMIC|EST|NISC|ti|125697005|chicken|dna
chr4 11200916 11200917 a}g|227|51|P|146|GENOMIC|EST|NISC|ti|125697005|chicken|dna
chr4 11201053 11201054 a}g|364|51|P|146|GENOMIC|EST|NISC|ti|125697005|chicken|dna
chr4 11208655 11208656 t}c|240|45|M|195|GENOMIC|EST|NISC|ti|125696884|chicken|dna
chr4 11208600 11208601 t}c|295|56|M|195|GENOMIC|EST|NISC|ti|125696884|chicken|dna
chr4 11208460 11208461 t}c|435|56|M|195|GENOMIC|EST|NISC|ti|125696884|chicken|dna
chr4 11208655 11208656 t}c|296|56|M|195|GENOMIC|EST|NISC|ti|125696883|chicken|dna
chr4 11208600 11208601 t}c|351|56|M|195|GENOMIC|EST|NISC|ti|125696883|chicken|dna
chr4 11208460 11208461 t}c|491|51|M|195|GENOMIC|EST|NISC|ti|125696883|chicken|dna
chr4 11201936 11201937 c}t|203|50|P|196|GENOMIC|EST|NISC|ti|125696989|chicken|dna
chr4 11202132 11202133 c}t|399|56|P|196|GENOMIC|EST|NISC|ti|125696989|chicken|dna
chr4 11201053 11201054 t}c|276|51|M|146|GENOMIC|EST|NISC|ti|125697007|chicken|dna
chr4 11200916 11200917 t}c|413|42|M|146|GENOMIC|EST|NISC|ti|125697007|chicken|dna
chr4 11200907 11200908 t}c|422|50|M|146|GENOMIC|EST|NISC|ti|125697007|chicken|dna
chr4 11208655 11208656 t}c|382|56|M|195|GENOMIC|EST|NISC|ti|125696879|chicken|dna
chr4 11208600 11208601 t}c|437|56|M|195|GENOMIC|EST|NISC|ti|125696879|chicken|dna
chr4 11208460 11208461 t}c|577|51|M|195|GENOMIC|EST|NISC|ti|125696879|chicken|dna
chr3 102146160 102146161 t}c|314|51|M|387|GENOMIC|EST|NISC|ti|128948541|chicken|dna
chr3 102145965 102145966 t}c|509|51|M|387|GENOMIC|EST|NISC|ti|128948541|chicken|dna
chr3 102146160 102146161 t}c|245|51|M|387|GENOMIC|EST|NISC|ti|128948542|chicken|dna
chr3 102145965 102145966 t}c|440|56|M|387|GENOMIC|EST|NISC|ti|128948542|chicken|dna
chr3 102145773 102145774 t}c|632|40|M|387|GENOMIC|EST|NISC|ti|128948542|chicken|dna
chr3 102145965 102145966 t}c|279|51|M|387|GENOMIC|EST|NISC|ti|128948543|chicken|dna
chr3 102145773 102145774 t}c|471|46|M|387|GENOMIC|EST|NISC|ti|128948543|chicken|dna
chr3 102112967 102112968 a}g|163|51|M|123|GENOMIC|EST|NISC|ti|128949029|chicken|dna
chr3 102112966 102112967 a}g|164|51|M|123|GENOMIC|EST|NISC|ti|128949029|chicken|dna
chr3 102112844 102112845 a}g|286|42|M|123|GENOMIC|EST|NISC|ti|128949029|chicken|dna
chr14 12678742 12678743 a}g|391|51|M|561|GENOMIC||NISC|ti|133939242|chicken|dna
chr14 12678690 12678691 a}g|443|56|M|561|GENOMIC||NISC|ti|133939242|chicken|dna
chr14 12678522 12678523 a}g|611|40|M|561|GENOMIC||NISC|ti|133939242|chicken|dna
chr14 11006951 11006952 a}g|163|40|P|451|GENOMIC||WUGSC|ti|140487396|chicken|dna
chr14 11007134 11007135 a}g|346|51|P|451|GENOMIC||WUGSC|ti|140487396|chicken|dna
chr17 5195415 5195416 t}c|57|51|M|322|GENOMIC||WUGSC|ti|140490666|chicken|dna
chr17 5195394 5195395 t}c|78|51|M|322|GENOMIC||WUGSC|ti|140490666|chicken|dna
chr17 5195351 5195352 t}c|121|51|M|322|GENOMIC||WUGSC|ti|140490666|chicken|dna
chr17 5195093 5195094 t}c|379|56|M|322|GENOMIC||WUGSC|ti|140490666|chicken|dna
chr2 76636122 76636123 c}t|385|56|P|233|GENOMIC||WUGSC|ti|140766458|chicken|dna
chr2 76636225 76636226 c}t|488|48|P|233|GENOMIC||WUGSC|ti|140766458|chicken|dna
chr2 76636242 76636243 c}t|505|40|P|233|GENOMIC||WUGSC|ti|140766458|chicken|dna
chr1 132116980 132116981 c}t|107|45|P|247|GENOMIC||WUGSC|ti|140768897|chicken|dna
chr1 132117104 132117105 c}t|231|51|P|247|GENOMIC||WUGSC|ti|140768897|chicken|dna
chr1 132117227 132117228 c}t|354|56|P|247|GENOMIC||WUGSC|ti|140768897|chicken|dna
chr1 117348565 117348566 g}a|309|51|P|583|GENOMIC||WUGSC|ti|140776350|chicken|dna
chr1 117348790 117348791 g}a|534|56|P|583|GENOMIC||WUGSC|ti|140776350|chicken|dna
chr27 3823675 3823676 t}c|90|51|M|209|GENOMIC||WUGSC|ti|140804184|chicken|dna
chr27 3823576 3823577 t}c|189|50|M|209|GENOMIC||WUGSC|ti|140804184|chicken|dna
chr27 3823466 3823467 t}c|299|40|M|209|GENOMIC||WUGSC|ti|140804184|chicken|dna
chr1 16384264 16384265 g}t|448|48|P|147|GENOMIC||WUGSC|ti|140811748|chicken|dna
chr1 16384398 16384399 g}t|582|46|P|147|GENOMIC||WUGSC|ti|140811748|chicken|dna
chrUn_random 58085985 58085986 g}a|244|45|P|347|GENOMIC||WUGSC|ti|140815769|chicken|dna
chrUn_random 58086034 58086035 g}a|293|56|P|347|GENOMIC||WUGSC|ti|140815769|chicken|dna
chrUn_random 58086249 58086250 g}a|508|40|P|347|GENOMIC||WUGSC|ti|140815769|chicken|dna
chr12 7897029 7897030 g}a|330|47|P|42|GENOMIC||WUGSC|ti|140816745|chicken|dna
chr12 7897032 7897033 g}a|333|50|P|42|GENOMIC||WUGSC|ti|140816745|chicken|dna
chr12 7897034 7897035 g}a|335|42|P|42|GENOMIC||WUGSC|ti|140816745|chicken|dna
chr12 7897134 7897135 g}a|435|44|P|82|GENOMIC||WUGSC|ti|140816745|chicken|dna
chr6 34334192 34334193 g}a|154|51|M|446|GENOMIC||WUGSC|ti|140820887|chicken|dna
chr6 34334011 34334012 g}a|335|42|M|446|GENOMIC||WUGSC|ti|140820887|chicken|dna
chr11 16710723 16710724 a}g|160|56|M|264|GENOMIC||WUGSC|ti|140830047|chicken|dna
chr11 16710546 16710547 a}g|337|50|M|264|GENOMIC||WUGSC|ti|140830047|chicken|dna
chr11 16710459 16710460 a}g|424|48|M|264|GENOMIC||WUGSC|ti|140830047|chicken|dna
chrUn_random 13645689 13645690 c}t|342|56|P|130|GENOMIC||WUGSC|ti|140863921|chicken|dna
chrUn_random 13645715 13645716 c}t|368|45|P|130|GENOMIC||WUGSC|ti|140863921|chicken|dna
chrUn_random 13645819 13645820 c}t|472|51|P|130|GENOMIC||WUGSC|ti|140863921|chicken|dna
chr1 199136013 199136014 g}c|345|56|M|204|GENOMIC||WUGSC|ti|140866575|chicken|dna
chr1 199135993 199135994 g}c|365|56|M|204|GENOMIC||WUGSC|ti|140866575|chicken|dna
chr1 199135809 199135810 g}c|549|48|M|204|GENOMIC||WUGSC|ti|140866575|chicken|dna
chr11 7448867 7448868 c}t|227|51|P|430|GENOMIC||WUGSC|ti|140869504|chicken|dna
chr11 7449094 7449095 c}t|454|40|P|430|GENOMIC||WUGSC|ti|140869504|chicken|dna
chr1 114038962 114038963 t}c|265|51|P|346|GENOMIC||WUGSC|ti|140876015|chicken|dna
chr1 114039235 114039236 t}c|538|40|P|346|GENOMIC||WUGSC|ti|140876015|chicken|dna
chr10 16704370 16704371 g}a|68|40|P|129|GENOMIC||WUGSC|ti|140878526|chicken|dna
chr10 16704375 16704376 g}a|73|51|P|129|GENOMIC||WUGSC|ti|140878526|chicken|dna
chr10 16704499 16704500 g}a|197|56|P|129|GENOMIC||WUGSC|ti|140878526|chicken|dna
chr13 14936438 14936439 c}t|266|51|P|137|GENOMIC||WUGSC|ti|140880229|chicken|dna
chr13 14936459 14936460 c}t|287|51|P|137|GENOMIC||WUGSC|ti|140880229|chicken|dna
chr13 14936575 14936576 c}t|403|56|P|137|GENOMIC||WUGSC|ti|140880229|chicken|dna
chr1 8679347 8679348 c}t|206|56|P|119|GENOMIC||WUGSC|ti|140885223|chicken|dna
chr1 8679376 8679377 c}t|235|45|P|119|GENOMIC||WUGSC|ti|140885223|chicken|dna
chr1 8679390 8679391 c}t|249|56|P|119|GENOMIC||WUGSC|ti|140885223|chicken|dna
chr1 8679466 8679467 c}t|325|50|P|119|GENOMIC||WUGSC|ti|140885223|chicken|dna
chrUn_random 46254371 46254372 g}a|199|56|M|187|GENOMIC||WUGSC|ti|140886547|chicken|dna
chrUn_random 46254192 46254193 g}a|378|42|M|187|GENOMIC||WUGSC|ti|140886547|chicken|dna
chr11 7448597 7448598 c}t|47|40|P|497|GENOMIC||WUGSC|ti|140889280|chicken|dna
chr11 7448627 7448628 c}t|77|45|P|497|GENOMIC||WUGSC|ti|140889280|chicken|dna
chr11 7448867 7448868 c}t|317|56|P|497|GENOMIC||WUGSC|ti|140889280|chicken|dna
chr11 7449094 7449095 c}t|544|40|P|497|GENOMIC||WUGSC|ti|140889280|chicken|dna
chr1 158059148 158059149 t}c|288|56|M|102|GENOMIC||WUGSC|ti|140890231|chicken|dna
chr1 158059139 158059140 t}c|297|56|M|102|GENOMIC||WUGSC|ti|140890231|chicken|dna
chr1 158059137 158059138 t}c|299|51|M|102|GENOMIC||WUGSC|ti|140890231|chicken|dna
chr1 158059126 158059127 t}c|310|51|M|102|GENOMIC||WUGSC|ti|140890231|chicken|dna
chr1 158059101 158059102 t}c|335|56|M|102|GENOMIC||WUGSC|ti|140890231|chicken|dna
chr1 158059090 158059091 t}c|346|51|M|102|GENOMIC||WUGSC|ti|140890231|chicken|dna
chr1 158059052 158059053 t}c|384|51|M|102|GENOMIC||WUGSC|ti|140890231|chicken|dna
chr1 158059046 158059047 t}c|390|56|M|102|GENOMIC||WUGSC|ti|140890231|chicken|dna
chr15 6985602 6985603 t}c|164|51|P|306|GENOMIC||WUGSC|ti|140890891|chicken|dna
chr15 6985711 6985712 t}c|273|51|P|306|GENOMIC||WUGSC|ti|140890891|chicken|dna
chr15 6985908 6985909 t}c|470|51|P|306|GENOMIC||WUGSC|ti|140890891|chicken|dna
chr11 6896095 6896096 t}c|319|56|P|244|GENOMIC||WUGSC|ti|140896799|chicken|dna
chr11 6896156 6896157 t}c|380|56|P|244|GENOMIC||WUGSC|ti|140896799|chicken|dna
chr11 6896299 6896300 t}c|523|44|P|244|GENOMIC||WUGSC|ti|140896799|chicken|dna
chr1 6955311 6955312 g}a|262|51|P|222|GENOMIC||WUGSC|ti|140898064|chicken|dna
chr1 6955408 6955409 g}a|359|51|P|222|GENOMIC||WUGSC|ti|140898064|chicken|dna
chr1 6955533 6955534 g}a|484|40|P|222|GENOMIC||WUGSC|ti|140898064|chicken|dna
chr1 5158128 5158129 a}g|318|46|P|184|GENOMIC||WUGSC|ti|140901918|chicken|dna
chr1 5158260 5158261 a}g|450|48|P|184|GENOMIC||WUGSC|ti|140901918|chicken|dna
chr1 5158312 5158313 a}g|502|47|P|184|GENOMIC||WUGSC|ti|140901918|chicken|dna
chr1 17944162 17944163 g}a|127|48|P|281|GENOMIC||WUGSC|ti|140914109|chicken|dna
chr1 17944180 17944181 g}a|145|51|P|281|GENOMIC||WUGSC|ti|140914109|chicken|dna
chr1 17944348 17944349 g}a|313|51|P|281|GENOMIC||WUGSC|ti|140914109|chicken|dna
chr1 17944443 17944444 g}a|408|40|P|281|GENOMIC||WUGSC|ti|140914109|chicken|dna
chr2 100207894 100207895 t}c|274|51|P|428|GENOMIC||WUGSC|ti|140918605|chicken|dna
chr2 100208042 100208043 t}c|422|51|P|428|GENOMIC||WUGSC|ti|140918605|chicken|dna
chr1 195334843 195334844 a}g|69|45|P|267|GENOMIC||WUGSC|ti|140923862|chicken|dna
chr1 195335017 195335018 a}g|243|56|P|267|GENOMIC||WUGSC|ti|140923862|chicken|dna
chr1 195335110 195335111 a}g|336|45|P|267|GENOMIC||WUGSC|ti|140923862|chicken|dna
chr9 18238470 18238471 a}g|260|56|M|155|GENOMIC||WUGSC|ti|140923625|chicken|dna
chr9 18238355 18238356 a}g|375|56|M|155|GENOMIC||WUGSC|ti|140923625|chicken|dna
chr9 18238315 18238316 a}g|415|46|M|155|GENOMIC||WUGSC|ti|140923625|chicken|dna
chr1 7251641 7251642 g}a|86|40|P|260|GENOMIC||WUGSC|ti|140924866|chicken|dna
chr1 7251882 7251883 g}a|327|51|P|260|GENOMIC||WUGSC|ti|140924866|chicken|dna
chr10 8445803 8445804 g}a|139|51|M|440|GENOMIC||WUGSC|ti|140929279|chicken|dna
chr10 8445482 8445483 g}a|460|56|M|440|GENOMIC||WUGSC|ti|140929279|chicken|dna
chr14 12469689 12469690 c}t|71|51|M|159|GENOMIC||WUGSC|ti|140931416|chicken|dna
chr14 12469566 12469567 c}t|194|56|M|159|GENOMIC||WUGSC|ti|140931416|chicken|dna
chr14 12469530 12469531 c}t|230|51|M|159|GENOMIC||WUGSC|ti|140931416|chicken|dna
chr5 22391602 22391603 g}a|228|51|M|416|GENOMIC||WUGSC|ti|140931620|chicken|dna
chr5 22391475 22391476 g}a|355|51|M|416|GENOMIC||WUGSC|ti|140931620|chicken|dna
chrUn_random 51257181 51257182 g}a|68|45|M|156|GENOMIC||WUGSC|ti|140936440|chicken|dna
chrUn_random 51257034 51257035 g}a|215|45|M|156|GENOMIC||WUGSC|ti|140936440|chicken|dna
chrUn_random 13591041 13591042 g}a|206|40|P|181|GENOMIC||WUGSC|ti|140938006|chicken|dna
chrUn_random 13591149 13591150 g}a|314|45|P|181|GENOMIC||WUGSC|ti|140938006|chicken|dna
chr17 4150068 4150069 c}t|35|48|P|162|GENOMIC||WUGSC|ti|140941518|chicken|dna
chr17 4150219 4150220 c}t|186|51|P|162|GENOMIC||WUGSC|ti|140941518|chicken|dna
chr17 4150230 4150231 c}t|197|43|P|162|GENOMIC||WUGSC|ti|140941518|chicken|dna
chr11 14393783 14393784 c}t|180|56|P|158|GENOMIC||WUGSC|ti|140946741|chicken|dna
chr11 14393911 14393912 c}t|308|46|P|158|GENOMIC||WUGSC|ti|140946741|chicken|dna
chr5 18966285 18966286 a}g|448|51|P|151|GENOMIC||WUGSC|ti|140954822|chicken|dna
chr5 18966436 18966437 a}g|599|40|P|151|GENOMIC||WUGSC|ti|140954822|chicken|dna
chr11 14517821 14517822 g}a|307|56|P|345|GENOMIC||WUGSC|ti|140963983|chicken|dna
chr11 14517837 14517838 g}a|323|51|P|345|GENOMIC||WUGSC|ti|140963983|chicken|dna
chr11 14517991 14517992 g}a|477|51|P|345|GENOMIC||WUGSC|ti|140963983|chicken|dna
chr7 17850407 17850408 c}t|183|56|M|186|GENOMIC||WUGSC|ti|140976319|chicken|dna
chr7 17850322 17850323 c}t|268|56|M|186|GENOMIC||WUGSC|ti|140976319|chicken|dna
chr7 17850312 17850313 c}t|278|51|M|186|GENOMIC||WUGSC|ti|140976319|chicken|dna
chr7 17850221 17850222 c}t|369|51|M|186|GENOMIC||WUGSC|ti|140976319|chicken|dna
chr2 99391800 99391801 g}a|131|51|M|120|GENOMIC||WUGSC|ti|140980909|chicken|dna
chr2 99391724 99391725 g}a|207|56|M|120|GENOMIC||WUGSC|ti|140980909|chicken|dna
chr2 99391680 99391681 g}a|251|56|M|120|GENOMIC||WUGSC|ti|140980909|chicken|dna
chr15 12558713 12558714 c}t|64|51|P|592|GENOMIC||WUGSC|ti|140986376|chicken|dna
chr15 12558852 12558853 c}t|203|56|P|592|GENOMIC||WUGSC|ti|140986376|chicken|dna
chr2 142541952 142541953 a}g|372|56|P|100|GENOMIC||WUGSC|ti|140986821|chicken|dna
chr2 142542020 142542021 a}g|440|45|P|100|GENOMIC||WUGSC|ti|140986821|chicken|dna
chr2 142542052 142542053 a}g|472|45|P|100|GENOMIC||WUGSC|ti|140986821|chicken|dna
chrUn_random 19794738 19794739 c}t|102|45|M|226|GENOMIC||WUGSC|ti|140991999|chicken|dna
chrUn_random 19794703 19794704 c}t|137|40|M|226|GENOMIC||WUGSC|ti|140991999|chicken|dna
chrUn_random 19794512 19794513 c}t|328|45|M|226|GENOMIC||WUGSC|ti|140991999|chicken|dna
chr1 194046690 194046691 g}a|159|44|M|240|GENOMIC||WUGSC|ti|141017658|chicken|dna
chr1 194046536 194046537 g}a|313|42|M|240|GENOMIC||WUGSC|ti|141017658|chicken|dna
chr2 73455149 73455150 t}c|149|56|P|490|GENOMIC||WUGSC|ti|141018472|chicken|dna
chr2 73455370 73455371 t}c|370|46|P|490|GENOMIC||WUGSC|ti|141018472|chicken|dna
chrUn_random 10915428 10915429 a}g|143|40|M|254|GENOMIC||WUGSC|ti|141020466|chicken|dna
chrUn_random 10915308 10915309 a}g|263|56|M|254|GENOMIC||WUGSC|ti|141020466|chicken|dna
chr1 8364584 8364585 t}g|259|56|M|380|GENOMIC||WUGSC|ti|141030086|chicken|dna
chr1 8364441 8364442 t}g|402|45|M|380|GENOMIC||WUGSC|ti|141030086|chicken|dna
chr13 15877891 15877892 a}g|188|40|M|624|GENOMIC||WUGSC|ti|141042094|chicken|dna
chr13 15877356 15877357 a}g|723|40|M|624|GENOMIC||WUGSC|ti|141042094|chicken|dna
chr4 71161602 71161603 a}g|315|51|M|363|GENOMIC||WUGSC|ti|141044212|chicken|dna
chr4 71161266 71161267 a}g|651|40|M|363|GENOMIC||WUGSC|ti|141044212|chicken|dna
chr4 71161239 71161240 a}g|678|40|M|363|GENOMIC||WUGSC|ti|141044212|chicken|dna
chr13 9959026 9959027 g}a|113|40|P|354|GENOMIC||WUGSC|ti|141047881|chicken|dna
chr13 9959156 9959157 g}a|243|45|P|354|GENOMIC||WUGSC|ti|141047881|chicken|dna
chr13 9959380 9959381 g}a|467|40|P|354|GENOMIC||WUGSC|ti|141047881|chicken|dna
chr2 132036517 132036518 t}c|466|45|M|146|GENOMIC||WUGSC|ti|141049190|chicken|dna
chr2 132036395 132036396 t}c|588|56|M|146|GENOMIC||WUGSC|ti|141049190|chicken|dna
chrUn_random 46748192 46748193 t}c|76|40|P|218|GENOMIC||WUGSC|ti|141055920|chicken|dna
chrUn_random 46748205 46748206 t}c|89|40|P|218|GENOMIC||WUGSC|ti|141055920|chicken|dna
chrUn_random 46748293 46748294 t}c|177|51|P|218|GENOMIC||WUGSC|ti|141055920|chicken|dna
chrUn_random 46748303 46748304 t}c|187|56|P|218|GENOMIC||WUGSC|ti|141055920|chicken|dna
chrUn_random 46748322 46748323 t}c|206|51|P|218|GENOMIC||WUGSC|ti|141055920|chicken|dna
chrUn_random 46748324 46748325 t}c|208|51|P|218|GENOMIC||WUGSC|ti|141055920|chicken|dna
chrUn_random 46748408 46748409 t}c|292|47|P|218|GENOMIC||WUGSC|ti|141055920|chicken|dna
chrUn_random 46748410 46748411 t}c|294|42|P|218|GENOMIC||WUGSC|ti|141055920|chicken|dna
chr10 16402437 16402438 g}a|209|56|P|111|GENOMIC||WUGSC|ti|141072144|chicken|dna
chr10 16402445 16402446 g}a|217|43|P|111|GENOMIC||WUGSC|ti|141072144|chicken|dna
chr10 16402548 16402549 g}a|320|56|P|111|GENOMIC||WUGSC|ti|141072144|chicken|dna
chr8 5973168 5973169 a}g|287|56|M|189|GENOMIC||WUGSC|ti|141072920|chicken|dna
chr8 5973064 5973065 a}g|391|42|M|189|GENOMIC||WUGSC|ti|141072920|chicken|dna
chr8 5972979 5972980 a}g|476|40|M|189|GENOMIC||WUGSC|ti|141072920|chicken|dna
chr6 33977426 33977427 t}c|172|51|P|125|GENOMIC||WUGSC|ti|141084166|chicken|dna
chr6 33977549 33977550 t}c|295|51|P|125|GENOMIC||WUGSC|ti|141084166|chicken|dna
chr6 33977551 33977552 t}c|297|51|P|125|GENOMIC||WUGSC|ti|141084166|chicken|dna
chr3 33995254 33995255 t}c|413|56|P|122|GENOMIC||WUGSC|ti|141085918|chicken|dna
chr3 33995260 33995261 t}c|419|51|P|122|GENOMIC||WUGSC|ti|141085918|chicken|dna
chr3 33995376 33995377 t}c|535|48|P|122|GENOMIC||WUGSC|ti|141085918|chicken|dna
chr7 18040315 18040316 c}t|226|56|P|138|GENOMIC||WUGSC|ti|141093376|chicken|dna
chr7 18040412 18040413 c}t|323|56|P|138|GENOMIC||WUGSC|ti|141093376|chicken|dna
chr7 18040453 18040454 c}t|364|56|P|138|GENOMIC||WUGSC|ti|141093376|chicken|dna
chr4 74331460 74331461 t}c|198|56|P|146|GENOMIC||WUGSC|ti|141094714|chicken|dna
chr4 74331569 74331570 t}c|307|51|P|146|GENOMIC||WUGSC|ti|141094714|chicken|dna
chr4 74331606 74331607 t}c|344|51|P|146|GENOMIC||WUGSC|ti|141094714|chicken|dna
chr4 87921688 87921689 g}a|256|44|M|111|GENOMIC||WUGSC|ti|141097643|chicken|dna
chr4 87921687 87921688 g}a|257|40|M|111|GENOMIC||WUGSC|ti|141097643|chicken|dna
chr4 87921577 87921578 g}a|367|42|M|111|GENOMIC||WUGSC|ti|141097643|chicken|dna
chrUn_random 8039921 8039922 a}g|374|56|P|111|GENOMIC||WUGSC|ti|141110940|chicken|dna
chrUn_random 8040017 8040018 a}g|470|51|P|111|GENOMIC||WUGSC|ti|141110940|chicken|dna
chrUn_random 8040032 8040033 a}g|485|56|P|111|GENOMIC||WUGSC|ti|141110940|chicken|dna
chr4 92532726 92532727 c}t|188|56|M|135|GENOMIC||WUGSC|ti|141125377|chicken|dna
chr4 92532626 92532627 c}t|288|56|M|135|GENOMIC||WUGSC|ti|141125377|chicken|dna
chr4 92532591 92532592 c}t|323|51|M|135|GENOMIC||WUGSC|ti|141125377|chicken|dna
chr4 27704157 27704158 t}c|58|40|P|162|GENOMIC||WUGSC|ti|141137906|chicken|dna
chr4 27704199 27704200 t}c|100|45|P|162|GENOMIC||WUGSC|ti|141137906|chicken|dna
chr4 27704275 27704276 t}c|176|51|P|162|GENOMIC||WUGSC|ti|141137906|chicken|dna
chr4 27704299 27704300 t}c|200|56|P|162|GENOMIC||WUGSC|ti|141137906|chicken|dna
chr4 27704302 27704303 t}c|203|56|P|162|GENOMIC||WUGSC|ti|141137906|chicken|dna
chr4 27704304 27704305 t}c|205|56|P|162|GENOMIC||WUGSC|ti|141137906|chicken|dna
chr4 27704319 27704320 t}c|220|51|P|162|GENOMIC||WUGSC|ti|141137906|chicken|dna
chr2 134866281 134866282 g}a|133|51|P|497|GENOMIC||WUGSC|ti|141138991|chicken|dna
chr2 134866753 134866754 g}a|605|56|P|497|GENOMIC||WUGSC|ti|141138991|chicken|dna
chrUn_random 14569543 14569544 t}c|76|56|M|135|GENOMIC||WUGSC|ti|141140612|chicken|dna
chrUn_random 14569465 14569466 t}c|154|45|M|135|GENOMIC||WUGSC|ti|141140612|chicken|dna
chrUn_random 14569460 14569461 t}c|159|56|M|135|GENOMIC||WUGSC|ti|141140612|chicken|dna
chrUn_random 14569438 14569439 t}c|181|51|M|135|GENOMIC||WUGSC|ti|141140612|chicken|dna
chrUn_random 14569436 14569437 t}c|183|51|M|135|GENOMIC||WUGSC|ti|141140612|chicken|dna
chr1 195240113 195240114 t}c|149|40|P|471|GENOMIC||WUGSC|ti|141145320|chicken|dna
chr1 195240421 195240422 t}c|457|51|P|471|GENOMIC||WUGSC|ti|141145320|chicken|dna
chr1 82266379 82266380 t}c|358|40|P|225|GENOMIC||WUGSC|ti|141148397|chicken|dna
chr1 82266444 82266445 t}c|423|45|P|225|GENOMIC||WUGSC|ti|141148397|chicken|dna
chr1 82266604 82266605 t}c|583|44|P|225|GENOMIC||WUGSC|ti|141148397|chicken|dna
chr5 24121705 24121706 g}a|323|56|P|291|GENOMIC||WUGSC|ti|141150396|chicken|dna
chr5 24121729 24121730 g}a|347|51|P|291|GENOMIC||WUGSC|ti|141150396|chicken|dna
chr5 24121812 24121813 g}a|430|40|P|291|GENOMIC||WUGSC|ti|141150396|chicken|dna
chr27 3046044 3046045 g}c|273|43|P|359|GENOMIC||WUGSC|ti|141150668|chicken|dna
chr27 3046280 3046281 g}c|509|44|P|359|GENOMIC||WUGSC|ti|141150668|chicken|dna
chrUn_random 45328351 45328352 c}t|193|56|P|232|GENOMIC||WUGSC|ti|141202278|chicken|dna
chrUn_random 45328391 45328392 c}t|233|51|P|232|GENOMIC||WUGSC|ti|141202278|chicken|dna
chrUn_random 45328436 45328437 c}t|278|56|P|232|GENOMIC||WUGSC|ti|141202278|chicken|dna
chrUn_random 45328583 45328584 c}t|425|40|P|232|GENOMIC||WUGSC|ti|141202278|chicken|dna
chr4 76356457 76356458 g}a|145|56|P|184|GENOMIC||WUGSC|ti|141202611|chicken|dna
chr4 76356473 76356474 g}a|161|43|P|184|GENOMIC||WUGSC|ti|141202611|chicken|dna
chr4 76356577 76356578 g}a|265|51|P|184|GENOMIC||WUGSC|ti|141202611|chicken|dna
chr4 76356641 76356642 g}a|329|56|P|184|GENOMIC||WUGSC|ti|141202611|chicken|dna
chr1 21559210 21559211 a}g|287|56|P|102|GENOMIC||WUGSC|ti|141207494|chicken|dna
chr1 21559237 21559238 a}g|314|56|P|102|GENOMIC||WUGSC|ti|141207494|chicken|dna
chr1 21559312 21559313 a}g|389|51|P|102|GENOMIC||WUGSC|ti|141207494|chicken|dna
chr1 9979188 9979189 a}g|264|51|M|328|GENOMIC||WUGSC|ti|141218524|chicken|dna
chr1 9978947 9978948 a}g|505|48|M|328|GENOMIC||WUGSC|ti|141218524|chicken|dna
chr2 135647954 135647955 g}a|94|45|M|331|GENOMIC||WUGSC|ti|141230300|chicken|dna
chr2 135647783 135647784 g}a|265|50|M|331|GENOMIC||WUGSC|ti|141230300|chicken|dna
chr22 1702103 1702104 a}g|228|50|P|223|GENOMIC||WUGSC|ti|141250428|chicken|dna
chr22 1702322 1702323 a}g|447|56|P|223|GENOMIC||WUGSC|ti|141250428|chicken|dna
chr6 35058968 35058969 t}c|381|51|P|264|GENOMIC||WUGSC|ti|141265226|chicken|dna
chr6 35059018 35059019 t}c|431|56|P|264|GENOMIC||WUGSC|ti|141265226|chicken|dna
chr6 35059232 35059233 t}c|645|48|P|264|GENOMIC||WUGSC|ti|141265226|chicken|dna
chrUn_random 20570433 20570434 g}a|247|56|M|187|GENOMIC||WUGSC|ti|141279523|chicken|dna
chrUn_random 20570391 20570392 g}a|289|51|M|187|GENOMIC||WUGSC|ti|141279523|chicken|dna
chrUn_random 20570246 20570247 g}a|434|56|M|187|GENOMIC||WUGSC|ti|141279523|chicken|dna
chrUn_random 13313168 13313169 a}g|331|42|P|154|GENOMIC||WUGSC|ti|141281539|chicken|dna
chrUn_random 13313247 13313248 a}g|410|42|P|154|GENOMIC||WUGSC|ti|141281539|chicken|dna
chrUn_random 13313322 13313323 a}g|485|42|P|154|GENOMIC||WUGSC|ti|141281539|chicken|dna
chr13 9959156 9959157 g}a|227|46|P|354|GENOMIC||WUGSC|ti|141311278|chicken|dna
chr13 9959380 9959381 g}a|451|40|P|354|GENOMIC||WUGSC|ti|141311278|chicken|dna
chr12 16039064 16039065 a}g|403|56|P|115|GENOMIC||WUGSC|ti|141312725|chicken|dna
chr12 16039163 16039164 a}g|502|42|P|115|GENOMIC||WUGSC|ti|141312725|chicken|dna
chr12 16039179 16039180 a}g|518|40|P|115|GENOMIC||WUGSC|ti|141312725|chicken|dna
chr4 75338020 75338021 a}g|34|46|P|563|GENOMIC||WUGSC|ti|141318007|chicken|dna
chr4 75338532 75338533 a}g|546|56|P|563|GENOMIC||WUGSC|ti|141318007|chicken|dna
chr4 75338583 75338584 a}g|597|56|P|563|GENOMIC||WUGSC|ti|141318007|chicken|dna
chr1 82036568 82036569 g}a|244|48|M|521|GENOMIC||WUGSC|ti|141327575|chicken|dna
chr1 82036409 82036410 g}a|403|48|M|521|GENOMIC||WUGSC|ti|141327575|chicken|dna
chr1 194178417 194178418 c}t|208|42|P|359|GENOMIC||WUGSC|ti|141333769|chicken|dna
chr1 194178526 194178527 c}t|317|50|P|359|GENOMIC||WUGSC|ti|141333769|chicken|dna
chr1 194178776 194178777 c}t|567|48|P|359|GENOMIC||WUGSC|ti|141333769|chicken|dna
chr11 19278058 19278059 c}t|269|43|P|169|GENOMIC||WUGSC|ti|141335116|chicken|dna
chr11 19278127 19278128 c}t|338|56|P|169|GENOMIC||WUGSC|ti|141335116|chicken|dna
chr11 19278227 19278228 c}t|438|56|P|169|GENOMIC||WUGSC|ti|141335116|chicken|dna
chr20 1032577 1032578 t}c|188|56|M|171|GENOMIC||NISC|ti|145577099|chicken|dna
chr20 1032533 1032534 t}c|232|56|M|171|GENOMIC||NISC|ti|145577099|chicken|dna
chr20 1032520 1032521 t}c|245|40|M|171|GENOMIC||NISC|ti|145577099|chicken|dna
chr20 1032406 1032407 t}c|359|51|M|171|GENOMIC||NISC|ti|145577099|chicken|dna
chr20 1032406 1032407 a}g|262|50|P|171|GENOMIC||NISC|ti|145577102|chicken|dna
chr20 1032520 1032521 a}g|376|41|P|171|GENOMIC||NISC|ti|145577102|chicken|dna
chr20 1032533 1032534 a}g|389|56|P|171|GENOMIC||NISC|ti|145577102|chicken|dna
chr20 1032577 1032578 a}g|433|43|P|171|GENOMIC||NISC|ti|145577102|chicken|dna
chr20 1032406 1032407 a}g|271|56|P|171|GENOMIC||NISC|ti|145577101|chicken|dna
chr20 1032520 1032521 a}g|385|41|P|171|GENOMIC||NISC|ti|145577101|chicken|dna
chr20 1032533 1032534 a}g|398|56|P|171|GENOMIC||NISC|ti|145577101|chicken|dna
chr20 1032577 1032578 a}g|442|42|P|171|GENOMIC||NISC|ti|145577101|chicken|dna
chr20 1070701 1070702 t}c|99|51|M|144|GENOMIC||NISC|ti|145579949|chicken|dna
chr20 1070617 1070618 t}c|183|51|M|144|GENOMIC||NISC|ti|145579949|chicken|dna
chr20 1070557 1070558 t}c|243|40|M|144|GENOMIC||NISC|ti|145579949|chicken|dna
chr20 1070701 1070702 t}c|38|42|M|144|GENOMIC||NISC|ti|145579952|chicken|dna
chr20 1070617 1070618 t}c|122|46|M|144|GENOMIC||NISC|ti|145579952|chicken|dna
chr20 1070557 1070558 t}c|182|41|M|144|GENOMIC||NISC|ti|145579952|chicken|dna
chr3 90210508 90210509 a}g|84|40|M|258|GENOMIC||NISC|ti|146405145|chicken|dna
chr3 90210460 90210461 a}g|132|40|M|258|GENOMIC||NISC|ti|146405145|chicken|dna
chr3 90210250 90210251 a}g|342|56|M|258|GENOMIC||NISC|ti|146405145|chicken|dna
chr23 5658353 5658354 a}g|109|40|P|220|GENOMIC||NISC|ti|147318841|chicken|dna
chr23 5658573 5658574 a}g|329|51|P|220|GENOMIC||NISC|ti|147318841|chicken|dna
chr23 5658573 5658574 t}c|174|42|M|220|GENOMIC||NISC|ti|147318842|chicken|dna
chr23 5658368 5658369 t}c|379|43|M|220|GENOMIC||NISC|ti|147318842|chicken|dna
chr23 5658353 5658354 t}c|394|50|M|220|GENOMIC||NISC|ti|147318842|chicken|dna
chr23 5664138 5664139 t}c|100|42|P|393|GENOMIC||NISC|ti|147319756|chicken|dna
chr23 5664522 5664523 t}c|484|40|P|393|GENOMIC||NISC|ti|147319756|chicken|dna
chr23 5664531 5664532 t}c|493|46|P|393|GENOMIC||NISC|ti|147319756|chicken|dna
chr23 5664138 5664139 t}c|266|51|P|393|GENOMIC||NISC|ti|147319752|chicken|dna
chr23 5664531 5664532 t}c|659|40|P|393|GENOMIC||NISC|ti|147319752|chicken|dna
chr23 5664138 5664139 t}c|179|56|P|393|GENOMIC||NISC|ti|147319754|chicken|dna
chr23 5664522 5664523 t}c|563|40|P|393|GENOMIC||NISC|ti|147319754|chicken|dna
chr23 5664531 5664532 t}c|572|40|P|393|GENOMIC||NISC|ti|147319754|chicken|dna
chr23 5766557 5766558 g}a|199|42|M|422|GENOMIC||NISC|ti|147319502|chicken|dna
chr23 5766449 5766450 g}a|307|40|M|422|GENOMIC||NISC|ti|147319502|chicken|dna
chr23 5660983 5660984 t}c|300|51|P|457|GENOMIC||NISC|ti|147319681|chicken|dna
chr23 5661209 5661210 t}c|526|51|P|457|GENOMIC||NISC|ti|147319681|chicken|dna
chr23 5664138 5664139 t}c|262|51|P|393|GENOMIC||NISC|ti|147319753|chicken|dna
chr23 5664522 5664523 t}c|646|44|P|393|GENOMIC||NISC|ti|147319753|chicken|dna
chr23 5664138 5664139 t}c|147|51|P|393|GENOMIC||NISC|ti|147319755|chicken|dna
chr23 5664522 5664523 t}c|531|46|P|393|GENOMIC||NISC|ti|147319755|chicken|dna
chr23 5664531 5664532 t}c|540|51|P|393|GENOMIC||NISC|ti|147319755|chicken|dna
chr23 5681621 5681622 a}g|299|51|M|413|GENOMIC||NISC|ti|147320157|chicken|dna
chr23 5681518 5681519 a}g|402|56|M|413|GENOMIC||NISC|ti|147320157|chicken|dna
chr23 5674653 5674654 t}c|205|56|P|500|GENOMIC||NISC|ti|147320023|chicken|dna
chr23 5674842 5674843 t}c|394|51|P|500|GENOMIC||NISC|ti|147320023|chicken|dna
chr23 5675153 5675154 t}c|705|40|P|500|GENOMIC||NISC|ti|147320023|chicken|dna
chr23 5680876 5680877 t}c|169|50|P|332|GENOMIC||NISC|ti|147320145|chicken|dna
chr23 5680929 5680930 t}c|222|42|P|332|GENOMIC||NISC|ti|147320145|chicken|dna
chr23 5681208 5681209 t}c|501|42|P|332|GENOMIC||NISC|ti|147320145|chicken|dna
chr23 5681208 5681209 a}g|200|46|M|332|GENOMIC||NISC|ti|147320143|chicken|dna
chr23 5680929 5680930 a}g|479|51|M|332|GENOMIC||NISC|ti|147320143|chicken|dna
chr23 5680876 5680877 a}g|532|48|M|332|GENOMIC||NISC|ti|147320143|chicken|dna
chr23 5671523 5671524 c}t|189|56|M|245|GENOMIC||NISC|ti|147319936|chicken|dna
chr23 5671404 5671405 c}t|308|56|M|245|GENOMIC||NISC|ti|147319936|chicken|dna
chr23 5681518 5681519 t}c|434|40|P|413|GENOMIC||NISC|ti|147320154|chicken|dna
chr23 5681621 5681622 t}c|537|40|P|413|GENOMIC||NISC|ti|147320154|chicken|dna
chr23 5681208 5681209 t}c|87|56|P|413|GENOMIC||NISC|ti|147320155|chicken|dna
chr23 5681518 5681519 t}c|397|46|P|413|GENOMIC||NISC|ti|147320155|chicken|dna
chr23 5681621 5681622 t}c|500|40|P|413|GENOMIC||NISC|ti|147320155|chicken|dna
chr23 5715145 5715146 t}c|197|40|M|272|GENOMIC||NISC|ti|147321822|chicken|dna
chr23 5715001 5715002 t}c|341|51|M|272|GENOMIC||NISC|ti|147321822|chicken|dna
chr23 5714071 5714072 t}c|109|56|M|589|GENOMIC||NISC|ti|147321842|chicken|dna
chr23 5713832 5713833 t}c|348|56|M|589|GENOMIC||NISC|ti|147321842|chicken|dna
chr23 5699893 5699894 c}t|90|51|P|227|GENOMIC||NISC|ti|147322153|chicken|dna
chr23 5699948 5699949 c}t|145|40|P|227|GENOMIC||NISC|ti|147322153|chicken|dna
chr23 5700120 5700121 c}t|317|56|P|227|GENOMIC||NISC|ti|147322153|chicken|dna
chr23 5699893 5699894 c}t|90|56|P|227|GENOMIC||NISC|ti|147322154|chicken|dna
chr23 5699948 5699949 c}t|145|45|P|227|GENOMIC||NISC|ti|147322154|chicken|dna
chr23 5700120 5700121 c}t|317|56|P|227|GENOMIC||NISC|ti|147322154|chicken|dna
chr14 12739613 12739614 a}g|298|56|P|143|GENOMIC||NISC|ti|147794880|chicken|dna
chr14 12739620 12739621 a}g|305|51|P|143|GENOMIC||NISC|ti|147794880|chicken|dna
chr14 12739756 12739757 a}g|441|45|P|143|GENOMIC||NISC|ti|147794880|chicken|dna
chr14 12739756 12739757 t}c|125|42|M|143|GENOMIC||NISC|ti|147794879|chicken|dna
chr14 12739620 12739621 t}c|261|46|M|143|GENOMIC||NISC|ti|147794879|chicken|dna
chr14 12739613 12739614 t}c|268|46|M|143|GENOMIC||NISC|ti|147794879|chicken|dna
chr14 12739756 12739757 t}c|318|56|M|143|GENOMIC||NISC|ti|147794882|chicken|dna
chr14 12739620 12739621 t}c|454|51|M|143|GENOMIC||NISC|ti|147794882|chicken|dna
chr14 12739613 12739614 t}c|461|40|M|143|GENOMIC||NISC|ti|147794882|chicken|dna
chr14 12739756 12739757 t}c|268|56|M|143|GENOMIC||NISC|ti|147794881|chicken|dna
chr14 12739620 12739621 t}c|404|51|M|143|GENOMIC||NISC|ti|147794881|chicken|dna
chr14 12739613 12739614 t}c|411|51|M|143|GENOMIC||NISC|ti|147794881|chicken|dna
chr14 12658886 12658887 t}c|118|40|P|153|GENOMIC||NISC|ti|147795864|chicken|dna
chr14 12658933 12658934 t}c|165|56|P|153|GENOMIC||NISC|ti|147795864|chicken|dna
chr14 12659039 12659040 t}c|271|51|P|153|GENOMIC||NISC|ti|147795864|chicken|dna
chr14 12658886 12658887 t}c|393|56|P|153|GENOMIC||NISC|ti|147795859|chicken|dna
chr14 12658933 12658934 t}c|440|46|P|153|GENOMIC||NISC|ti|147795859|chicken|dna
chr14 12659039 12659040 t}c|546|40|P|153|GENOMIC||NISC|ti|147795859|chicken|dna
chr14 12658933 12658934 t}c|184|43|P|153|GENOMIC||NISC|ti|147795863|chicken|dna
chr14 12659039 12659040 t}c|290|43|P|153|GENOMIC||NISC|ti|147795863|chicken|dna
chr14 12658886 12658887 t}c|453|51|P|153|GENOMIC||NISC|ti|147795942|chicken|dna
chr14 12658933 12658934 t}c|500|51|P|153|GENOMIC||NISC|ti|147795942|chicken|dna
chr14 12659039 12659040 t}c|606|40|P|153|GENOMIC||NISC|ti|147795942|chicken|dna
chr14 12659039 12659040 a}g|252|51|M|153|GENOMIC||NISC|ti|147795860|chicken|dna
chr14 12658933 12658934 a}g|358|56|M|153|GENOMIC||NISC|ti|147795860|chicken|dna
chr14 12658886 12658887 a}g|405|56|M|153|GENOMIC||NISC|ti|147795860|chicken|dna
chr14 12658886 12658887 t}c|442|56|P|153|GENOMIC||NISC|ti|147795943|chicken|dna
chr14 12658933 12658934 t}c|489|56|P|153|GENOMIC||NISC|ti|147795943|chicken|dna
chr14 12659039 12659040 t}c|595|51|P|153|GENOMIC||NISC|ti|147795943|chicken|dna
chr14 12650692 12650693 g}a|381|42|P|149|GENOMIC||NISC|ti|147795956|chicken|dna
chr14 12650840 12650841 g}a|529|46|P|149|GENOMIC||NISC|ti|147795956|chicken|dna
chr14 12650841 12650842 g}a|530|46|P|149|GENOMIC||NISC|ti|147795956|chicken|dna
chr14 12659039 12659040 a}g|76|46|M|153|GENOMIC||NISC|ti|147795941|chicken|dna
chr14 12658933 12658934 a}g|182|45|M|153|GENOMIC||NISC|ti|147795941|chicken|dna
chr14 12658886 12658887 a}g|229|56|M|153|GENOMIC||NISC|ti|147795941|chicken|dna
chr14 12658886 12658887 t}c|178|51|P|153|GENOMIC||NISC|ti|147795862|chicken|dna
chr14 12658933 12658934 t}c|225|51|P|153|GENOMIC||NISC|ti|147795862|chicken|dna
chr14 12659039 12659040 t}c|331|51|P|153|GENOMIC||NISC|ti|147795862|chicken|dna
chr14 12650841 12650842 c}t|240|51|M|149|GENOMIC||NISC|ti|147795958|chicken|dna
chr14 12650840 12650841 c}t|241|51|M|149|GENOMIC||NISC|ti|147795958|chicken|dna
chr14 12650692 12650693 c}t|389|51|M|149|GENOMIC||NISC|ti|147795958|chicken|dna
chr14 12658886 12658887 t}c|395|45|P|153|GENOMIC||NISC|ti|147795901|chicken|dna
chr14 12658933 12658934 t}c|442|56|P|153|GENOMIC||NISC|ti|147795901|chicken|dna
chr14 12659039 12659040 t}c|548|56|P|153|GENOMIC||NISC|ti|147795901|chicken|dna
chr14 12658886 12658887 t}c|181|56|P|153|GENOMIC||NISC|ti|147795861|chicken|dna
chr14 12658933 12658934 t}c|228|51|P|153|GENOMIC||NISC|ti|147795861|chicken|dna
chr14 12659039 12659040 t}c|334|51|P|153|GENOMIC||NISC|ti|147795861|chicken|dna
chr14 12659039 12659040 a}g|486|51|M|153|GENOMIC||NISC|ti|147795866|chicken|dna
chr14 12658933 12658934 a}g|592|40|M|153|GENOMIC||NISC|ti|147795866|chicken|dna
chr14 12821667 12821668 t}c|183|56|M|135|GENOMIC||NISC|ti|147797079|chicken|dna
chr14 12821564 12821565 t}c|286|56|M|135|GENOMIC||NISC|ti|147797079|chicken|dna
chr14 12821532 12821533 t}c|318|51|M|135|GENOMIC||NISC|ti|147797079|chicken|dna
chr14 12821667 12821668 t}c|417|40|M|135|GENOMIC||NISC|ti|147797076|chicken|dna
chr14 12821564 12821565 t}c|520|40|M|135|GENOMIC||NISC|ti|147797076|chicken|dna
chr14 12821532 12821533 t}c|552|47|M|135|GENOMIC||NISC|ti|147797076|chicken|dna
chr14 12821667 12821668 t}c|565|40|M|135|GENOMIC||NISC|ti|147797074|chicken|dna
chr14 12821564 12821565 t}c|668|48|M|135|GENOMIC||NISC|ti|147797074|chicken|dna
chr14 12821532 12821533 t}c|700|40|M|135|GENOMIC||NISC|ti|147797074|chicken|dna
chr14 12821667 12821668 t}c|82|46|M|135|GENOMIC||NISC|ti|147797082|chicken|dna
chr14 12821564 12821565 t}c|185|51|M|135|GENOMIC||NISC|ti|147797082|chicken|dna
chr14 12821532 12821533 t}c|217|51|M|135|GENOMIC||NISC|ti|147797082|chicken|dna
chr14 12593340 12593341 t}c|151|51|P|298|GENOMIC||NISC|ti|147797407|chicken|dna
chr14 12593551 12593552 t}c|362|56|P|298|GENOMIC||NISC|ti|147797407|chicken|dna
chr14 12593340 12593341 t}c|144|40|P|211|GENOMIC||NISC|ti|147797489|chicken|dna
chr14 12593534 12593535 t}c|338|43|P|211|GENOMIC||NISC|ti|147797489|chicken|dna
chr14 12593551 12593552 t}c|355|56|P|211|GENOMIC||NISC|ti|147797489|chicken|dna
chr14 12574673 12574674 t}c|96|40|P|173|GENOMIC||NISC|ti|147798154|chicken|dna
chr14 12574711 12574712 t}c|134|40|P|173|GENOMIC||NISC|ti|147798154|chicken|dna
chr14 12574784 12574785 t}c|207|51|P|173|GENOMIC||NISC|ti|147798154|chicken|dna
chr14 12574846 12574847 t}c|269|56|P|173|GENOMIC||NISC|ti|147798154|chicken|dna
chr14 12574846 12574847 a}g|490|45|M|173|GENOMIC||NISC|ti|147798153|chicken|dna
chr14 12574784 12574785 a}g|552|51|M|173|GENOMIC||NISC|ti|147798153|chicken|dna
chr14 12574673 12574674 a}g|663|40|M|173|GENOMIC||NISC|ti|147798153|chicken|dna
chr14 12574846 12574847 a}g|345|56|M|222|GENOMIC||NISC|ti|147798157|chicken|dna
chr14 12574784 12574785 a}g|407|45|M|222|GENOMIC||NISC|ti|147798157|chicken|dna
chr14 12574711 12574712 a}g|480|51|M|222|GENOMIC||NISC|ti|147798157|chicken|dna
chr14 12574673 12574674 a}g|518|45|M|222|GENOMIC||NISC|ti|147798157|chicken|dna
chr14 12574624 12574625 a}g|567|56|M|222|GENOMIC||NISC|ti|147798157|chicken|dna
chr14 12574846 12574847 a}g|310|51|M|222|GENOMIC||NISC|ti|147798158|chicken|dna
chr14 12574784 12574785 a}g|372|45|M|222|GENOMIC||NISC|ti|147798158|chicken|dna
chr14 12574711 12574712 a}g|445|56|M|222|GENOMIC||NISC|ti|147798158|chicken|dna
chr14 12574673 12574674 a}g|483|51|M|222|GENOMIC||NISC|ti|147798158|chicken|dna
chr14 12574624 12574625 a}g|532|56|M|222|GENOMIC||NISC|ti|147798158|chicken|dna
chr14 12574846 12574847 a}g|300|51|M|222|GENOMIC||NISC|ti|147798159|chicken|dna
chr14 12574784 12574785 a}g|362|56|M|222|GENOMIC||NISC|ti|147798159|chicken|dna
chr14 12574711 12574712 a}g|435|56|M|222|GENOMIC||NISC|ti|147798159|chicken|dna
chr14 12574673 12574674 a}g|473|45|M|222|GENOMIC||NISC|ti|147798159|chicken|dna
chr14 12574624 12574625 a}g|522|45|M|222|GENOMIC||NISC|ti|147798159|chicken|dna
chr14 12574673 12574674 t}c|211|40|P|222|GENOMIC||NISC|ti|147798156|chicken|dna
chr14 12574711 12574712 t}c|249|51|P|222|GENOMIC||NISC|ti|147798156|chicken|dna
chr14 12574784 12574785 t}c|322|56|P|222|GENOMIC||NISC|ti|147798156|chicken|dna
chr14 12574846 12574847 t}c|384|56|P|222|GENOMIC||NISC|ti|147798156|chicken|dna
chr22 2245229 2245230 t}c|96|42|M|394|GENOMIC||NISC|ti|166842353|chicken|dna
chr22 2244995 2244996 t}c|330|42|M|394|GENOMIC||NISC|ti|166842353|chicken|dna
chr22 2244835 2244836 t}c|490|42|M|394|GENOMIC||NISC|ti|166842353|chicken|dna
chr22 2245229 2245230 t}c|224|56|M|394|GENOMIC||NISC|ti|166842349|chicken|dna
chr22 2244995 2244996 t}c|458|51|M|394|GENOMIC||NISC|ti|166842349|chicken|dna
chr22 2245229 2245230 t}c|92|56|M|394|GENOMIC||NISC|ti|166842354|chicken|dna
chr22 2244995 2244996 t}c|326|44|M|394|GENOMIC||NISC|ti|166842354|chicken|dna
chr2 23518247 23518248 g}a|264|56|P|362|GENOMIC||NISC|ti|166877959|chicken|dna
chr2 23518567 23518568 g}a|584|44|P|362|GENOMIC||NISC|ti|166877959|chicken|dna
chr2 23518609 23518610 g}a|626|42|P|362|GENOMIC||NISC|ti|166877959|chicken|dna
chr2 23505827 23505828 t}c|391|50|P|172|GENOMIC||NISC|ti|166878410|chicken|dna
chr2 23505963 23505964 t}c|527|40|P|172|GENOMIC||NISC|ti|166878410|chicken|dna
chr2 23518247 23518248 g}a|180|43|P|440|GENOMIC||NISC|ti|166877961|chicken|dna
chr2 23518567 23518568 g}a|500|51|P|440|GENOMIC||NISC|ti|166877961|chicken|dna
chr2 23518609 23518610 g}a|542|40|P|440|GENOMIC||NISC|ti|166877961|chicken|dna
chr2 23518687 23518688 g}a|620|40|P|440|GENOMIC||NISC|ti|166877961|chicken|dna
chr2 23493740 23493741 g}a|171|56|P|478|GENOMIC||NISC|ti|166878236|chicken|dna
chr2 23494124 23494125 g}a|555|48|P|478|GENOMIC||NISC|ti|166878236|chicken|dna
chr2 23494218 23494219 g}a|649|40|P|478|GENOMIC||NISC|ti|166878236|chicken|dna
chr2 23505999 23506000 a}g|80|40|M|172|GENOMIC||NISC|ti|166878409|chicken|dna
chr2 23505963 23505964 a}g|116|40|M|172|GENOMIC||NISC|ti|166878409|chicken|dna
chr2 23505827 23505828 a}g|252|50|M|172|GENOMIC||NISC|ti|166878409|chicken|dna
chr2 23518687 23518688 c}t|115|40|M|120|GENOMIC||NISC|ti|166877962|chicken|dna
chr2 23518609 23518610 c}t|193|45|M|120|GENOMIC||NISC|ti|166877962|chicken|dna
chr2 23518567 23518568 c}t|235|51|M|120|GENOMIC||NISC|ti|166877962|chicken|dna
chr2 23518567 23518568 g}a|414|50|P|440|GENOMIC||NISC|ti|166877963|chicken|dna
chr2 23518609 23518610 g}a|456|44|P|440|GENOMIC||NISC|ti|166877963|chicken|dna
chr2 23518687 23518688 g}a|534|40|P|440|GENOMIC||NISC|ti|166877963|chicken|dna
chr2 23518247 23518248 g}a|210|40|P|440|GENOMIC||NISC|ti|166877960|chicken|dna
chr2 23518567 23518568 g}a|530|51|P|440|GENOMIC||NISC|ti|166877960|chicken|dna
chr2 23518609 23518610 g}a|572|56|P|440|GENOMIC||NISC|ti|166877960|chicken|dna
chr2 23518687 23518688 g}a|650|48|P|440|GENOMIC||NISC|ti|166877960|chicken|dna
chr2 23576081 23576082 t}c|255|56|M|177|GENOMIC||NISC|ti|166879075|chicken|dna
chr2 23576004 23576005 t}c|332|45|M|177|GENOMIC||NISC|ti|166879075|chicken|dna
chr2 23575904 23575905 t}c|432|56|M|177|GENOMIC||NISC|ti|166879075|chicken|dna
chr2 23575904 23575905 a}g|271|43|P|177|GENOMIC||NISC|ti|166879076|chicken|dna
chr2 23576004 23576005 a}g|371|56|P|177|GENOMIC||NISC|ti|166879076|chicken|dna
chr2 23576081 23576082 a}g|448|56|P|177|GENOMIC||NISC|ti|166879076|chicken|dna
chr2 23576081 23576082 t}c|320|44|M|177|GENOMIC||NISC|ti|166879073|chicken|dna
chr2 23576004 23576005 t}c|397|45|M|177|GENOMIC||NISC|ti|166879073|chicken|dna
chr2 23575904 23575905 t}c|497|44|M|177|GENOMIC||NISC|ti|166879073|chicken|dna
chr2 23575904 23575905 a}g|204|43|P|177|GENOMIC||NISC|ti|166879074|chicken|dna
chr2 23576004 23576005 a}g|304|56|P|177|GENOMIC||NISC|ti|166879074|chicken|dna
chr2 23576081 23576082 a}g|381|56|P|177|GENOMIC||NISC|ti|166879074|chicken|dna
chr1 22340144 22340145 a}g|100|56|M|174|GENOMIC||NISC|ti|168461857|chicken|dna
chr1 22340045 22340046 a}g|199|51|M|174|GENOMIC||NISC|ti|168461857|chicken|dna
chr1 22339979 22339980 a}g|265|40|M|174|GENOMIC||NISC|ti|168461857|chicken|dna
chr1 22305408 22305409 t}c|170|46|M|156|GENOMIC||NISC|ti|168462173|chicken|dna
chr1 22305342 22305343 t}c|236|56|M|156|GENOMIC||NISC|ti|168462173|chicken|dna
chr1 22305252 22305253 t}c|326|43|M|156|GENOMIC||NISC|ti|168462173|chicken|dna
chr1 22305252 22305253 a}g|227|46|P|156|GENOMIC||NISC|ti|168462171|chicken|dna
chr1 22305342 22305343 a}g|317|51|P|156|GENOMIC||NISC|ti|168462171|chicken|dna
chr1 22305408 22305409 a}g|383|51|P|156|GENOMIC||NISC|ti|168462171|chicken|dna
chr1 22305252 22305253 a}g|248|42|P|156|GENOMIC||NISC|ti|168462172|chicken|dna
chr1 22305342 22305343 a}g|338|56|P|156|GENOMIC||NISC|ti|168462172|chicken|dna
chr1 22305408 22305409 a}g|404|51|P|156|GENOMIC||NISC|ti|168462172|chicken|dna
chr1 22305252 22305253 a}g|111|46|P|156|GENOMIC||NISC|ti|168462170|chicken|dna
chr1 22305342 22305343 a}g|201|51|P|156|GENOMIC||NISC|ti|168462170|chicken|dna
chr1 22305408 22305409 a}g|267|43|P|156|GENOMIC||NISC|ti|168462170|chicken|dna
chr1 126880571 126880572 a}g|375|44|M|229|GENOMIC||NISC|ti|170719408|chicken|dna
chr1 126880385 126880386 a}g|561|51|M|229|GENOMIC||NISC|ti|170719408|chicken|dna
chr5 5270892 5270893 t}c|73|40|P|7|GENOMIC||NISC|ti|188136882|chicken|dna
chr5 5270895 5270896 t}c|76|42|P|7|GENOMIC||NISC|ti|188136882|chicken|dna
chr5 5270899 5270900 t}c|80|56|P|7|GENOMIC||NISC|ti|188136882|chicken|dna
chr5 5270965 5270966 t}c|146|42|P|376|GENOMIC||NISC|ti|188136882|chicken|dna
chr5 5271100 5271101 t}c|281|56|P|376|GENOMIC||NISC|ti|188136882|chicken|dna
chr5 5271132 5271133 t}c|313|56|P|376|GENOMIC||NISC|ti|188136882|chicken|dna
chr5 5271143 5271144 t}c|324|56|P|376|GENOMIC||NISC|ti|188136882|chicken|dna
chr5 5271145 5271146 t}c|326|50|P|376|GENOMIC||NISC|ti|188136882|chicken|dna
chr5 5271147 5271148 t}c|328|50|P|376|GENOMIC||NISC|ti|188136882|chicken|dna
chr5 5271163 5271164 t}c|344|56|P|376|GENOMIC||NISC|ti|188136882|chicken|dna
chr5 5271211 5271212 t}c|392|50|P|376|GENOMIC||NISC|ti|188136882|chicken|dna
chr5 5271132 5271133 a}g|276|50|M|246|GENOMIC||NISC|ti|188136877|chicken|dna
chr5 5270899 5270900 a}g|509|42|M|7|GENOMIC||NISC|ti|188136877|chicken|dna
chr5 5270895 5270896 a}g|513|42|M|7|GENOMIC||NISC|ti|188136877|chicken|dna
chr5 5271341 5271342 a}g|166|42|M|376|GENOMIC||NISC|ti|188136884|chicken|dna
chr5 5271211 5271212 a}g|296|42|M|376|GENOMIC||NISC|ti|188136884|chicken|dna
chr5 5271163 5271164 a}g|344|41|M|376|GENOMIC||NISC|ti|188136884|chicken|dna
chr5 5271147 5271148 a}g|360|50|M|376|GENOMIC||NISC|ti|188136884|chicken|dna
chr5 5271145 5271146 a}g|362|44|M|376|GENOMIC||NISC|ti|188136884|chicken|dna
chr5 5271143 5271144 a}g|364|44|M|376|GENOMIC||NISC|ti|188136884|chicken|dna
chr5 5271132 5271133 a}g|375|50|M|376|GENOMIC||NISC|ti|188136884|chicken|dna
chr5 5271100 5271101 a}g|407|42|M|376|GENOMIC||NISC|ti|188136884|chicken|dna
chr5 5270892 5270893 t}c|171|45|P|7|GENOMIC||NISC|ti|188136879|chicken|dna
chr5 5270895 5270896 t}c|174|56|P|7|GENOMIC||NISC|ti|188136879|chicken|dna
chr5 5270899 5270900 t}c|178|56|P|7|GENOMIC||NISC|ti|188136879|chicken|dna
chr5 5270965 5270966 t}c|244|56|P|376|GENOMIC||NISC|ti|188136879|chicken|dna
chr5 5271100 5271101 t}c|379|46|P|376|GENOMIC||NISC|ti|188136879|chicken|dna
chr5 5271132 5271133 t}c|411|56|P|376|GENOMIC||NISC|ti|188136879|chicken|dna
chr5 5271143 5271144 t}c|422|56|P|376|GENOMIC||NISC|ti|188136879|chicken|dna
chr5 5271145 5271146 t}c|424|56|P|376|GENOMIC||NISC|ti|188136879|chicken|dna
chr5 5271147 5271148 t}c|426|46|P|376|GENOMIC||NISC|ti|188136879|chicken|dna
chr5 5271163 5271164 t}c|442|56|P|376|GENOMIC||NISC|ti|188136879|chicken|dna
chr5 5271211 5271212 t}c|490|56|P|376|GENOMIC||NISC|ti|188136879|chicken|dna
chr5 5271341 5271342 a}g|191|42|M|376|GENOMIC||NISC|ti|188136885|chicken|dna
chr5 5271143 5271144 a}g|389|44|M|376|GENOMIC||NISC|ti|188136885|chicken|dna
chr5 5271100 5271101 t}c|155|51|P|241|GENOMIC||NISC|ti|188136888|chicken|dna
chr5 5271132 5271133 t}c|187|56|P|241|GENOMIC||NISC|ti|188136888|chicken|dna
chr5 5271143 5271144 t}c|198|56|P|241|GENOMIC||NISC|ti|188136888|chicken|dna
chr5 5271145 5271146 t}c|200|50|P|241|GENOMIC||NISC|ti|188136888|chicken|dna
chr5 5271147 5271148 t}c|202|44|P|241|GENOMIC||NISC|ti|188136888|chicken|dna
chr5 5271163 5271164 t}c|218|56|P|241|GENOMIC||NISC|ti|188136888|chicken|dna
chr5 5271211 5271212 t}c|266|42|P|241|GENOMIC||NISC|ti|188136888|chicken|dna
chr5 5271341 5271342 t}c|396|42|P|241|GENOMIC||NISC|ti|188136888|chicken|dna
chr5 5271341 5271342 a}g|153|47|M|376|GENOMIC||NISC|ti|188136881|chicken|dna
chr5 5271211 5271212 a}g|283|44|M|376|GENOMIC||NISC|ti|188136881|chicken|dna
chr5 5271147 5271148 a}g|347|56|M|376|GENOMIC||NISC|ti|188136881|chicken|dna
chr5 5271145 5271146 a}g|349|50|M|376|GENOMIC||NISC|ti|188136881|chicken|dna
chr5 5271143 5271144 a}g|351|44|M|376|GENOMIC||NISC|ti|188136881|chicken|dna
chr5 5271132 5271133 a}g|362|50|M|376|GENOMIC||NISC|ti|188136881|chicken|dna
chr5 5271341 5271342 a}g|177|50|M|376|GENOMIC||NISC|ti|188136883|chicken|dna
chr5 5271147 5271148 a}g|371|41|M|376|GENOMIC||NISC|ti|188136883|chicken|dna
chr5 5271145 5271146 a}g|373|42|M|376|GENOMIC||NISC|ti|188136883|chicken|dna
chr5 5271143 5271144 a}g|375|44|M|376|GENOMIC||NISC|ti|188136883|chicken|dna
chr5 5271132 5271133 a}g|386|47|M|376|GENOMIC||NISC|ti|188136883|chicken|dna
chr5 5271132 5271133 t}c|54|56|P|209|GENOMIC||NISC|ti|188136891|chicken|dna
chr5 5271143 5271144 t}c|65|56|P|209|GENOMIC||NISC|ti|188136891|chicken|dna
chr5 5271145 5271146 t}c|67|42|P|209|GENOMIC||NISC|ti|188136891|chicken|dna
chr5 5271163 5271164 t}c|85|51|P|209|GENOMIC||NISC|ti|188136891|chicken|dna
chr5 5271211 5271212 t}c|133|43|P|209|GENOMIC||NISC|ti|188136891|chicken|dna
chr5 5271341 5271342 t}c|263|44|P|209|GENOMIC||NISC|ti|188136891|chicken|dna
chr4 11116624 11116625 a}g|87|56|M|140|GENOMIC||NISC|ti|221381646|chicken|dna
chr4 11116591 11116592 a}g|120|40|M|140|GENOMIC||NISC|ti|221381646|chicken|dna
chr4 11116551 11116552 a}g|160|40|M|140|GENOMIC||NISC|ti|221381646|chicken|dna
chr4 11116512 11116513 a}g|199|41|M|140|GENOMIC||NISC|ti|221381646|chicken|dna
chr4 11116484 11116485 a}g|227|51|M|140|GENOMIC||NISC|ti|221381646|chicken|dna
chr3 60743452 60743453 t}c|316|68|P|102|GENOMIC||WUGSC|ti|224205301|chicken|dna
chr3 60743495 60743496 t}c|359|62|P|102|GENOMIC||WUGSC|ti|224205301|chicken|dna
chr3 60743500 60743501 t}c|364|62|P|102|GENOMIC||WUGSC|ti|224205301|chicken|dna
chr3 60743554 60743555 t}c|418|68|P|102|GENOMIC||WUGSC|ti|224205301|chicken|dna
chr6 34618114 34618115 t}c|553|57|M|165|GENOMIC||WUGSC|ti|224207095|chicken|dna
chr6 34617950 34617951 t}c|717|59|M|165|GENOMIC||WUGSC|ti|224207095|chicken|dna
chr6 34617949 34617950 t}c|718|59|M|165|GENOMIC||WUGSC|ti|224207095|chicken|dna
chr1 81935623 81935624 c}t|279|59|M|109|GENOMIC||WUGSC|ti|224222322|chicken|dna
chr1 81935608 81935609 c}t|294|68|M|109|GENOMIC||WUGSC|ti|224222322|chicken|dna
chr1 81935514 81935515 c}t|388|62|M|109|GENOMIC||WUGSC|ti|224222322|chicken|dna
chr7 14283376 14283377 c}t|195|43|M|296|GENOMIC||WUGSC|ti|224226958|chicken|dna
chr7 14283248 14283249 c}t|323|62|M|296|GENOMIC||WUGSC|ti|224226958|chicken|dna
chr7 14283205 14283206 c}t|366|62|M|296|GENOMIC||WUGSC|ti|224226958|chicken|dna
chr1 197154243 197154244 c}t|401|68|M|486|GENOMIC||WUGSC|ti|224239301|chicken|dna
chr1 197154095 197154096 c}t|549|68|M|486|GENOMIC||WUGSC|ti|224239301|chicken|dna
chr11 14548170 14548171 g}a|304|62|M|421|GENOMIC||WUGSC|ti|224241733|chicken|dna
chr11 14547908 14547909 g}a|566|50|M|421|GENOMIC||WUGSC|ti|224241733|chicken|dna
chr13 8798589 8798590 a}g|328|62|M|340|GENOMIC||WUGSC|ti|224246413|chicken|dna
chr13 8798309 8798310 a}g|608|48|M|340|GENOMIC||WUGSC|ti|224246413|chicken|dna
chr2 136173625 136173626 a}t|261|59|P|539|GENOMIC||WUGSC|ti|224249351|chicken|dna
chr2 136173814 136173815 a}t|450|62|P|539|GENOMIC||WUGSC|ti|224249351|chicken|dna
chr2 117095419 117095420 c}t|484|68|M|294|GENOMIC||WUGSC|ti|224249248|chicken|dna
chr2 117095258 117095259 c}t|645|57|M|294|GENOMIC||WUGSC|ti|224249248|chicken|dna
chr4 38474135 38474136 g}a|81|40|M|148|GENOMIC||WUGSC|ti|224250109|chicken|dna
chr4 38474091 38474092 g}a|125|50|M|148|GENOMIC||WUGSC|ti|224250109|chicken|dna
chr4 38473987 38473988 g}a|229|68|M|148|GENOMIC||WUGSC|ti|224250109|chicken|dna
chrZ 49522024 49522025 t}c|610|59|P|104|GENOMIC||WUGSC|ti|224250511|chicken|dna
chrZ 49522067 49522068 t}c|653|68|P|104|GENOMIC||WUGSC|ti|224250511|chicken|dna
chrZ 49522075 49522076 t}c|661|59|P|104|GENOMIC||WUGSC|ti|224250511|chicken|dna
chrZ 49522125 49522126 t}c|711|41|P|104|GENOMIC||WUGSC|ti|224250511|chicken|dna
chrZ 49522128 49522129 t}c|714|41|P|104|GENOMIC||WUGSC|ti|224250511|chicken|dna
chr17 7514357 7514358 g}a|320|68|M|235|GENOMIC||WUGSC|ti|224254461|chicken|dna
chr17 7514149 7514150 g}a|528|59|M|235|GENOMIC||WUGSC|ti|224254461|chicken|dna
chr17 7514122 7514123 g}a|555|59|M|235|GENOMIC||WUGSC|ti|224254461|chicken|dna
chr3 61430310 61430311 g}a|358|62|P|205|GENOMIC||WUGSC|ti|224255151|chicken|dna
chr3 61430331 61430332 g}a|379|68|P|205|GENOMIC||WUGSC|ti|224255151|chicken|dna
chr3 61430515 61430516 g}a|563|57|P|205|GENOMIC||WUGSC|ti|224255151|chicken|dna
chr5 24785673 24785674 a}t|171|59|P|237|GENOMIC||WUGSC|ti|224270889|chicken|dna
chr5 24785818 24785819 a}t|316|62|P|237|GENOMIC||WUGSC|ti|224270889|chicken|dna
chr5 24785910 24785911 a}t|408|62|P|237|GENOMIC||WUGSC|ti|224270889|chicken|dna
chr1 4140788 4140789 t}c|507|59|P|628|GENOMIC||WUGSC|ti|224280386|chicken|dna
chr1 4140871 4140872 t}c|590|57|P|628|GENOMIC||WUGSC|ti|224280386|chicken|dna
chr1 4141017 4141018 t}c|736|57|P|628|GENOMIC||WUGSC|ti|224280386|chicken|dna
chr1 155327696 155327697 t}c|251|62|M|375|GENOMIC||WUGSC|ti|224289134|chicken|dna
chr1 155327675 155327676 t}c|272|62|M|375|GENOMIC||WUGSC|ti|224289134|chicken|dna
chr1 155327590 155327591 t}c|357|57|M|375|GENOMIC||WUGSC|ti|224289134|chicken|dna
chr1 155327569 155327570 t}c|378|57|M|375|GENOMIC||WUGSC|ti|224289134|chicken|dna
chr1 155327513 155327514 t}c|434|41|M|375|GENOMIC||WUGSC|ti|224289134|chicken|dna
chrUn_random 54904163 54904164 t}c|191|48|M|371|GENOMIC||WUGSC|ti|224292501|chicken|dna
chrUn_random 54903792 54903793 t}c|562|54|M|371|GENOMIC||WUGSC|ti|224292501|chicken|dna
chr17 4466049 4466050 a}g|355|62|M|109|GENOMIC||WUGSC|ti|224295865|chicken|dna
chr17 4466015 4466016 a}g|389|59|M|109|GENOMIC||WUGSC|ti|224295865|chicken|dna
chr17 4465940 4465941 a}g|464|48|M|109|GENOMIC||WUGSC|ti|224295865|chicken|dna
chrUn_random 37798934 37798935 t}c|225|59|P|317|GENOMIC||WUGSC|ti|224300558|chicken|dna
chrUn_random 37799090 37799091 t}c|381|57|P|317|GENOMIC||WUGSC|ti|224300558|chicken|dna
chr3 59879402 59879403 t}c|426|68|P|258|GENOMIC||WUGSC|ti|224304876|chicken|dna
chr3 59879634 59879635 t}c|658|43|P|258|GENOMIC||WUGSC|ti|224304876|chicken|dna
chr20 12822179 12822180 t}c|336|62|M|306|GENOMIC||WUGSC|ti|224306336|chicken|dna
chr20 12821917 12821918 t}c|598|68|M|306|GENOMIC||WUGSC|ti|224306336|chicken|dna
chr20 12821873 12821874 t}c|642|68|M|306|GENOMIC||WUGSC|ti|224306336|chicken|dna
chr2 137544630 137544631 c}t|351|59|M|156|GENOMIC||WUGSC|ti|224338992|chicken|dna
chr2 137544482 137544483 c}t|499|50|M|156|GENOMIC||WUGSC|ti|224338992|chicken|dna
chr2 137544474 137544475 c}t|507|59|M|156|GENOMIC||WUGSC|ti|224338992|chicken|dna
chr9 18191388 18191389 g}a|444|57|P|140|GENOMIC||WUGSC|ti|224343706|chicken|dna
chr9 18191409 18191410 g}a|465|47|P|140|GENOMIC||WUGSC|ti|224343706|chicken|dna
chr9 18191476 18191477 g}a|532|50|P|140|GENOMIC||WUGSC|ti|224343706|chicken|dna
chr9 18191528 18191529 g}a|584|47|P|140|GENOMIC||WUGSC|ti|224343706|chicken|dna
chr10 11380867 11380868 g}a|300|43|M|246|GENOMIC||WUGSC|ti|224344612|chicken|dna
chr10 11380573 11380574 g}a|594|44|M|123|GENOMIC||WUGSC|ti|224344612|chicken|dna
chr2 49839496 49839497 a}g|251|57|P|118|GENOMIC||WUGSC|ti|224345700|chicken|dna
chr2 49839579 49839580 a}g|334|45|P|118|GENOMIC||WUGSC|ti|224345700|chicken|dna
chr2 49839614 49839615 a}g|369|52|P|118|GENOMIC||WUGSC|ti|224345700|chicken|dna
chr17 6683219 6683220 c}t|354|62|P|303|GENOMIC||WUGSC|ti|224360185|chicken|dna
chr17 6683240 6683241 c}t|375|62|P|303|GENOMIC||WUGSC|ti|224360185|chicken|dna
chr17 6683411 6683412 c}t|546|48|P|303|GENOMIC||WUGSC|ti|224360185|chicken|dna
chr17 6683522 6683523 c}t|657|68|P|303|GENOMIC||WUGSC|ti|224360185|chicken|dna
chr2 74058108 74058109 g}a|364|68|P|501|GENOMIC||WUGSC|ti|224372827|chicken|dna
chr2 74058224 74058225 g}a|480|57|P|501|GENOMIC||WUGSC|ti|224372827|chicken|dna
chr2 81830161 81830162 c}t|231|48|M|293|GENOMIC||WUGSC|ti|224372932|chicken|dna
chr2 81830000 81830001 c}t|392|48|M|293|GENOMIC||WUGSC|ti|224372932|chicken|dna
chrUn_random 44857567 44857568 t}c|305|62|M|273|GENOMIC||WUGSC|ti|224389026|chicken|dna
chrUn_random 44857564 44857565 t}c|308|62|M|273|GENOMIC||WUGSC|ti|224389026|chicken|dna
chrUn_random 44857294 44857295 t}c|578|54|M|273|GENOMIC||WUGSC|ti|224389026|chicken|dna
chr1 199135809 199135810 c}g|264|52|P|204|GENOMIC||WUGSC|ti|224394531|chicken|dna
chr1 199135993 199135994 c}g|448|62|P|204|GENOMIC||WUGSC|ti|224394531|chicken|dna
chr1 199136013 199136014 c}g|468|62|P|204|GENOMIC||WUGSC|ti|224394531|chicken|dna
chr10 18317201 18317202 t}c|440|57|M|500|GENOMIC||WUGSC|ti|224398949|chicken|dna
chr10 18317076 18317077 t}c|565|59|M|500|GENOMIC||WUGSC|ti|224398949|chicken|dna
chr2 135053961 135053962 t}c|200|68|M|293|GENOMIC||WUGSC|ti|224403476|chicken|dna
chr2 135053942 135053943 t}c|219|68|M|293|GENOMIC||WUGSC|ti|224403476|chicken|dna
chr2 135053668 135053669 t}c|493|62|M|293|GENOMIC||WUGSC|ti|224403476|chicken|dna
chr27 3823675 3823676 t}c|204|54|M|209|GENOMIC||WUGSC|ti|224407406|chicken|dna
chr27 3823576 3823577 t}c|303|68|M|209|GENOMIC||WUGSC|ti|224407406|chicken|dna
chr27 3823466 3823467 t}c|413|42|M|209|GENOMIC||WUGSC|ti|224407406|chicken|dna
chr4 92537326 92537327 c}t|254|68|P|207|GENOMIC||WUGSC|ti|224408634|chicken|dna
chr4 92537365 92537366 c}t|293|57|P|207|GENOMIC||WUGSC|ti|224408634|chicken|dna
chr4 92537488 92537489 c}t|416|59|P|207|GENOMIC||WUGSC|ti|224408634|chicken|dna
chr4 92537533 92537534 c}t|461|50|P|207|GENOMIC||WUGSC|ti|224408634|chicken|dna
chr15 4793520 4793521 g}a|296|43|P|358|GENOMIC||WUGSC|ti|224408569|chicken|dna
chr15 4793676 4793677 g}a|452|40|P|358|GENOMIC||WUGSC|ti|224408569|chicken|dna
chr2 78203472 78203473 t}c|284|68|P|190|GENOMIC||WUGSC|ti|224416390|chicken|dna
chr2 78203587 78203588 t}c|399|68|P|190|GENOMIC||WUGSC|ti|224416390|chicken|dna
chr2 78203662 78203663 t}c|474|68|P|190|GENOMIC||WUGSC|ti|224416390|chicken|dna
chr1 4075672 4075673 g}a|285|68|M|246|GENOMIC||WUGSC|ti|224417170|chicken|dna
chr1 4075609 4075610 g}a|348|62|M|246|GENOMIC||WUGSC|ti|224417170|chicken|dna
chr1 4075426 4075427 g}a|531|68|M|246|GENOMIC||WUGSC|ti|224417170|chicken|dna
chr21 5226052 5226053 c}t|165|41|M|401|GENOMIC||WUGSC|ti|224422821|chicken|dna
chr21 5226044 5226045 c}t|173|57|M|401|GENOMIC||WUGSC|ti|224422821|chicken|dna
chr21 5225651 5225652 c}t|566|47|M|401|GENOMIC||WUGSC|ti|224422821|chicken|dna
chr3 61949187 61949188 a}g|511|43|P|132|GENOMIC||WUGSC|ti|224425560|chicken|dna
chr3 61949279 61949280 a}g|603|53|P|132|GENOMIC||WUGSC|ti|224425560|chicken|dna
chr3 61949285 61949286 a}g|609|59|P|132|GENOMIC||WUGSC|ti|224425560|chicken|dna
chr3 61949287 61949288 a}g|611|59|P|132|GENOMIC||WUGSC|ti|224425560|chicken|dna
chr3 61949288 61949289 a}g|612|59|P|132|GENOMIC||WUGSC|ti|224425560|chicken|dna
chr3 61949319 61949320 a}g|643|48|P|132|GENOMIC||WUGSC|ti|224425560|chicken|dna
chr6 33391731 33391732 g}a|263|57|P|388|GENOMIC||WUGSC|ti|224428157|chicken|dna
chr6 33391807 33391808 g}a|339|62|P|388|GENOMIC||WUGSC|ti|224428157|chicken|dna
chr6 33391863 33391864 g}a|395|62|P|388|GENOMIC||WUGSC|ti|224428157|chicken|dna
chr6 33392119 33392120 g}a|651|41|P|388|GENOMIC||WUGSC|ti|224428157|chicken|dna
chr5 19042953 19042954 c}t|252|57|M|176|GENOMIC||WUGSC|ti|224434847|chicken|dna
chr5 19042836 19042837 c}t|369|54|M|176|GENOMIC||WUGSC|ti|224434847|chicken|dna
chr1 74117591 74117592 c}t|452|62|P|112|GENOMIC||WUGSC|ti|224440656|chicken|dna
chr1 74117638 74117639 c}t|499|62|P|112|GENOMIC||WUGSC|ti|224440656|chicken|dna
chr1 74117703 74117704 c}t|564|57|P|112|GENOMIC||WUGSC|ti|224440656|chicken|dna
chr2 100519856 100519857 t}c|128|59|M|337|GENOMIC||WUGSC|ti|224448664|chicken|dna
chr2 100519776 100519777 t}c|208|57|M|337|GENOMIC||WUGSC|ti|224448664|chicken|dna
chr2 100519519 100519520 t}c|465|62|M|337|GENOMIC||WUGSC|ti|224448664|chicken|dna
chr8 4423534 4423535 t}c|329|68|P|195|GENOMIC||WUGSC|ti|224455675|chicken|dna
chr8 4423642 4423643 t}c|437|59|P|195|GENOMIC||WUGSC|ti|224455675|chicken|dna
chr11 6589347 6589348 c}t|498|68|M|547|GENOMIC||WUGSC|ti|224457473|chicken|dna
chr11 6589189 6589190 c}t|656|43|M|547|GENOMIC||WUGSC|ti|224457473|chicken|dna
chr7 22714860 22714861 g}a|445|57|M|312|GENOMIC||WUGSC|ti|224460268|chicken|dna
chr7 22714685 22714686 g}a|620|44|M|312|GENOMIC||WUGSC|ti|224460268|chicken|dna
chr13 9094945 9094946 t}c|268|62|P|114|GENOMIC||WUGSC|ti|224463672|chicken|dna
chr13 9094960 9094961 t}c|283|62|P|114|GENOMIC||WUGSC|ti|224463672|chicken|dna
chr13 9095059 9095060 t}c|382|62|P|114|GENOMIC||WUGSC|ti|224463672|chicken|dna
chr13 14840968 14840969 g}a|531|68|M|253|GENOMIC||WUGSC|ti|224465131|chicken|dna
chr13 14840863 14840864 g}a|636|48|M|253|GENOMIC||WUGSC|ti|224465131|chicken|dna
chr12 15954827 15954828 t}c|362|57|M|148|GENOMIC||WUGSC|ti|224465197|chicken|dna
chr12 15954697 15954698 t}c|492|47|M|148|GENOMIC||WUGSC|ti|224465197|chicken|dna
chr12 15954679 15954680 t}c|510|47|M|148|GENOMIC||WUGSC|ti|224465197|chicken|dna
chrUn_random 37017299 37017300 a}g|331|57|M|103|GENOMIC||WUGSC|ti|224476956|chicken|dna
chrUn_random 37017232 37017233 a}g|398|62|M|103|GENOMIC||WUGSC|ti|224476956|chicken|dna
chrUn_random 37017196 37017197 a}g|434|62|M|103|GENOMIC||WUGSC|ti|224476956|chicken|dna
chr23 2437036 2437037 g}a|69|50|M|168|GENOMIC||WUGSC|ti|224477268|chicken|dna
chr23 2436886 2436887 g}a|219|59|M|168|GENOMIC||WUGSC|ti|224477268|chicken|dna
chr23 2436868 2436869 g}a|237|62|M|168|GENOMIC||WUGSC|ti|224477268|chicken|dna
chr3 19858846 19858847 g}a|266|43|P|59|GENOMIC||WUGSC|ti|224480676|chicken|dna
chr3 19859018 19859019 g}a|438|42|P|190|GENOMIC||WUGSC|ti|224480676|chicken|dna
chr1 11214055 11214056 g}a|282|68|P|228|GENOMIC||WUGSC|ti|224489383|chicken|dna
chr1 11214177 11214178 g}a|404|68|P|228|GENOMIC||WUGSC|ti|224489383|chicken|dna
chr1 11214283 11214284 g}a|510|68|P|228|GENOMIC||WUGSC|ti|224489383|chicken|dna
chr10 16761307 16761308 t}c|422|68|P|227|GENOMIC||WUGSC|ti|224493742|chicken|dna
chr10 16761310 16761311 t}c|425|68|P|227|GENOMIC||WUGSC|ti|224493742|chicken|dna
chr10 16761327 16761328 t}c|442|68|P|227|GENOMIC||WUGSC|ti|224493742|chicken|dna
chr10 16761534 16761535 t}c|649|48|P|227|GENOMIC||WUGSC|ti|224493742|chicken|dna
chr9 20118057 20118058 g}a|506|59|M|613|GENOMIC||WUGSC|ti|224495014|chicken|dna
chr9 20117876 20117877 g}a|687|48|M|613|GENOMIC||WUGSC|ti|224495014|chicken|dna
chr3 43656453 43656454 g}a|155|68|M|338|GENOMIC||WUGSC|ti|224501539|chicken|dna
chr3 43656208 43656209 g}a|400|68|M|338|GENOMIC||WUGSC|ti|224501539|chicken|dna
chr3 43656115 43656116 g}a|493|68|M|338|GENOMIC||WUGSC|ti|224501539|chicken|dna
chr10 17715745 17715746 c}t|176|68|M|268|GENOMIC||WUGSC|ti|224550136|chicken|dna
chr10 17715534 17715535 c}t|387|68|M|268|GENOMIC||WUGSC|ti|224550136|chicken|dna
chr4 72677336 72677337 g}a|247|59|M|149|GENOMIC||WUGSC|ti|224553414|chicken|dna
chr4 72677308 72677309 g}a|275|52|M|149|GENOMIC||WUGSC|ti|224553414|chicken|dna
chr4 72677187 72677188 g}a|396|62|M|149|GENOMIC||WUGSC|ti|224553414|chicken|dna
chr1 22866052 22866053 t}c|291|68|M|472|GENOMIC||WUGSC|ti|224560207|chicken|dna
chr1 22865762 22865763 t}c|581|68|M|472|GENOMIC||WUGSC|ti|224560207|chicken|dna
chr2 116747228 116747229 g}a|231|68|M|484|GENOMIC||WUGSC|ti|224561921|chicken|dna
chr2 116747071 116747072 g}a|388|68|M|484|GENOMIC||WUGSC|ti|224561921|chicken|dna
chr2 116747036 116747037 g}a|423|68|M|484|GENOMIC||WUGSC|ti|224561921|chicken|dna
chr2 116746744 116746745 g}a|715|50|M|484|GENOMIC||WUGSC|ti|224561921|chicken|dna
chr2 134955936 134955937 g}a|377|45|P|158|GENOMIC||WUGSC|ti|224565862|chicken|dna
chr2 134956094 134956095 g}a|535|43|P|158|GENOMIC||WUGSC|ti|224565862|chicken|dna
chrUn_random 57025882 57025883 g}a|351|57|P|294|GENOMIC||WUGSC|ti|224570367|chicken|dna
chrUn_random 57026024 57026025 g}a|493|59|P|294|GENOMIC||WUGSC|ti|224570367|chicken|dna
chr1 21832514 21832515 t}c|203|57|P|238|GENOMIC||WUGSC|ti|224572835|chicken|dna
chr1 21832520 21832521 t}c|209|57|P|238|GENOMIC||WUGSC|ti|224572835|chicken|dna
chr1 21832629 21832630 t}c|318|62|P|238|GENOMIC||WUGSC|ti|224572835|chicken|dna
chr1 21832752 21832753 t}c|441|62|P|238|GENOMIC||WUGSC|ti|224572835|chicken|dna
chr2 133075199 133075200 c}t|657|57|M|711|GENOMIC||WUGSC|ti|224575775|chicken|dna
chr2 133075107 133075108 c}t|749|57|M|711|GENOMIC||WUGSC|ti|224575775|chicken|dna
chr2 133075072 133075073 c}t|784|48|M|711|GENOMIC||WUGSC|ti|224575775|chicken|dna
chr1 78511307 78511308 a}g|76|51|M|138|GENOMIC||WUGSC|ti|224578477|chicken|dna
chr1 78511286 78511287 a}g|97|68|M|138|GENOMIC||WUGSC|ti|224578477|chicken|dna
chr1 78511169 78511170 a}g|214|68|M|138|GENOMIC||WUGSC|ti|224578477|chicken|dna
chrUn_random 39147889 39147890 t}c|367|57|M|302|GENOMIC||WUGSC|ti|224579367|chicken|dna
chrUn_random 39147789 39147790 t}c|467|62|M|302|GENOMIC||WUGSC|ti|224579367|chicken|dna
chr2 119729118 119729119 t}c|177|57|M|275|GENOMIC||WUGSC|ti|224584861|chicken|dna
chr2 119728940 119728941 t}c|355|62|M|275|GENOMIC||WUGSC|ti|224584861|chicken|dna
chr2 119728843 119728844 t}c|452|59|M|275|GENOMIC||WUGSC|ti|224584861|chicken|dna
chr2 102608517 102608518 g}a|108|59|M|726|GENOMIC||WUGSC|ti|224590498|chicken|dna
chr2 102608092 102608093 g}a|533|68|M|726|GENOMIC||WUGSC|ti|224590498|chicken|dna
chr2 62147267 62147268 g}a|329|43|M|288|GENOMIC||WUGSC|ti|224592123|chicken|dna
chr2 62147073 62147074 g}a|523|43|M|90|GENOMIC||WUGSC|ti|224592123|chicken|dna
chr1 21559800 21559801 c}t|502|59|M|171|GENOMIC||WUGSC|ti|224596716|chicken|dna
chr1 21559696 21559697 c}t|606|57|M|171|GENOMIC||WUGSC|ti|224596716|chicken|dna
chr2 119417265 119417266 g}a|130|43|M|106|GENOMIC||WUGSC|ti|224598808|chicken|dna
chr2 119417190 119417191 g}a|205|57|M|106|GENOMIC||WUGSC|ti|224598808|chicken|dna
chr2 119417159 119417160 g}a|236|43|M|106|GENOMIC||WUGSC|ti|224598808|chicken|dna
chr4 38590716 38590717 g}a|202|43|P|245|GENOMIC||WUGSC|ti|224600502|chicken|dna
chr4 38590961 38590962 g}a|447|42|P|245|GENOMIC||WUGSC|ti|224600502|chicken|dna
chr1 83037986 83037987 g}a|470|68|P|257|GENOMIC||WUGSC|ti|224601338|chicken|dna
chr1 83038086 83038087 g}a|570|57|P|257|GENOMIC||WUGSC|ti|224601338|chicken|dna
chr5 508749 508750 c}t|513|59|P|519|GENOMIC||WUGSC|ti|224602371|chicken|dna
chr5 508865 508866 c}t|629|57|P|519|GENOMIC||WUGSC|ti|224602371|chicken|dna
chr7 18134054 18134055 t}c|507|62|M|153|GENOMIC||WUGSC|ti|224605228|chicken|dna
chr7 18133946 18133947 t}c|615|57|M|153|GENOMIC||WUGSC|ti|224605228|chicken|dna
chr7 18133901 18133902 t}c|660|57|M|153|GENOMIC||WUGSC|ti|224605228|chicken|dna
chr6 33977426 33977427 t}c|167|48|P|125|GENOMIC||WUGSC|ti|224607726|chicken|dna
chr6 33977549 33977550 t}c|290|62|P|125|GENOMIC||WUGSC|ti|224607726|chicken|dna
chr6 33977551 33977552 t}c|292|62|P|125|GENOMIC||WUGSC|ti|224607726|chicken|dna
chr3 60743452 60743453 t}c|467|43|P|102|GENOMIC||WUGSC|ti|224609658|chicken|dna
chr3 60743495 60743496 t}c|510|59|P|102|GENOMIC||WUGSC|ti|224609658|chicken|dna
chr3 60743500 60743501 t}c|515|57|P|102|GENOMIC||WUGSC|ti|224609658|chicken|dna
chr3 60743554 60743555 t}c|569|48|P|102|GENOMIC||WUGSC|ti|224609658|chicken|dna
chr5 18072450 18072451 t}c|533|68|P|162|GENOMIC||WUGSC|ti|224612523|chicken|dna
chr5 18072584 18072585 t}c|667|57|P|162|GENOMIC||WUGSC|ti|224612523|chicken|dna
chr5 18072612 18072613 t}c|695|57|P|162|GENOMIC||WUGSC|ti|224612523|chicken|dna
chr1 74117703 74117704 g}a|323|54|M|365|GENOMIC||WUGSC|ti|224622547|chicken|dna
chr1 74117638 74117639 g}a|388|62|M|365|GENOMIC||WUGSC|ti|224622547|chicken|dna
chr1 74117591 74117592 g}a|435|62|M|365|GENOMIC||WUGSC|ti|224622547|chicken|dna
chr7_random 77105 77106 c}t|196|57|M|134|GENOMIC||WUGSC|ti|224631471|chicken|dna
chr7_random 77085 77086 c}t|216|59|M|134|GENOMIC||WUGSC|ti|224631471|chicken|dna
chr7_random 76971 76972 c}t|330|62|M|134|GENOMIC||WUGSC|ti|224631471|chicken|dna
chr1 23502324 23502325 g}a|174|59|P|207|GENOMIC||WUGSC|ti|224808875|chicken|dna
chr1 23502477 23502478 g}a|327|52|P|207|GENOMIC||WUGSC|ti|224808875|chicken|dna
chr1 23502531 23502532 g}a|381|47|P|207|GENOMIC||WUGSC|ti|224808875|chicken|dna
chrUn_random 36738382 36738383 t}c|357|59|M|114|GENOMIC||WUGSC|ti|224810303|chicken|dna
chrUn_random 36738380 36738381 t}c|359|59|M|114|GENOMIC||WUGSC|ti|224810303|chicken|dna
chrUn_random 36738276 36738277 t}c|463|43|M|114|GENOMIC||WUGSC|ti|224810303|chicken|dna
chrUn_random 36738270 36738271 t}c|469|44|M|114|GENOMIC||WUGSC|ti|224810303|chicken|dna
chrUn_random 36738268 36738269 t}c|471|59|M|114|GENOMIC||WUGSC|ti|224810303|chicken|dna
chr4 72122047 72122048 g}a|157|57|M|141|GENOMIC||WUGSC|ti|224820075|chicken|dna
chr4 72121953 72121954 g}a|251|62|M|141|GENOMIC||WUGSC|ti|224820075|chicken|dna
chr4 72121906 72121907 g}a|298|68|M|141|GENOMIC||WUGSC|ti|224820075|chicken|dna
chr11 19761017 19761018 c}t|126|54|P|235|GENOMIC||WUGSC|ti|224829243|chicken|dna
chr11 19761130 19761131 c}t|239|62|P|235|GENOMIC||WUGSC|ti|224829243|chicken|dna
chr11 19761252 19761253 c}t|361|62|P|235|GENOMIC||WUGSC|ti|224829243|chicken|dna
chr13 7929092 7929093 t}c|445|62|M|209|GENOMIC||WUGSC|ti|224832516|chicken|dna
chr13 7929077 7929078 t}c|460|62|M|209|GENOMIC||WUGSC|ti|224832516|chicken|dna
chr13 7928883 7928884 t}c|654|50|M|209|GENOMIC||WUGSC|ti|224832516|chicken|dna
chrUn_random 61932444 61932445 a}g|517|68|M|231|GENOMIC||WUGSC|ti|224840194|chicken|dna
chrUn_random 61932323 61932324 a}g|638|48|M|231|GENOMIC||WUGSC|ti|224840194|chicken|dna
chr1 195371227 195371228 g}a|169|57|M|211|GENOMIC||WUGSC|ti|224841995|chicken|dna
chr1 195371116 195371117 g}a|280|57|M|211|GENOMIC||WUGSC|ti|224841995|chicken|dna
chr5 24121996 24121997 c}t|238|68|M|445|GENOMIC||WUGSC|ti|224842338|chicken|dna
chr5 24121812 24121813 c}t|422|57|M|445|GENOMIC||WUGSC|ti|224842338|chicken|dna
chr5 20674003 20674004 t}c|490|48|P|134|GENOMIC||WUGSC|ti|224925130|chicken|dna
chr5 20674043 20674044 t}c|530|47|P|134|GENOMIC||WUGSC|ti|224925130|chicken|dna
chr5 20674137 20674138 t}c|624|47|P|134|GENOMIC||WUGSC|ti|224925130|chicken|dna
chr14 11577136 11577137 a}g|77|68|M|280|GENOMIC||WUGSC|ti|224930846|chicken|dna
chr14 11577024 11577025 a}g|189|68|M|280|GENOMIC||WUGSC|ti|224930846|chicken|dna
chr14 11576856 11576857 a}g|357|68|M|280|GENOMIC||WUGSC|ti|224930846|chicken|dna
chr2 113782864 113782865 g}a|319|68|P|137|GENOMIC||WUGSC|ti|224933651|chicken|dna
chr2 113782877 113782878 g}a|332|43|P|137|GENOMIC||WUGSC|ti|224933651|chicken|dna
chr2 113783001 113783002 g}a|456|68|P|137|GENOMIC||WUGSC|ti|224933651|chicken|dna
chr11 14393633 14393634 t}c|262|52|M|435|GENOMIC||WUGSC|ti|224936639|chicken|dna
chr11 14393495 14393496 t}c|400|62|M|435|GENOMIC||WUGSC|ti|224936639|chicken|dna
chr11 14393266 14393267 t}c|629|51|M|435|GENOMIC||WUGSC|ti|224936639|chicken|dna
chr1 7813102 7813103 t}c|295|59|P|180|GENOMIC||WUGSC|ti|224941853|chicken|dna
chr1 7813246 7813247 t}c|439|57|P|180|GENOMIC||WUGSC|ti|224941853|chicken|dna
chr1 7813282 7813283 t}c|475|43|P|180|GENOMIC||WUGSC|ti|224941853|chicken|dna
chr1 5482997 5482998 g}a|394|62|M|285|GENOMIC||WUGSC|ti|224951188|chicken|dna
chr1 5482912 5482913 g}a|479|62|M|285|GENOMIC||WUGSC|ti|224951188|chicken|dna
chr1 5482712 5482713 g}a|679|57|M|285|GENOMIC||WUGSC|ti|224951188|chicken|dna
chr1 3894469 3894470 c}t|448|42|P|127|GENOMIC||WUGSC|ti|224955180|chicken|dna
chr1 3894596 3894597 c}t|575|59|P|127|GENOMIC||WUGSC|ti|224955180|chicken|dna
chrUn_random 61932268 61932269 t}c|251|62|P|176|GENOMIC||WUGSC|ti|226989663|chicken|dna
chrUn_random 61932323 61932324 t}c|306|62|P|176|GENOMIC||WUGSC|ti|226989663|chicken|dna
chrUn_random 61932444 61932445 t}c|427|57|P|176|GENOMIC||WUGSC|ti|226989663|chicken|dna
chr22 2017751 2017752 t}c|453|68|P|154|GENOMIC||WUGSC|ti|226995942|chicken|dna
chr22 2017794 2017795 t}c|496|68|P|154|GENOMIC||WUGSC|ti|226995942|chicken|dna
chr22 2017886 2017887 t}c|588|68|P|154|GENOMIC||WUGSC|ti|226995942|chicken|dna
chr22 2017905 2017906 t}c|607|68|P|154|GENOMIC||WUGSC|ti|226995942|chicken|dna
chr8 22794760 22794761 g}a|444|43|M|316|GENOMIC||WUGSC|ti|227007421|chicken|dna
chr8 22794694 22794695 g}a|510|41|M|316|GENOMIC||WUGSC|ti|227007421|chicken|dna
chr8 22794660 22794661 g}a|544|43|M|316|GENOMIC||WUGSC|ti|227007421|chicken|dna
chr4 62541431 62541432 t}c|458|68|P|190|GENOMIC||WUGSC|ti|227009282|chicken|dna
chr4 62541541 62541542 t}c|568|57|P|190|GENOMIC||WUGSC|ti|227009282|chicken|dna
chr4 62541621 62541622 t}c|648|43|P|190|GENOMIC||WUGSC|ti|227009282|chicken|dna
chr2 74498316 74498317 t}c|552|57|M|246|GENOMIC||WUGSC|ti|227012252|chicken|dna
chr2 74498197 74498198 t}c|671|54|M|246|GENOMIC||WUGSC|ti|227012252|chicken|dna
chr2 74498070 74498071 t}c|798|41|M|246|GENOMIC||WUGSC|ti|227012252|chicken|dna
chr3 17467380 17467381 c}t|263|68|M|695|GENOMIC||WUGSC|ti|227013357|chicken|dna
chr3 17466836 17466837 c}t|807|40|M|695|GENOMIC||WUGSC|ti|227013357|chicken|dna
chr2 73844420 73844421 t}c|375|62|P|490|GENOMIC||WUGSC|ti|227013680|chicken|dna
chr2 73844569 73844570 t}c|524|54|P|490|GENOMIC||WUGSC|ti|227013680|chicken|dna
chr2 79078599 79078600 t}a|488|59|M|281|GENOMIC||WUGSC|ti|227021958|chicken|dna
chr2 79078318 79078319 t}a|769|41|M|281|GENOMIC||WUGSC|ti|227021958|chicken|dna
chr11 6136643 6136644 a}g|235|68|M|118|GENOMIC||WUGSC|ti|227027113|chicken|dna
chr11 6136544 6136545 a}g|334|62|M|118|GENOMIC||WUGSC|ti|227027113|chicken|dna
chr11 6136525 6136526 a}g|353|59|M|118|GENOMIC||WUGSC|ti|227027113|chicken|dna
chrUn_random 21407749 21407750 c}t|451|59|P|359|GENOMIC||WUGSC|ti|227034262|chicken|dna
chrUn_random 21408058 21408059 c}t|760|41|P|359|GENOMIC||WUGSC|ti|227034262|chicken|dna
chr1 95676765 95676766 a}g|333|57|M|300|GENOMIC||WUGSC|ti|227037751|chicken|dna
chr1 95676536 95676537 a}g|562|57|M|300|GENOMIC||WUGSC|ti|227037751|chicken|dna
chr1 95676465 95676466 a}g|633|41|M|300|GENOMIC||WUGSC|ti|227037751|chicken|dna
chr6 33268099 33268100 t}c|506|59|P|178|GENOMIC||WUGSC|ti|227038863|chicken|dna
chr6 33268195 33268196 t}c|602|54|P|178|GENOMIC||WUGSC|ti|227038863|chicken|dna
chr6 33268277 33268278 t}c|684|59|P|178|GENOMIC||WUGSC|ti|227038863|chicken|dna
chr11 7810162 7810163 t}c|416|62|M|216|GENOMIC||WUGSC|ti|227045133|chicken|dna
chr11 7809966 7809967 t}c|612|57|M|216|GENOMIC||WUGSC|ti|227045133|chicken|dna
chr11 7809946 7809947 t}c|632|59|M|216|GENOMIC||WUGSC|ti|227045133|chicken|dna
chr9 18005589 18005590 c}t|302|62|M|271|GENOMIC||WUGSC|ti|227044889|chicken|dna
chr9 18005435 18005436 c}t|456|62|M|271|GENOMIC||WUGSC|ti|227044889|chicken|dna
chr9 18005318 18005319 c}t|573|59|M|271|GENOMIC||WUGSC|ti|227044889|chicken|dna
chr17 6339964 6339965 a}c|362|62|P|201|GENOMIC||WUGSC|ti|227052421|chicken|dna
chr17 6340043 6340044 a}c|441|62|P|201|GENOMIC||WUGSC|ti|227052421|chicken|dna
chr17 6340165 6340166 a}c|563|59|P|201|GENOMIC||WUGSC|ti|227052421|chicken|dna
chr21 5097009 5097010 c}t|199|57|P|207|GENOMIC||WUGSC|ti|227058423|chicken|dna
chr21 5097087 5097088 c}t|277|52|P|207|GENOMIC||WUGSC|ti|227058423|chicken|dna
chr21 5097216 5097217 c}t|406|52|P|207|GENOMIC||WUGSC|ti|227058423|chicken|dna
chr2 104125221 104125222 g}a|247|68|P|339|GENOMIC||WUGSC|ti|227069918|chicken|dna
chr2 104125388 104125389 g}a|414|68|P|339|GENOMIC||WUGSC|ti|227069918|chicken|dna
chr1 195019249 195019250 c}t|323|48|P|147|GENOMIC||WUGSC|ti|227070652|chicken|dna
chr1 195019387 195019388 c}t|461|57|P|147|GENOMIC||WUGSC|ti|227070652|chicken|dna
chr22 2017905 2017906 a}g|476|57|M|154|GENOMIC||WUGSC|ti|227077870|chicken|dna
chr22 2017886 2017887 a}g|495|57|M|154|GENOMIC||WUGSC|ti|227077870|chicken|dna
chr22 2017794 2017795 a}g|587|57|M|154|GENOMIC||WUGSC|ti|227077870|chicken|dna
chrZ 65194825 65194826 t}c|568|54|M|231|GENOMIC||WUGSC|ti|227083130|chicken|dna
chrZ 65194819 65194820 t}c|574|57|M|231|GENOMIC||WUGSC|ti|227083130|chicken|dna
chrZ 65194800 65194801 t}c|593|48|M|231|GENOMIC||WUGSC|ti|227083130|chicken|dna
chrZ 65194798 65194799 t}c|595|46|M|231|GENOMIC||WUGSC|ti|227083130|chicken|dna
chrZ 65194758 65194759 t}c|635|48|M|231|GENOMIC||WUGSC|ti|227083130|chicken|dna
chrZ 65194752 65194753 t}c|641|48|M|231|GENOMIC||WUGSC|ti|227083130|chicken|dna
chrZ 65194676 65194677 t}c|717|48|M|231|GENOMIC||WUGSC|ti|227083130|chicken|dna
chrZ 65194643 65194644 t}c|750|41|M|231|GENOMIC||WUGSC|ti|227083130|chicken|dna
chr4 92537533 92537534 g}a|247|62|M|207|GENOMIC||WUGSC|ti|227123882|chicken|dna
chr4 92537488 92537489 g}a|292|62|M|207|GENOMIC||WUGSC|ti|227123882|chicken|dna
chr4 92537365 92537366 g}a|415|57|M|207|GENOMIC||WUGSC|ti|227123882|chicken|dna
chr4 92537326 92537327 g}a|454|57|M|207|GENOMIC||WUGSC|ti|227123882|chicken|dna
chr9 19744539 19744540 a}g|240|59|M|464|GENOMIC||WUGSC|ti|227123691|chicken|dna
chr9 19744483 19744484 a}g|296|62|M|464|GENOMIC||WUGSC|ti|227123691|chicken|dna
chr9 19744075 19744076 a}g|704|54|M|464|GENOMIC||WUGSC|ti|227123691|chicken|dna
chr1 12238025 12238026 a}g|372|62|M|235|GENOMIC||WUGSC|ti|227126972|chicken|dna
chr1 12237957 12237958 a}g|440|62|M|235|GENOMIC||WUGSC|ti|227126972|chicken|dna
chr1 12237922 12237923 a}g|475|57|M|235|GENOMIC||WUGSC|ti|227126972|chicken|dna
chrUn_random 45859556 45859557 g}a|198|68|M|491|GENOMIC||WUGSC|ti|227140942|chicken|dna
chrUn_random 45859381 45859382 g}a|373|68|M|491|GENOMIC||WUGSC|ti|227140942|chicken|dna
chr1 82654367 82654368 g}a|252|68|P|386|GENOMIC||WUGSC|ti|227144811|chicken|dna
chr1 82654691 82654692 g}a|576|43|P|386|GENOMIC||WUGSC|ti|227144811|chicken|dna
chr1 82654753 82654754 g}a|638|48|P|386|GENOMIC||WUGSC|ti|227144811|chicken|dna
chr1 79338881 79338882 t}c|95|50|P|162|GENOMIC||WUGSC|ti|227145082|chicken|dna
chr1 79339043 79339044 t}c|257|57|P|162|GENOMIC||WUGSC|ti|227145082|chicken|dna
chr1 6663197 6663198 t}c|130|42|M|324|GENOMIC||WUGSC|ti|227146866|chicken|dna
chr1 6662932 6662933 t}c|395|59|M|324|GENOMIC||WUGSC|ti|227146866|chicken|dna
chr1 6662873 6662874 t}c|454|57|M|324|GENOMIC||WUGSC|ti|227146866|chicken|dna
chr27 3904190 3904191 t}c|340|68|P|231|GENOMIC||WUGSC|ti|227150492|chicken|dna
chr27 3904419 3904420 t}c|569|54|P|231|GENOMIC||WUGSC|ti|227150492|chicken|dna
chr27 3904421 3904422 t}c|571|57|P|231|GENOMIC||WUGSC|ti|227150492|chicken|dna
chr5 23906241 23906242 a}g|431|62|P|336|GENOMIC||WUGSC|ti|227164677|chicken|dna
chr5 23906488 23906489 a}g|678|59|P|336|GENOMIC||WUGSC|ti|227164677|chicken|dna
chr5 23906577 23906578 a}g|767|41|P|336|GENOMIC||WUGSC|ti|227164677|chicken|dna
chr1 128991478 128991479 g}a|357|62|P|139|GENOMIC||WUGSC|ti|227168773|chicken|dna
chr1 128991491 128991492 g}a|370|62|P|139|GENOMIC||WUGSC|ti|227168773|chicken|dna
chr1 128991515 128991516 g}a|394|62|P|139|GENOMIC||WUGSC|ti|227168773|chicken|dna
chr1 128991617 128991618 g}a|496|54|P|139|GENOMIC||WUGSC|ti|227168773|chicken|dna
chr13 15354927 15354928 t}c|204|44|P|306|GENOMIC||WUGSC|ti|227171312|chicken|dna
chr13 15355180 15355181 t}c|457|52|P|306|GENOMIC||WUGSC|ti|227171312|chicken|dna
chr13 15355233 15355234 t}c|510|59|P|306|GENOMIC||WUGSC|ti|227171312|chicken|dna
chr4 76122446 76122447 c}t|126|57|M|177|GENOMIC||WUGSC|ti|227172890|chicken|dna
chr4 76122287 76122288 c}t|285|57|M|177|GENOMIC||WUGSC|ti|227172890|chicken|dna
chr1 196952803 196952804 g}a|140|59|M|298|GENOMIC||WUGSC|ti|227184476|chicken|dna
chr1 196952683 196952684 g}a|260|68|M|298|GENOMIC||WUGSC|ti|227184476|chicken|dna
chr1 196952505 196952506 g}a|438|62|M|298|GENOMIC||WUGSC|ti|227184476|chicken|dna
chr6 25203966 25203967 a}t|567|48|M|576|GENOMIC||WUGSC|ti|227192739|chicken|dna
chr6 25203849 25203850 a}t|684|59|M|576|GENOMIC||WUGSC|ti|227192739|chicken|dna
chr14 12188869 12188870 t}c|231|68|P|289|GENOMIC||WUGSC|ti|227196515|chicken|dna
chr14 12189103 12189104 t}c|465|68|P|289|GENOMIC||WUGSC|ti|227196515|chicken|dna
chr14 12189150 12189151 t}c|512|59|P|289|GENOMIC||WUGSC|ti|227196515|chicken|dna
chr14 12189158 12189159 t}c|520|68|P|289|GENOMIC||WUGSC|ti|227196515|chicken|dna
chr27 278092 278093 c}t|315|57|M|221|GENOMIC||WUGSC|ti|227216768|chicken|dna
chr27 277970 277971 c}t|437|45|M|221|GENOMIC||WUGSC|ti|227216768|chicken|dna
chr27 277871 277872 c}t|536|57|M|221|GENOMIC||WUGSC|ti|227216768|chicken|dna
chr1 21544336 21544337 g}a|381|62|P|165|GENOMIC||WUGSC|ti|227221359|chicken|dna
chr1 21544383 21544384 g}a|428|62|P|165|GENOMIC||WUGSC|ti|227221359|chicken|dna
chr1 21544398 21544399 g}a|443|62|P|165|GENOMIC||WUGSC|ti|227221359|chicken|dna
chr1 21544501 21544502 g}a|546|68|P|165|GENOMIC||WUGSC|ti|227221359|chicken|dna
chr3 61595274 61595275 g}a|156|50|P|266|GENOMIC||WUGSC|ti|227230951|chicken|dna
chr3 61595540 61595541 g}a|422|52|P|266|GENOMIC||WUGSC|ti|227230951|chicken|dna
chr1 195046044 195046045 t}c|291|57|M|104|GENOMIC||WUGSC|ti|227237243|chicken|dna
chr1 195045942 195045943 t}c|393|68|M|104|GENOMIC||WUGSC|ti|227237243|chicken|dna
chr1 195045940 195045941 t}c|395|68|M|104|GENOMIC||WUGSC|ti|227237243|chicken|dna
chrZ 71752637 71752638 g}a|446|57|M|169|GENOMIC||WUGSC|ti|227248271|chicken|dna
chrZ 71752468 71752469 g}a|615|48|M|169|GENOMIC||WUGSC|ti|227248271|chicken|dna
chr3 39693208 39693209 t}c|323|57|M|435|GENOMIC||WUGSC|ti|227251806|chicken|dna
chr3 39693044 39693045 t}c|487|41|M|435|GENOMIC||WUGSC|ti|227251806|chicken|dna
chr3 39461397 39461398 t}c|97|59|M|222|GENOMIC||WUGSC|ti|227251848|chicken|dna
chr3 39461352 39461353 t}c|142|68|M|222|GENOMIC||WUGSC|ti|227251848|chicken|dna
chr3 39461175 39461176 t}c|319|68|M|222|GENOMIC||WUGSC|ti|227251848|chicken|dna
chr22 2017751 2017752 t}c|442|62|P|154|GENOMIC||WUGSC|ti|227254219|chicken|dna
chr22 2017794 2017795 t}c|485|68|P|154|GENOMIC||WUGSC|ti|227254219|chicken|dna
chr22 2017886 2017887 t}c|577|68|P|154|GENOMIC||WUGSC|ti|227254219|chicken|dna
chr22 2017905 2017906 t}c|596|59|P|154|GENOMIC||WUGSC|ti|227254219|chicken|dna
chr6 34361812 34361813 g}a|345|68|P|451|GENOMIC||WUGSC|ti|227266683|chicken|dna
chr6 34362061 34362062 g}a|594|57|P|451|GENOMIC||WUGSC|ti|227266683|chicken|dna
chr1 18282097 18282098 g}a|139|57|P|197|GENOMIC||WUGSC|ti|227271159|chicken|dna
chr1 18282219 18282220 g}a|261|57|P|197|GENOMIC||WUGSC|ti|227271159|chicken|dna
chr1 18282262 18282263 g}a|304|62|P|197|GENOMIC||WUGSC|ti|227271159|chicken|dna
chr1 18282273 18282274 g}a|315|52|P|197|GENOMIC||WUGSC|ti|227271159|chicken|dna
chr5 16799003 16799004 c}t|456|59|P|290|GENOMIC||WUGSC|ti|227273221|chicken|dna
chr5 16799122 16799123 c}t|575|46|P|290|GENOMIC||WUGSC|ti|227273221|chicken|dna
chr5 16799293 16799294 c}t|746|50|P|290|GENOMIC||WUGSC|ti|227273221|chicken|dna
chr6 34182127 34182128 g}a|132|68|M|536|GENOMIC||WUGSC|ti|227276210|chicken|dna
chr6 34182103 34182104 g}a|156|68|M|536|GENOMIC||WUGSC|ti|227276210|chicken|dna
chr6 34182003 34182004 g}a|256|62|M|536|GENOMIC||WUGSC|ti|227276210|chicken|dna
chr5 493742 493743 a}g|129|44|M|339|GENOMIC||WUGSC|ti|227277318|chicken|dna
chr5 493544 493545 a}g|327|68|M|339|GENOMIC||WUGSC|ti|227277318|chicken|dna
chr5 493403 493404 a}g|468|57|M|339|GENOMIC||WUGSC|ti|227277318|chicken|dna
chrE22C19W28_E50C23 681941 681942 g}a|204|68|M|27|GENOMIC||WUGSC|ti|227279180|chicken|dna
chrE22C19W28_E50C23 681933 681934 g}a|212|57|M|27|GENOMIC||WUGSC|ti|227279180|chicken|dna
chrE22C19W28_E50C23 681914 681915 g}a|231|59|M|27|GENOMIC||WUGSC|ti|227279180|chicken|dna
chrE22C19W28_E50C23 681559 681560 g}a|586|68|M|235|GENOMIC||WUGSC|ti|227279180|chicken|dna
chr13 8478163 8478164 g}a|144|68|M|507|GENOMIC||WUGSC|ti|227282142|chicken|dna
chr13 8478008 8478009 g}a|299|52|M|507|GENOMIC||WUGSC|ti|227282142|chicken|dna
chr7 18982915 18982916 a}g|68|51|P|274|GENOMIC||WUGSC|ti|227285233|chicken|dna
chr7 18982954 18982955 a}g|107|56|P|274|GENOMIC||WUGSC|ti|227285233|chicken|dna
chr7 18983189 18983190 a}g|342|56|P|274|GENOMIC||WUGSC|ti|227285233|chicken|dna
chr4 73452112 73452113 c}t|299|57|P|155|GENOMIC||WUGSC|ti|227288045|chicken|dna
chr4 73452228 73452229 c}t|415|68|P|155|GENOMIC||WUGSC|ti|227288045|chicken|dna
chr4 73452267 73452268 c}t|454|68|P|155|GENOMIC||WUGSC|ti|227288045|chicken|dna
chr1 73697030 73697031 c}t|147|57|P|143|GENOMIC||WUGSC|ti|227288585|chicken|dna
chr1 73697098 73697099 c}t|215|62|P|143|GENOMIC||WUGSC|ti|227288585|chicken|dna
chr1 73697575 73697576 c}t|692|43|P|68|GENOMIC||WUGSC|ti|227288585|chicken|dna
chrUn_random 32369891 32369892 a}g|234|59|P|152|GENOMIC||WUGSC|ti|227293209|chicken|dna
chrUn_random 32369974 32369975 a}g|317|57|P|152|GENOMIC||WUGSC|ti|227293209|chicken|dna
chrUn_random 32369979 32369980 a}g|322|59|P|152|GENOMIC||WUGSC|ti|227293209|chicken|dna
chrUn_random 32370043 32370044 a}g|386|68|P|152|GENOMIC||WUGSC|ti|227293209|chicken|dna
chr1 21609339 21609340 g}a|314|62|M|179|GENOMIC||WUGSC|ti|227297631|chicken|dna
chr1 21609176 21609177 g}a|477|52|M|179|GENOMIC||WUGSC|ti|227297631|chicken|dna
chr1 21609160 21609161 g}a|493|59|M|179|GENOMIC||WUGSC|ti|227297631|chicken|dna
chrUn_random 39415531 39415532 t}c|189|48|P|160|GENOMIC||WUGSC|ti|227469406|chicken|dna
chrUn_random 39415651 39415652 t}c|309|52|P|160|GENOMIC||WUGSC|ti|227469406|chicken|dna
chrUn_random 39415653 39415654 t}c|311|62|P|160|GENOMIC||WUGSC|ti|227469406|chicken|dna
chrUn_random 39415691 39415692 t}c|349|62|P|160|GENOMIC||WUGSC|ti|227469406|chicken|dna
chr5 24109492 24109493 t}c|253|52|P|238|GENOMIC||WUGSC|ti|227473518|chicken|dna
chr5 24109692 24109693 t}c|453|62|P|238|GENOMIC||WUGSC|ti|227473518|chicken|dna
chrUn_random 36761675 36761676 t}c|163|50|M|157|GENOMIC||WUGSC|ti|227476110|chicken|dna
chrUn_random 36761590 36761591 t}c|248|59|M|157|GENOMIC||WUGSC|ti|227476110|chicken|dna
chrUn_random 36761574 36761575 t}c|264|57|M|157|GENOMIC||WUGSC|ti|227476110|chicken|dna
chrUn_random 36761518 36761519 t}c|320|68|M|157|GENOMIC||WUGSC|ti|227476110|chicken|dna
chr1 11091534 11091535 a}g|364|62|M|225|GENOMIC||WUGSC|ti|227478096|chicken|dna
chr1 11091493 11091494 a}g|405|62|M|225|GENOMIC||WUGSC|ti|227478096|chicken|dna
chr1 11091309 11091310 a}g|589|43|M|225|GENOMIC||WUGSC|ti|227478096|chicken|dna
chr4 88441822 88441823 c}t|130|57|P|260|GENOMIC||WUGSC|ti|227479494|chicken|dna
chr4 88441969 88441970 c}t|277|68|P|260|GENOMIC||WUGSC|ti|227479494|chicken|dna
chr4 88442082 88442083 c}t|390|68|P|260|GENOMIC||WUGSC|ti|227479494|chicken|dna
chr11 17421151 17421152 t}c|337|52|M|338|GENOMIC||WUGSC|ti|227481072|chicken|dna
chr11 17420954 17420955 t}c|534|59|M|338|GENOMIC||WUGSC|ti|227481072|chicken|dna
chr16_random 135493 135494 t}c|282|62|P|174|GENOMIC||WUGSC|ti|227484627|chicken|dna
chr16_random 135511 135512 t}c|300|52|P|174|GENOMIC||WUGSC|ti|227484627|chicken|dna
chr16_random 135616 135617 t}c|405|62|P|174|GENOMIC||WUGSC|ti|227484627|chicken|dna
chr2 133926705 133926706 a}g|266|43|P|429|GENOMIC||WUGSC|ti|227499851|chicken|dna
chr2 133926875 133926876 a}g|436|57|P|429|GENOMIC||WUGSC|ti|227499851|chicken|dna
chr8 594942 594943 t}c|269|43|M|101|GENOMIC||WUGSC|ti|227502034|chicken|dna
chr8 594910 594911 t}c|301|54|M|101|GENOMIC||WUGSC|ti|227502034|chicken|dna
chr8 594841 594842 t}c|370|46|M|101|GENOMIC||WUGSC|ti|227502034|chicken|dna
chr20 13033922 13033923 c}t|480|68|P|193|GENOMIC||WUGSC|ti|227506108|chicken|dna
chr20 13034019 13034020 c}t|577|68|P|193|GENOMIC||WUGSC|ti|227506108|chicken|dna
chr20 13034044 13034045 c}t|602|54|P|193|GENOMIC||WUGSC|ti|227506108|chicken|dna
chr24 4765265 4765266 t}c|364|68|P|583|GENOMIC||WUGSC|ti|227531027|chicken|dna
chr24 4765535 4765536 t}c|634|48|P|583|GENOMIC||WUGSC|ti|227531027|chicken|dna
chr3 59634596 59634597 t}c|321|62|P|573|GENOMIC||WUGSC|ti|227547065|chicken|dna
chr3 59634913 59634914 t}c|638|57|P|573|GENOMIC||WUGSC|ti|227547065|chicken|dna
chrUn_random 58861937 58861938 t}c|89|43|M|19|GENOMIC||WUGSC|ti|227547164|chicken|dna
chrUn_random 58861926 58861927 t}c|100|50|M|19|GENOMIC||WUGSC|ti|227547164|chicken|dna
chrUn_random 58861514 58861515 t}c|512|59|M|5|GENOMIC||WUGSC|ti|227547164|chicken|dna
chrUn_random 58861511 58861512 t}c|515|47|M|5|GENOMIC||WUGSC|ti|227547164|chicken|dna
chrUn_random 58861510 58861511 t}c|516|47|M|5|GENOMIC||WUGSC|ti|227547164|chicken|dna
chr2 121805387 121805388 g}a|476|68|M|249|GENOMIC||WUGSC|ti|227550281|chicken|dna
chr2 121805323 121805324 g}a|540|50|M|249|GENOMIC||WUGSC|ti|227550281|chicken|dna
chr2 121805208 121805209 g}a|655|68|M|249|GENOMIC||WUGSC|ti|227550281|chicken|dna
chrUn_random 29696937 29696938 g}a|158|57|P|107|GENOMIC||WUGSC|ti|227555748|chicken|dna
chrUn_random 29697017 29697018 g}a|238|62|P|107|GENOMIC||WUGSC|ti|227555748|chicken|dna
chrUn_random 29697044 29697045 g}a|265|62|P|107|GENOMIC||WUGSC|ti|227555748|chicken|dna
chr2 136100476 136100477 t}c|337|62|M|365|GENOMIC||WUGSC|ti|227557444|chicken|dna
chr2 136100244 136100245 t}c|569|52|M|365|GENOMIC||WUGSC|ti|227557444|chicken|dna
chr2 136100111 136100112 t}c|702|57|M|365|GENOMIC||WUGSC|ti|227557444|chicken|dna
chr1 143143908 143143909 t}c|307|59|M|30|GENOMIC||WUGSC|ti|227580849|chicken|dna
chr1 143143887 143143888 t}c|328|59|M|30|GENOMIC||WUGSC|ti|227580849|chicken|dna
chr1 143143884 143143885 t}c|331|57|M|30|GENOMIC||WUGSC|ti|227580849|chicken|dna
chr1 143143878 143143879 t}c|337|43|M|30|GENOMIC||WUGSC|ti|227580849|chicken|dna
chr1 143143812 143143813 t}c|403|41|M|140|GENOMIC||WUGSC|ti|227580849|chicken|dna
chr1 143143710 143143711 t}c|505|57|M|140|GENOMIC||WUGSC|ti|227580849|chicken|dna
chr1 143143674 143143675 t}c|541|52|M|140|GENOMIC||WUGSC|ti|227580849|chicken|dna
chr1 143143672 143143673 t}c|543|52|M|140|GENOMIC||WUGSC|ti|227580849|chicken|dna
chr4 71709678 71709679 g}a|149|42|M|195|GENOMIC||WUGSC|ti|230448592|chicken|dna
chr4 71709529 71709530 g}a|298|68|M|195|GENOMIC||WUGSC|ti|230448592|chicken|dna
chrUn_random 19794738 19794739 c}t|139|57|M|226|GENOMIC||WUGSC|ti|230451414|chicken|dna
chrUn_random 19794703 19794704 c}t|174|59|M|226|GENOMIC||WUGSC|ti|230451414|chicken|dna
chrUn_random 19794512 19794513 c}t|365|62|M|226|GENOMIC||WUGSC|ti|230451414|chicken|dna
chr1 144487710 144487711 g}a|525|43|M|359|GENOMIC||WUGSC|ti|230454328|chicken|dna
chr1 144487588 144487589 g}a|647|40|M|359|GENOMIC||WUGSC|ti|230454328|chicken|dna
chr2 149836707 149836708 g}a|370|41|P|465|GENOMIC||WUGSC|ti|230461686|chicken|dna
chr2 149836918 149836919 g}a|581|41|P|465|GENOMIC||WUGSC|ti|230461686|chicken|dna
chr10 11207290 11207291 c}t|404|68|P|435|GENOMIC||WUGSC|ti|230463032|chicken|dna
chr10 11207429 11207430 c}t|543|59|P|435|GENOMIC||WUGSC|ti|230463032|chicken|dna
chr1 131594563 131594564 c}t|339|59|P|106|GENOMIC||WUGSC|ti|230481704|chicken|dna
chr1 131594643 131594644 c}t|419|50|P|106|GENOMIC||WUGSC|ti|230481704|chicken|dna
chr1 131594669 131594670 c}t|445|54|P|106|GENOMIC||WUGSC|ti|230481704|chicken|dna
chr5 29228336 29228337 g}a|410|62|M|127|GENOMIC||WUGSC|ti|230481449|chicken|dna
chr5 29228209 29228210 g}a|537|57|M|127|GENOMIC||WUGSC|ti|230481449|chicken|dna
chr2 134193870 134193871 c}t|155|68|P|251|GENOMIC||WUGSC|ti|230483336|chicken|dna
chr2 134194074 134194075 c}t|359|68|P|251|GENOMIC||WUGSC|ti|230483336|chicken|dna
chr2 119049389 119049390 g}a|399|68|M|411|GENOMIC||WUGSC|ti|230488343|chicken|dna
chr2 119049278 119049279 g}a|510|57|M|411|GENOMIC||WUGSC|ti|230488343|chicken|dna
chr1 16765516 16765517 t}c|106|50|M|396|GENOMIC||WUGSC|ti|230494412|chicken|dna
chr1 16765381 16765382 t}c|241|68|M|396|GENOMIC||WUGSC|ti|230494412|chicken|dna
chr1 16765120 16765121 t}c|502|59|M|396|GENOMIC||WUGSC|ti|230494412|chicken|dna
chr4 38555809 38555810 c}t|193|68|P|173|GENOMIC||WUGSC|ti|230494687|chicken|dna
chr4 38555860 38555861 c}t|244|68|P|173|GENOMIC||WUGSC|ti|230494687|chicken|dna
chr4 38555982 38555983 c}t|366|68|P|173|GENOMIC||WUGSC|ti|230494687|chicken|dna
chr2 134866281 134866282 g}a|106|50|P|497|GENOMIC||WUGSC|ti|230497522|chicken|dna
chr2 134866753 134866754 g}a|578|59|P|497|GENOMIC||WUGSC|ti|230497522|chicken|dna
chr2 134866778 134866779 g}a|603|57|P|497|GENOMIC||WUGSC|ti|230497522|chicken|dna
chr24 2181507 2181508 t}c|667|48|P|128|GENOMIC||WUGSC|ti|230513904|chicken|dna
chr24 2181635 2181636 t}c|795|41|P|128|GENOMIC||WUGSC|ti|230513904|chicken|dna
chr1 137772640 137772641 t}c|485|57|P|156|GENOMIC||WUGSC|ti|230523866|chicken|dna
chr1 137772711 137772712 t}c|556|59|P|156|GENOMIC||WUGSC|ti|230523866|chicken|dna
chr1 137772796 137772797 t}c|641|44|P|156|GENOMIC||WUGSC|ti|230523866|chicken|dna
chr1 188427340 188427341 t}c|564|48|M|102|GENOMIC||WUGSC|ti|230525484|chicken|dna
chr1 188427238 188427239 t}c|666|43|M|102|GENOMIC||WUGSC|ti|230525484|chicken|dna
chr1 113245563 113245564 a}g|221|57|M|156|GENOMIC||WUGSC|ti|230535477|chicken|dna
chr1 113245515 113245516 a}g|269|62|M|156|GENOMIC||WUGSC|ti|230535477|chicken|dna
chr1 113245407 113245408 a}g|377|62|M|156|GENOMIC||WUGSC|ti|230535477|chicken|dna
chr1 18038434 18038435 g}a|280|62|P|113|GENOMIC||WUGSC|ti|230550637|chicken|dna
chr1 18038523 18038524 g}a|369|57|P|113|GENOMIC||WUGSC|ti|230550637|chicken|dna
chr1 18038547 18038548 g}a|393|44|P|113|GENOMIC||WUGSC|ti|230550637|chicken|dna
chr10 10964857 10964858 a}g|179|57|P|196|GENOMIC||WUGSC|ti|230553047|chicken|dna
chr10 10964934 10964935 a}g|256|62|P|196|GENOMIC||WUGSC|ti|230553047|chicken|dna
chr10 10965053 10965054 a}g|375|52|P|196|GENOMIC||WUGSC|ti|230553047|chicken|dna
chr2 121450403 121450404 c}t|434|62|M|253|GENOMIC||WUGSC|ti|230557982|chicken|dna
chr2 121450283 121450284 c}t|554|62|M|253|GENOMIC||WUGSC|ti|230557982|chicken|dna
chr2 121450150 121450151 c}t|687|68|M|253|GENOMIC||WUGSC|ti|230557982|chicken|dna
chr2 112610842 112610843 a}g|315|62|P|518|GENOMIC||WUGSC|ti|230566091|chicken|dna
chr2 112611143 112611144 a}g|616|57|P|518|GENOMIC||WUGSC|ti|230566091|chicken|dna
chr4 88442082 88442083 g}a|415|68|M|260|GENOMIC||WUGSC|ti|230569155|chicken|dna
chr4 88441969 88441970 g}a|528|68|M|260|GENOMIC||WUGSC|ti|230569155|chicken|dna
chr4 88154578 88154579 g}a|171|68|M|713|GENOMIC||WUGSC|ti|230572104|chicken|dna
chr4 88154403 88154404 g}a|346|62|M|713|GENOMIC||WUGSC|ti|230572104|chicken|dna
chr5 18907521 18907522 a}g|387|62|M|339|GENOMIC||WUGSC|ti|230579147|chicken|dna
chr5 18907198 18907199 a}g|710|48|M|339|GENOMIC||WUGSC|ti|230579147|chicken|dna
chr5 18907182 18907183 a}g|726|40|M|339|GENOMIC||WUGSC|ti|230579147|chicken|dna
chr2 102384643 102384644 g}a|357|62|P|207|GENOMIC||WUGSC|ti|230591012|chicken|dna
chr2 102384850 102384851 g}a|564|48|P|207|GENOMIC||WUGSC|ti|230591012|chicken|dna
chr11 16619980 16619981 t}c|444|68|P|180|GENOMIC||WUGSC|ti|230592178|chicken|dna
chr11 16620021 16620022 t}c|485|62|P|180|GENOMIC||WUGSC|ti|230592178|chicken|dna
chr11 16620160 16620161 t}c|624|52|P|180|GENOMIC||WUGSC|ti|230592178|chicken|dna
chrUn_random 35133152 35133153 c}t|205|57|P|637|GENOMIC||WUGSC|ti|230594154|chicken|dna
chrUn_random 35133694 35133695 c}t|747|41|P|637|GENOMIC||WUGSC|ti|230594154|chicken|dna
chr7 25261086 25261087 t}c|577|57|P|179|GENOMIC||WUGSC|ti|230594583|chicken|dna
chr7 25261197 25261198 t}c|688|48|P|179|GENOMIC||WUGSC|ti|230594583|chicken|dna
chr1 199136013 199136014 g}c|386|48|M|204|GENOMIC||WUGSC|ti|230595212|chicken|dna
chr1 199135809 199135810 g}c|590|59|M|204|GENOMIC||WUGSC|ti|230595212|chicken|dna
chrE22C19W28_E50C23 585468 585469 t}c|209|59|P|106|GENOMIC||WUGSC|ti|230597484|chicken|dna
chrE22C19W28_E50C23 585472 585473 t}c|213|57|P|106|GENOMIC||WUGSC|ti|230597484|chicken|dna
chrE22C19W28_E50C23 585574 585575 t}c|315|57|P|106|GENOMIC||WUGSC|ti|230597484|chicken|dna
chr2 101237929 101237930 t}c|105|54|P|352|GENOMIC||WUGSC|ti|230598943|chicken|dna
chr2 101238053 101238054 t}c|229|57|P|352|GENOMIC||WUGSC|ti|230598943|chicken|dna
chr2 101238205 101238206 t}c|381|59|P|352|GENOMIC||WUGSC|ti|230598943|chicken|dna
chr2 101238281 101238282 t}c|457|57|P|352|GENOMIC||WUGSC|ti|230598943|chicken|dna
chr10 18675073 18675074 c}t|119|68|P|317|GENOMIC||WUGSC|ti|230602847|chicken|dna
chr10 18675216 18675217 c}t|262|62|P|317|GENOMIC||WUGSC|ti|230602847|chicken|dna
chr10 18675390 18675391 c}t|436|62|P|317|GENOMIC||WUGSC|ti|230602847|chicken|dna
chr2 134305445 134305446 c}t|503|68|P|112|GENOMIC||WUGSC|ti|230605768|chicken|dna
chr2 134305454 134305455 c}t|512|68|P|112|GENOMIC||WUGSC|ti|230605768|chicken|dna
chr2 134305557 134305558 c}t|615|57|P|112|GENOMIC||WUGSC|ti|230605768|chicken|dna
chr3 59947271 59947272 t}c|333|68|M|145|GENOMIC||WUGSC|ti|230607944|chicken|dna
chr3 59947235 59947236 t}c|369|62|M|145|GENOMIC||WUGSC|ti|230607944|chicken|dna
chr3 59947126 59947127 t}c|478|68|M|145|GENOMIC||WUGSC|ti|230607944|chicken|dna
chr2 65739779 65739780 c}t|587|57|M|131|GENOMIC||WUGSC|ti|230630733|chicken|dna
chr2 65739704 65739705 c}t|662|59|M|131|GENOMIC||WUGSC|ti|230630733|chicken|dna
chr2 65739648 65739649 c}t|718|48|M|131|GENOMIC||WUGSC|ti|230630733|chicken|dna
chr5 20089737 20089738 t}c|219|57|P|644|GENOMIC||WUGSC|ti|230631641|chicken|dna
chr5 20089883 20089884 t}c|365|62|P|644|GENOMIC||WUGSC|ti|230631641|chicken|dna
chr1 130480542 130480543 g}a|156|68|M|585|GENOMIC||WUGSC|ti|230632827|chicken|dna
chr1 130480293 130480294 g}a|405|68|M|585|GENOMIC||WUGSC|ti|230632827|chicken|dna
chr1 4064581 4064582 t}c|351|62|P|565|GENOMIC||WUGSC|ti|230640452|chicken|dna
chr1 4064862 4064863 t}c|632|41|P|565|GENOMIC||WUGSC|ti|230640452|chicken|dna
chr8 4329641 4329642 g}a|366|68|M|337|GENOMIC||WUGSC|ti|230645912|chicken|dna
chr8 4329340 4329341 g}a|667|41|M|337|GENOMIC||WUGSC|ti|230645912|chicken|dna
chr7 6122359 6122360 g}a|339|43|M|231|GENOMIC||WUGSC|ti|230651299|chicken|dna
chr7 6122220 6122221 g}a|478|43|M|231|GENOMIC||WUGSC|ti|230651299|chicken|dna
chr2 116532008 116532009 a}g|358|62|P|149|GENOMIC||WUGSC|ti|230664740|chicken|dna
chr2 116532082 116532083 a}g|432|68|P|149|GENOMIC||WUGSC|ti|230664740|chicken|dna
chr2 116532157 116532158 a}g|507|68|P|149|GENOMIC||WUGSC|ti|230664740|chicken|dna
chrZ 52158087 52158088 t}a|159|42|P|666|GENOMIC||WUGSC|ti|230675856|chicken|dna
chrZ 52158269 52158270 t}a|341|59|P|666|GENOMIC||WUGSC|ti|230675856|chicken|dna
chr8 4427464 4427465 g}a|320|68|P|170|GENOMIC||WUGSC|ti|230682483|chicken|dna
chr8 4427579 4427580 g}a|435|68|P|170|GENOMIC||WUGSC|ti|230682483|chicken|dna
chr8 4427634 4427635 g}a|490|68|P|170|GENOMIC||WUGSC|ti|230682483|chicken|dna
chrE22C19W28_E50C23 585574 585575 a}g|241|57|M|106|GENOMIC||WUGSC|ti|230683606|chicken|dna
chrE22C19W28_E50C23 585472 585473 a}g|343|44|M|106|GENOMIC||WUGSC|ti|230683606|chicken|dna
chrE22C19W28_E50C23 585468 585469 a}g|347|59|M|106|GENOMIC||WUGSC|ti|230683606|chicken|dna
chr13 14079247 14079248 t}c|205|57|M|352|GENOMIC||WUGSC|ti|230691739|chicken|dna
chr13 14078986 14078987 t}c|466|41|M|352|GENOMIC||WUGSC|ti|230691739|chicken|dna
chr3 38233088 38233089 t}c|557|57|M|303|GENOMIC||WUGSC|ti|230701277|chicken|dna
chr3 38232846 38232847 t}c|799|43|M|303|GENOMIC||WUGSC|ti|230701277|chicken|dna
chr4 71860010 71860011 c}t|447|54|P|508|GENOMIC||WUGSC|ti|230708487|chicken|dna
chr4 71860178 71860179 c}t|615|43|P|508|GENOMIC||WUGSC|ti|230708487|chicken|dna
chr1 94464810 94464811 c}t|252|57|M|226|GENOMIC||WUGSC|ti|230715166|chicken|dna
chr1 94464584 94464585 c}t|478|48|M|226|GENOMIC||WUGSC|ti|230715166|chicken|dna
chr4 71507350 71507351 c}t|173|57|M|417|GENOMIC||WUGSC|ti|230722033|chicken|dna
chr4 71506996 71506997 c}t|527|59|M|417|GENOMIC||WUGSC|ti|230722033|chicken|dna
chr6 23255050 23255051 g}a|618|48|M|123|GENOMIC||WUGSC|ti|230724481|chicken|dna
chr6 23254927 23254928 g}a|741|41|M|123|GENOMIC||WUGSC|ti|230724481|chicken|dna
chr13 14848349 14848350 c}t|243|68|M|574|GENOMIC||WUGSC|ti|230729472|chicken|dna
chr13 14847908 14847909 c}t|684|41|M|574|GENOMIC||WUGSC|ti|230729472|chicken|dna
chr1 6921343 6921344 t}c|521|57|M|120|GENOMIC||WUGSC|ti|230729843|chicken|dna
chr1 6921260 6921261 t}c|604|59|M|120|GENOMIC||WUGSC|ti|230729843|chicken|dna
chr1 6921223 6921224 t}c|641|48|M|120|GENOMIC||WUGSC|ti|230729843|chicken|dna
chr1 11719885 11719886 a}g|254|59|M|231|GENOMIC||WUGSC|ti|230732417|chicken|dna
chr1 11719852 11719853 a}g|287|68|M|231|GENOMIC||WUGSC|ti|230732417|chicken|dna
chr1 11719654 11719655 a}g|485|68|M|231|GENOMIC||WUGSC|ti|230732417|chicken|dna
chr14 12593340 12593341 t}c|337|68|P|211|GENOMIC||WUGSC|ti|230742393|chicken|dna
chr14 12593534 12593535 t}c|531|57|P|211|GENOMIC||WUGSC|ti|230742393|chicken|dna
chr14 12593551 12593552 t}c|548|57|P|211|GENOMIC||WUGSC|ti|230742393|chicken|dna
chrUn_random 37445292 37445293 a}g|156|57|P|242|GENOMIC||WUGSC|ti|232572340|chicken|dna
chrUn_random 37445342 37445343 a}g|206|52|P|242|GENOMIC||WUGSC|ti|232572340|chicken|dna
chrUn_random 37445420 37445421 a}g|284|62|P|242|GENOMIC||WUGSC|ti|232572340|chicken|dna
chr1 132166776 132166777 a}g|177|59|M|141|GENOMIC||WUGSC|ti|232577321|chicken|dna
chr1 132166770 132166771 a}g|183|52|M|141|GENOMIC||WUGSC|ti|232577321|chicken|dna
chr1 132166635 132166636 a}g|318|62|M|141|GENOMIC||WUGSC|ti|232577321|chicken|dna
chr17 3695962 3695963 g}a|403|62|P|278|GENOMIC||WUGSC|ti|232582191|chicken|dna
chr17 3696194 3696195 g}a|635|42|P|278|GENOMIC||WUGSC|ti|232582191|chicken|dna
chr4 88616447 88616448 a}g|453|59|M|143|GENOMIC||WUGSC|ti|232594744|chicken|dna
chr4 88616312 88616313 a}g|588|41|M|143|GENOMIC||WUGSC|ti|232594744|chicken|dna
chr4 88616304 88616305 a}g|596|48|M|143|GENOMIC||WUGSC|ti|232594744|chicken|dna
chr3 60743452 60743453 t}c|164|57|P|102|GENOMIC||WUGSC|ti|232597371|chicken|dna
chr3 60743495 60743496 t}c|207|68|P|102|GENOMIC||WUGSC|ti|232597371|chicken|dna
chr3 60743500 60743501 t}c|212|68|P|102|GENOMIC||WUGSC|ti|232597371|chicken|dna
chr3 60743554 60743555 t}c|266|68|P|102|GENOMIC||WUGSC|ti|232597371|chicken|dna
chr2 134910747 134910748 a}g|270|57|M|360|GENOMIC||WUGSC|ti|232597769|chicken|dna
chr2 134910388 134910389 a}g|629|54|M|360|GENOMIC||WUGSC|ti|232597769|chicken|dna
chr2 134910387 134910388 a}g|630|54|M|360|GENOMIC||WUGSC|ti|232597769|chicken|dna
chr15 7155984 7155985 a}g|236|57|P|370|GENOMIC||WUGSC|ti|232605308|chicken|dna
chr15 7156248 7156249 a}g|500|43|P|370|GENOMIC||WUGSC|ti|232605308|chicken|dna
chr15 7156354 7156355 a}g|606|46|P|370|GENOMIC||WUGSC|ti|232605308|chicken|dna
chr11 11872683 11872684 t}c|569|57|P|256|GENOMIC||WUGSC|ti|232618938|chicken|dna
chr11 11872816 11872817 t}c|702|48|P|256|GENOMIC||WUGSC|ti|232618938|chicken|dna
chr3 61289882 61289883 t}c|342|68|M|416|GENOMIC||WUGSC|ti|232621141|chicken|dna
chr3 61289754 61289755 t}c|470|68|M|416|GENOMIC||WUGSC|ti|232621141|chicken|dna
chr1 193358703 193358704 c}t|141|57|P|376|GENOMIC||WUGSC|ti|232623448|chicken|dna
chr1 193358819 193358820 c}t|257|43|P|376|GENOMIC||WUGSC|ti|232623448|chicken|dna
chr1 193358878 193358879 c}t|316|62|P|376|GENOMIC||WUGSC|ti|232623448|chicken|dna
chr1 193359079 193359080 c}t|517|57|P|376|GENOMIC||WUGSC|ti|232623448|chicken|dna
chr1 196650539 196650540 g}a|470|68|P|330|GENOMIC||WUGSC|ti|232626034|chicken|dna
chr1 196650573 196650574 g}a|504|68|P|330|GENOMIC||WUGSC|ti|232626034|chicken|dna
chr1 196650747 196650748 g}a|678|47|P|330|GENOMIC||WUGSC|ti|232626034|chicken|dna
chr11 17706496 17706497 g}a|520|57|M|107|GENOMIC||WUGSC|ti|232629330|chicken|dna
chr11 17706425 17706426 g}a|591|48|M|107|GENOMIC||WUGSC|ti|232629330|chicken|dna
chr11 17706389 17706390 g}a|627|48|M|107|GENOMIC||WUGSC|ti|232629330|chicken|dna
chr11 19761252 19761253 g}a|170|57|M|235|GENOMIC||WUGSC|ti|232641488|chicken|dna
chr11 19761130 19761131 g}a|292|62|M|235|GENOMIC||WUGSC|ti|232641488|chicken|dna
chr11 19761017 19761018 g}a|405|62|M|235|GENOMIC||WUGSC|ti|232641488|chicken|dna
chr2 76706161 76706162 g}a|202|68|M|137|GENOMIC||WUGSC|ti|232657685|chicken|dna
chr2 76706029 76706030 g}a|334|68|M|137|GENOMIC||WUGSC|ti|232657685|chicken|dna
chr2 76706024 76706025 g}a|339|68|M|137|GENOMIC||WUGSC|ti|232657685|chicken|dna
chr1 193852144 193852145 t}c|84|57|M|532|GENOMIC||WUGSC|ti|232691993|chicken|dna
chr1 193851633 193851634 t}c|595|47|M|532|GENOMIC||WUGSC|ti|232691993|chicken|dna
chr22 2017905 2017906 a}g|524|54|M|154|GENOMIC||WUGSC|ti|232692611|chicken|dna
chr22 2017886 2017887 a}g|543|48|M|154|GENOMIC||WUGSC|ti|232692611|chicken|dna
chr22 2017794 2017795 a}g|635|44|M|154|GENOMIC||WUGSC|ti|232692611|chicken|dna
chr2 103875315 103875316 t}c|440|62|M|285|GENOMIC||WUGSC|ti|232698467|chicken|dna
chr2 103875140 103875141 t}c|615|68|M|285|GENOMIC||WUGSC|ti|232698467|chicken|dna
chr2 51286924 51286925 t}c|554|68|M|133|GENOMIC||WUGSC|ti|232702740|chicken|dna
chr2 51286914 51286915 t}c|564|68|M|133|GENOMIC||WUGSC|ti|232702740|chicken|dna
chr2 51286911 51286912 t}c|567|68|M|133|GENOMIC||WUGSC|ti|232702740|chicken|dna
chr2 51286874 51286875 t}c|604|68|M|133|GENOMIC||WUGSC|ti|232702740|chicken|dna
chr2 51286808 51286809 t}c|670|57|M|133|GENOMIC||WUGSC|ti|232702740|chicken|dna
chr2 51286799 51286800 t}c|679|57|M|133|GENOMIC||WUGSC|ti|232702740|chicken|dna
chr2 51286791 51286792 t}c|687|68|M|133|GENOMIC||WUGSC|ti|232702740|chicken|dna
chr1 132166776 132166777 a}g|273|62|M|141|GENOMIC||WUGSC|ti|232706495|chicken|dna
chr1 132166770 132166771 a}g|279|52|M|141|GENOMIC||WUGSC|ti|232706495|chicken|dna
chr1 132166635 132166636 a}g|414|57|M|141|GENOMIC||WUGSC|ti|232706495|chicken|dna
chr3 62500749 62500750 c}t|404|62|M|476|GENOMIC||WUGSC|ti|232711090|chicken|dna
chr3 62500562 62500563 c}t|591|59|M|476|GENOMIC||WUGSC|ti|232711090|chicken|dna
chr22 2245229 2245230 t}c|129|52|M|394|GENOMIC||WUGSC|ti|232716387|chicken|dna
chr22 2244835 2244836 t}c|523|48|M|394|GENOMIC||WUGSC|ti|232716387|chicken|dna
chr1 196894962 196894963 a}g|562|57|P|103|GENOMIC||WUGSC|ti|232716896|chicken|dna
chr1 196895039 196895040 a}g|639|59|P|103|GENOMIC||WUGSC|ti|232716896|chicken|dna
chr1 196895065 196895066 a}g|665|57|P|103|GENOMIC||WUGSC|ti|232716896|chicken|dna
chr4 88441669 88441670 g}a|259|57|M|227|GENOMIC||WUGSC|ti|232717900|chicken|dna
chr4 88441665 88441666 g}a|263|57|M|227|GENOMIC||WUGSC|ti|232717900|chicken|dna
chr4 88441442 88441443 g}a|486|57|M|227|GENOMIC||WUGSC|ti|232717900|chicken|dna
chrUn_random 14995972 14995973 c}a|270|43|M|289|GENOMIC||WUGSC|ti|232733413|chicken|dna
chrUn_random 14995891 14995892 c}a|351|57|M|289|GENOMIC||WUGSC|ti|232733413|chicken|dna
chrUn_random 14995683 14995684 c}a|559|43|M|289|GENOMIC||WUGSC|ti|232733413|chicken|dna
chr7 22436797 22436798 t}c|419|57|M|128|GENOMIC||WUGSC|ti|232736257|chicken|dna
chr7 22436688 22436689 t}c|528|54|M|128|GENOMIC||WUGSC|ti|232736257|chicken|dna
chr7 22436669 22436670 t}c|547|57|M|128|GENOMIC||WUGSC|ti|232736257|chicken|dna
chr6 34182127 34182128 g}a|399|59|M|124|GENOMIC||WUGSC|ti|232740774|chicken|dna
chr6 34182103 34182104 g}a|423|59|M|124|GENOMIC||WUGSC|ti|232740774|chicken|dna
chr6 34182003 34182004 g}a|523|57|M|124|GENOMIC||WUGSC|ti|232740774|chicken|dna
chr17 6667182 6667183 t}c|195|59|M|176|GENOMIC||WUGSC|ti|232754561|chicken|dna
chr17 6667139 6667140 t}c|238|62|M|176|GENOMIC||WUGSC|ti|232754561|chicken|dna
chr17 6667006 6667007 t}c|371|57|M|176|GENOMIC||WUGSC|ti|232754561|chicken|dna
chr13 8415101 8415102 t}c|212|52|P|391|GENOMIC||WUGSC|ti|232783230|chicken|dna
chr13 8415286 8415287 t}c|397|62|P|391|GENOMIC||WUGSC|ti|232783230|chicken|dna
chr11 5497288 5497289 c}t|405|68|M|117|GENOMIC||WUGSC|ti|232793132|chicken|dna
chr11 5497176 5497177 c}t|517|68|M|117|GENOMIC||WUGSC|ti|232793132|chicken|dna
chr11 5497171 5497172 c}t|522|57|M|117|GENOMIC||WUGSC|ti|232793132|chicken|dna
chr1 137891159 137891160 g}a|431|62|P|675|GENOMIC||WUGSC|ti|232793544|chicken|dna
chr1 137891474 137891475 g}a|746|41|P|675|GENOMIC||WUGSC|ti|232793544|chicken|dna
chr1 94633482 94633483 c}t|345|62|P|383|GENOMIC||WUGSC|ti|232795790|chicken|dna
chr1 94633633 94633634 c}t|496|59|P|383|GENOMIC||WUGSC|ti|232795790|chicken|dna
chr6 33770635 33770636 t}c|212|52|P|338|GENOMIC||WUGSC|ti|232814678|chicken|dna
chr6 33770954 33770955 t}c|531|59|P|338|GENOMIC||WUGSC|ti|232814678|chicken|dna
chr6 33770973 33770974 t}c|550|44|P|338|GENOMIC||WUGSC|ti|232814678|chicken|dna
chr13 9335520 9335521 t}c|355|62|P|110|GENOMIC||WUGSC|ti|232816154|chicken|dna
chr13 9335537 9335538 t}c|372|52|P|110|GENOMIC||WUGSC|ti|232816154|chicken|dna
chr13 9335630 9335631 t}c|465|59|P|110|GENOMIC||WUGSC|ti|232816154|chicken|dna
chr2 36488049 36488050 t}c|567|54|M|198|GENOMIC||WUGSC|ti|232819405|chicken|dna
chr2 36487946 36487947 t}c|670|48|M|198|GENOMIC||WUGSC|ti|232819405|chicken|dna
chr2 71341854 71341855 a}g|258|59|M|202|GENOMIC||WUGSC|ti|232828506|chicken|dna
chr2 71341728 71341729 a}g|384|62|M|202|GENOMIC||WUGSC|ti|232828506|chicken|dna
chr2 71341652 71341653 a}g|460|62|M|202|GENOMIC||WUGSC|ti|232828506|chicken|dna
chr11 4551606 4551607 g}a|323|62|M|197|GENOMIC||WUGSC|ti|232828966|chicken|dna
chr11 4551604 4551605 g}a|325|62|M|197|GENOMIC||WUGSC|ti|232828966|chicken|dna
chr11 4551409 4551410 g}a|520|68|M|197|GENOMIC||WUGSC|ti|232828966|chicken|dna
chr17 4676364 4676365 c}t|361|62|P|279|GENOMIC||WUGSC|ti|232835255|chicken|dna
chr17 4676555 4676556 c}t|552|57|P|279|GENOMIC||WUGSC|ti|232835255|chicken|dna
chr17 4676643 4676644 c}t|640|59|P|279|GENOMIC||WUGSC|ti|232835255|chicken|dna
chr20 12547151 12547152 g}a|157|57|P|176|GENOMIC||WUGSC|ti|232835885|chicken|dna
chr20 12547241 12547242 g}a|247|62|P|176|GENOMIC||WUGSC|ti|232835885|chicken|dna
chr20 12547327 12547328 g}a|333|62|P|176|GENOMIC||WUGSC|ti|232835885|chicken|dna
chr8 26069008 26069009 c}t|353|68|P|291|GENOMIC||WUGSC|ti|232838777|chicken|dna
chr8 26069011 26069012 c}t|356|62|P|291|GENOMIC||WUGSC|ti|232838777|chicken|dna
chr8 26069299 26069300 c}t|644|44|P|291|GENOMIC||WUGSC|ti|232838777|chicken|dna
chr17 5186402 5186403 g}t|292|52|M|212|GENOMIC||WUGSC|ti|232846586|chicken|dna
chr17 5186301 5186302 g}t|393|68|M|212|GENOMIC||WUGSC|ti|232846586|chicken|dna
chrUn_random 49159816 49159817 t}c|353|62|P|119|GENOMIC||WUGSC|ti|232847727|chicken|dna
chrUn_random 49159913 49159914 t}c|450|62|P|119|GENOMIC||WUGSC|ti|232847727|chicken|dna
chrUn_random 49159935 49159936 t}c|472|68|P|119|GENOMIC||WUGSC|ti|232847727|chicken|dna
chr3 59818837 59818838 t}c|136|48|M|135|GENOMIC||WUGSC|ti|232853840|chicken|dna
chr3 59818705 59818706 t}c|268|59|M|135|GENOMIC||WUGSC|ti|232853840|chicken|dna
chr3 59818702 59818703 t}c|271|57|M|135|GENOMIC||WUGSC|ti|232853840|chicken|dna
chr2 121742292 121742293 a}g|290|62|M|141|GENOMIC||WUGSC|ti|232854407|chicken|dna
chr2 121742239 121742240 a}g|343|62|M|141|GENOMIC||WUGSC|ti|232854407|chicken|dna
chr2 121742151 121742152 a}g|431|68|M|141|GENOMIC||WUGSC|ti|232854407|chicken|dna
chr10 11720312 11720313 c}t|263|62|P|553|GENOMIC||WUGSC|ti|232855836|chicken|dna
chr10 11720659 11720660 c}t|610|43|P|553|GENOMIC||WUGSC|ti|232855836|chicken|dna
chr1 53879885 53879886 c}t|537|59|M|613|GENOMIC||WUGSC|ti|232867895|chicken|dna
chr1 53879741 53879742 c}t|681|59|M|613|GENOMIC||WUGSC|ti|232867895|chicken|dna
chr13 8863072 8863073 g}a|218|68|M|287|GENOMIC||WUGSC|ti|232878045|chicken|dna
chr13 8862823 8862824 g}a|467|54|M|287|GENOMIC||WUGSC|ti|232878045|chicken|dna
chr13 8862785 8862786 g}a|505|42|M|287|GENOMIC||WUGSC|ti|232878045|chicken|dna
chrUn_random 1509705 1509706 t}c|465|47|M|135|GENOMIC||WUGSC|ti|232889383|chicken|dna
chrUn_random 1509654 1509655 t}c|516|43|M|135|GENOMIC||WUGSC|ti|232889383|chicken|dna
chrUn_random 1509570 1509571 t}c|600|59|M|135|GENOMIC||WUGSC|ti|232889383|chicken|dna
chrUn_random 1510035 1510036 a}g|135|42|M|128|GENOMIC||WUGSC|ti|232889383|chicken|dna
chrUn_random 1510033 1510034 a}g|137|43|M|128|GENOMIC||WUGSC|ti|232889383|chicken|dna
chrUn_random 1509907 1509908 a}g|263|43|M|128|GENOMIC||WUGSC|ti|232889383|chicken|dna
chr2 134163857 134163858 g}a|367|59|P|161|GENOMIC||WUGSC|ti|232889807|chicken|dna
chr2 134163969 134163970 g}a|479|48|P|161|GENOMIC||WUGSC|ti|232889807|chicken|dna
chrZ 12588385 12588386 a}c|542|59|P|201|GENOMIC||WUGSC|ti|232890995|chicken|dna
chrZ 12588586 12588587 a}c|743|43|P|201|GENOMIC||WUGSC|ti|232890995|chicken|dna
chr1 25287966 25287967 t}c|278|68|M|318|GENOMIC||WUGSC|ti|232896794|chicken|dna
chr1 25287928 25287929 t}c|316|52|M|318|GENOMIC||WUGSC|ti|232896794|chicken|dna
chr1 25287866 25287867 t}c|378|54|M|318|GENOMIC||WUGSC|ti|232896794|chicken|dna
chrUn_random 499270 499271 c}t|323|62|M|495|GENOMIC||WUGSC|ti|232898660|chicken|dna
chrUn_random 499244 499245 c}t|349|68|M|495|GENOMIC||WUGSC|ti|232898660|chicken|dna
chrUn_random 499035 499036 c}t|558|57|M|495|GENOMIC||WUGSC|ti|232898660|chicken|dna
chr2 120270537 120270538 c}t|526|62|P|170|GENOMIC||WUGSC|ti|232899729|chicken|dna
chr2 120270685 120270686 c}t|674|57|P|170|GENOMIC||WUGSC|ti|232899729|chicken|dna
chr2 120270691 120270692 c}t|680|57|P|170|GENOMIC||WUGSC|ti|232899729|chicken|dna
chr2 120270707 120270708 c}t|696|46|P|170|GENOMIC||WUGSC|ti|232899729|chicken|dna
chrUn_random 57348210 57348211 t}c|266|62|M|343|GENOMIC||WUGSC|ti|232902106|chicken|dna
chrUn_random 57348124 57348125 t}c|352|68|M|343|GENOMIC||WUGSC|ti|232902106|chicken|dna
chrUn_random 57348072 57348073 t}c|404|57|M|343|GENOMIC||WUGSC|ti|232902106|chicken|dna
chr2 104197812 104197813 c}t|91|47|M|151|GENOMIC||WUGSC|ti|232904095|chicken|dna
chr2 104197661 104197662 c}t|242|68|M|151|GENOMIC||WUGSC|ti|232904095|chicken|dna
chr11 6176407 6176408 c}t|210|57|P|109|GENOMIC||WUGSC|ti|232905861|chicken|dna
chr11 6176427 6176428 c}t|230|68|P|109|GENOMIC||WUGSC|ti|232905861|chicken|dna
chr11 6176516 6176517 c}t|319|68|P|109|GENOMIC||WUGSC|ti|232905861|chicken|dna
chr13 10395293 10395294 c}t|300|62|M|370|GENOMIC||WUGSC|ti|232907016|chicken|dna
chr13 10395108 10395109 c}t|485|57|M|370|GENOMIC||WUGSC|ti|232907016|chicken|dna
chr1 8825151 8825152 a}g|535|57|P|154|GENOMIC||WUGSC|ti|232907189|chicken|dna
chr1 8825304 8825305 a}g|688|47|P|154|GENOMIC||WUGSC|ti|232907189|chicken|dna
chr1 8825305 8825306 a}g|689|48|P|154|GENOMIC||WUGSC|ti|232907189|chicken|dna
chrUn_random 13905666 13905667 a}g|509|62|P|115|GENOMIC||WUGSC|ti|232907341|chicken|dna
chrUn_random 13905694 13905695 a}g|537|68|P|115|GENOMIC||WUGSC|ti|232907341|chicken|dna
chrUn_random 13905781 13905782 a}g|624|68|P|115|GENOMIC||WUGSC|ti|232907341|chicken|dna
chr4 78610500 78610501 g}a|336|62|P|330|GENOMIC||WUGSC|ti|233539271|chicken|dna
chr4 78610769 78610770 g}a|605|48|P|330|GENOMIC||WUGSC|ti|233539271|chicken|dna
chr4 78610830 78610831 g}a|666|47|P|330|GENOMIC||WUGSC|ti|233539271|chicken|dna
chr1 196601899 196601900 a}g|297|62|M|263|GENOMIC||WUGSC|ti|233543841|chicken|dna
chr1 196601732 196601733 a}g|464|62|M|263|GENOMIC||WUGSC|ti|233543841|chicken|dna
chr1 196601636 196601637 a}g|560|59|M|263|GENOMIC||WUGSC|ti|233543841|chicken|dna
chr14 8611744 8611745 g}a|155|43|P|195|GENOMIC||WUGSC|ti|233544083|chicken|dna
chr14 8611764 8611765 g}a|175|43|P|195|GENOMIC||WUGSC|ti|233544083|chicken|dna
chr14 8611939 8611940 g}a|350|51|P|195|GENOMIC||WUGSC|ti|233544083|chicken|dna
chr2 70881674 70881675 a}g|312|62|P|370|GENOMIC||WUGSC|ti|233552416|chicken|dna
chr2 70881974 70881975 a}g|612|68|P|370|GENOMIC||WUGSC|ti|233552416|chicken|dna
chr2 70882044 70882045 a}g|682|48|P|370|GENOMIC||WUGSC|ti|233552416|chicken|dna
chr11 15962482 15962483 t}c|593|62|P|277|GENOMIC||WUGSC|ti|249753103|chicken|dna
chr11 15962655 15962656 t}c|766|54|P|277|GENOMIC||WUGSC|ti|249753103|chicken|dna
chr3 63121001 63121002 g}a|319|68|M|566|GENOMIC||WUGSC|ti|249764466|chicken|dna
chr3 63120724 63120725 g}a|596|62|M|566|GENOMIC||WUGSC|ti|249764466|chicken|dna
chrUn_random 1009096 1009097 g}t|275|59|P|300|GENOMIC||WUGSC|ti|249769658|chicken|dna
chrUn_random 1009232 1009233 g}t|411|59|P|300|GENOMIC||WUGSC|ti|249769658|chicken|dna
chr13 8863072 8863073 g}a|254|59|M|287|GENOMIC||WUGSC|ti|249776710|chicken|dna
chr13 8862823 8862824 g}a|503|57|M|287|GENOMIC||WUGSC|ti|249776710|chicken|dna
chr13 8862785 8862786 g}a|541|43|M|287|GENOMIC||WUGSC|ti|249776710|chicken|dna
chr4 77724935 77724936 a}g|590|57|M|264|GENOMIC||WUGSC|ti|249777630|chicken|dna
chr4 77724671 77724672 a}g|854|46|M|264|GENOMIC||WUGSC|ti|249777630|chicken|dna
chrUn_random 37776577 37776578 g}a|358|41|P|299|GENOMIC||WUGSC|ti|249779671|chicken|dna
chrUn_random 37776750 37776751 g}a|531|43|P|299|GENOMIC||WUGSC|ti|249779671|chicken|dna
chr11 5490749 5490750 g}a|163|57|M|310|GENOMIC||WUGSC|ti|249781348|chicken|dna
chr11 5490481 5490482 g}a|431|62|M|310|GENOMIC||WUGSC|ti|249781348|chicken|dna
chr11 5490439 5490440 g}a|473|62|M|310|GENOMIC||WUGSC|ti|249781348|chicken|dna
chr4 38837218 38837219 a}g|381|62|P|233|GENOMIC||WUGSC|ti|249795401|chicken|dna
chr4 38837262 38837263 a}g|425|62|P|233|GENOMIC||WUGSC|ti|249795401|chicken|dna
chr4 38837404 38837405 a}g|567|59|P|233|GENOMIC||WUGSC|ti|249795401|chicken|dna
chr4 38837437 38837438 a}g|600|57|P|233|GENOMIC||WUGSC|ti|249795401|chicken|dna
chr4 38837451 38837452 a}g|614|57|P|233|GENOMIC||WUGSC|ti|249795401|chicken|dna
chr2 121764503 121764504 a}g|271|52|P|581|GENOMIC||WUGSC|ti|249802650|chicken|dna
chr2 121764624 121764625 a}g|392|62|P|581|GENOMIC||WUGSC|ti|249802650|chicken|dna
chr17 3558615 3558616 g}a|464|43|M|175|GENOMIC||WUGSC|ti|249805708|chicken|dna
chr17 3558514 3558515 g}a|565|43|M|112|GENOMIC||WUGSC|ti|249805708|chicken|dna
chr5 22607631 22607632 g}a|299|43|M|248|GENOMIC||WUGSC|ti|249806094|chicken|dna
chr5 22607521 22607522 g}a|409|44|M|248|GENOMIC||WUGSC|ti|249806094|chicken|dna
chr5 22607383 22607384 g}a|547|48|M|248|GENOMIC||WUGSC|ti|249806094|chicken|dna
chr5 20168578 20168579 g}a|130|48|M|360|GENOMIC||WUGSC|ti|249806616|chicken|dna
chr5 20168229 20168230 g}a|479|57|M|360|GENOMIC||WUGSC|ti|249806616|chicken|dna
chr8 4965136 4965137 g}a|368|68|P|326|GENOMIC||WUGSC|ti|249808436|chicken|dna
chr8 4965377 4965378 g}a|609|41|P|326|GENOMIC||WUGSC|ti|249808436|chicken|dna
chrUn_random 26209419 26209420 a}g|213|59|P|224|GENOMIC||WUGSC|ti|249809047|chicken|dna
chrUn_random 26209464 26209465 a}g|258|62|P|224|GENOMIC||WUGSC|ti|249809047|chicken|dna
chrUn_random 26209643 26209644 a}g|437|57|P|224|GENOMIC||WUGSC|ti|249809047|chicken|dna
chr4 38593355 38593356 a}g|167|43|M|113|GENOMIC||WUGSC|ti|249811261|chicken|dna
chr4 38593278 38593279 a}g|244|52|M|113|GENOMIC||WUGSC|ti|249811261|chicken|dna
chr4 38593242 38593243 a}g|280|52|M|113|GENOMIC||WUGSC|ti|249811261|chicken|dna
chr4 72716520 72716521 g}a|509|43|M|331|GENOMIC||WUGSC|ti|249835407|chicken|dna
chr4 72716354 72716355 g}a|675|42|M|331|GENOMIC||WUGSC|ti|249835407|chicken|dna
chr1 7126093 7126094 a}g|149|57|P|231|GENOMIC||WUGSC|ti|249835901|chicken|dna
chr1 7126102 7126103 a}g|158|48|P|231|GENOMIC||WUGSC|ti|249835901|chicken|dna
chr1 7126324 7126325 a}g|380|62|P|231|GENOMIC||WUGSC|ti|249835901|chicken|dna
chr2 119729732 119729733 a}g|421|62|P|352|GENOMIC||WUGSC|ti|249836750|chicken|dna
chr2 119729997 119729998 a}g|686|57|P|352|GENOMIC||WUGSC|ti|249836750|chicken|dna
chr2 119730084 119730085 a}g|773|48|P|352|GENOMIC||WUGSC|ti|249836750|chicken|dna
chr6 35046911 35046912 t}c|540|62|M|189|GENOMIC||WUGSC|ti|249838044|chicken|dna
chr6 35046814 35046815 t}c|637|45|M|189|GENOMIC||WUGSC|ti|249838044|chicken|dna
chr6 35046722 35046723 t}c|729|44|M|189|GENOMIC||WUGSC|ti|249838044|chicken|dna
chrUn_random 28534834 28534835 a}g|92|43|P|183|GENOMIC||WUGSC|ti|249839437|chicken|dna
chrUn_random 28535009 28535010 a}g|267|43|P|183|GENOMIC||WUGSC|ti|249839437|chicken|dna
chr1 119803346 119803347 g}a|209|43|P|666|GENOMIC||WUGSC|ti|249845019|chicken|dna
chr1 119803532 119803533 g}a|395|42|P|666|GENOMIC||WUGSC|ti|249845019|chicken|dna
chr4 71898358 71898359 a}g|178|68|M|259|GENOMIC||WUGSC|ti|249851278|chicken|dna
chr4 71898357 71898358 a}g|179|59|M|259|GENOMIC||WUGSC|ti|249851278|chicken|dna
chr4 71898099 71898100 a}g|437|62|M|259|GENOMIC||WUGSC|ti|249851278|chicken|dna
chr4 32389236 32389237 g}a|343|43|M|464|GENOMIC||WUGSC|ti|249854042|chicken|dna
chr4 32389112 32389113 g}a|467|43|M|464|GENOMIC||WUGSC|ti|249854042|chicken|dna
chrUn_random 8975342 8975343 t}c|55|40|M|349|GENOMIC||WUGSC|ti|249863485|chicken|dna
chrUn_random 8975235 8975236 t}c|162|57|M|349|GENOMIC||WUGSC|ti|249863485|chicken|dna
chrUn_random 8974993 8974994 t}c|404|57|M|349|GENOMIC||WUGSC|ti|249863485|chicken|dna
chr11 6331094 6331095 c}t|231|59|M|107|GENOMIC||WUGSC|ti|249864057|chicken|dna
chr11 6331012 6331013 c}t|313|62|M|107|GENOMIC||WUGSC|ti|249864057|chicken|dna
chr11 6330987 6330988 c}t|338|62|M|107|GENOMIC||WUGSC|ti|249864057|chicken|dna
chr4 61755986 61755987 g}a|180|50|M|123|GENOMIC||WUGSC|ti|249875830|chicken|dna
chr4 61755896 61755897 g}a|270|62|M|123|GENOMIC||WUGSC|ti|249875830|chicken|dna
chr4 61755863 61755864 g}a|303|62|M|123|GENOMIC||WUGSC|ti|249875830|chicken|dna
chr5 24821468 24821469 g}a|239|57|P|146|GENOMIC||WUGSC|ti|249900329|chicken|dna
chr5 24821541 24821542 g}a|312|47|P|146|GENOMIC||WUGSC|ti|249900329|chicken|dna
chr5 24821614 24821615 g}a|385|62|P|146|GENOMIC||WUGSC|ti|249900329|chicken|dna
chr5 17663584 17663585 t}c|280|57|P|401|GENOMIC||WUGSC|ti|249903953|chicken|dna
chr5 17663980 17663981 t}c|676|59|P|401|GENOMIC||WUGSC|ti|249903953|chicken|dna
chr5 17663985 17663986 t}c|681|57|P|401|GENOMIC||WUGSC|ti|249903953|chicken|dna
chr1 144737166 144737167 g}a|385|42|P|358|GENOMIC||WUGSC|ti|249908607|chicken|dna
chr1 144737275 144737276 g}a|494|43|P|358|GENOMIC||WUGSC|ti|249908607|chicken|dna
chr11 8897699 8897700 g}a|176|68|P|730|GENOMIC||WUGSC|ti|249911465|chicken|dna
chr11 8897834 8897835 g}a|311|68|P|730|GENOMIC||WUGSC|ti|249911465|chicken|dna
chr1 194178417 194178418 c}t|416|68|P|359|GENOMIC||WUGSC|ti|249940450|chicken|dna
chr1 194178526 194178527 c}t|525|62|P|359|GENOMIC||WUGSC|ti|249940450|chicken|dna
chr1 194178776 194178777 c}t|775|59|P|359|GENOMIC||WUGSC|ti|249940450|chicken|dna
chr2 104399174 104399175 g}a|316|41|P|347|GENOMIC||WUGSC|ti|249944327|chicken|dna
chr2 104399297 104399298 g}a|439|43|P|257|GENOMIC||WUGSC|ti|249944327|chicken|dna
chr2 104399467 104399468 g}a|609|43|P|257|GENOMIC||WUGSC|ti|249944327|chicken|dna
chr2 113803179 113803180 g}a|522|62|P|504|GENOMIC||WUGSC|ti|249952492|chicken|dna
chr2 113803381 113803382 g}a|724|48|P|504|GENOMIC||WUGSC|ti|249952492|chicken|dna
chr12 16408472 16408473 a}g|175|43|P|493|GENOMIC||WUGSC|ti|249978756|chicken|dna
chr12 16408849 16408850 a}g|552|43|P|493|GENOMIC||WUGSC|ti|249978756|chicken|dna
chr12 16408965 16408966 a}g|668|48|P|493|GENOMIC||WUGSC|ti|249978756|chicken|dna
chr2 116351798 116351799 c}t|277|57|P|180|GENOMIC||WUGSC|ti|249985580|chicken|dna
chr2 116351921 116351922 c}t|400|62|P|180|GENOMIC||WUGSC|ti|249985580|chicken|dna
chr2 116351978 116351979 c}t|457|62|P|180|GENOMIC||WUGSC|ti|249985580|chicken|dna
chr12 15209738 15209739 c}t|94|48|M|148|GENOMIC||WUGSC|ti|249987230|chicken|dna
chr12 15209687 15209688 c}t|145|57|M|148|GENOMIC||WUGSC|ti|249987230|chicken|dna
chr12 15209590 15209591 c}t|242|52|M|148|GENOMIC||WUGSC|ti|249987230|chicken|dna
chr10 16558536 16558537 a}c|170|68|P|203|GENOMIC||WUGSC|ti|249990648|chicken|dna
chr10 16558688 16558689 a}c|322|62|P|203|GENOMIC||WUGSC|ti|249990648|chicken|dna
chr2 136937884 136937885 g}a|455|62|M|143|GENOMIC||WUGSC|ti|249991471|chicken|dna
chr2 136937857 136937858 g}a|482|62|M|143|GENOMIC||WUGSC|ti|249991471|chicken|dna
chr2 136937741 136937742 g}a|598|62|M|143|GENOMIC||WUGSC|ti|249991471|chicken|dna
chr1 9958349 9958350 t}c|164|59|M|291|GENOMIC||WUGSC|ti|250005420|chicken|dna
chr1 9958163 9958164 t}c|350|59|M|291|GENOMIC||WUGSC|ti|250005420|chicken|dna
chr6 26044901 26044902 g}a|380|43|P|160|GENOMIC||WUGSC|ti|250006811|chicken|dna
chr6 26045006 26045007 g}a|485|48|P|160|GENOMIC||WUGSC|ti|250006811|chicken|dna
chr3 61705317 61705318 g}a|218|57|P|466|GENOMIC||WUGSC|ti|250012165|chicken|dna
chr3 61705497 61705498 g}a|398|62|P|466|GENOMIC||WUGSC|ti|250012165|chicken|dna
chr4 38735597 38735598 g}a|282|50|M|521|GENOMIC||WUGSC|ti|250048680|chicken|dna
chr4 38735370 38735371 g}a|509|52|M|521|GENOMIC||WUGSC|ti|250048680|chicken|dna
chr3 39534510 39534511 g}a|250|68|P|528|GENOMIC||WUGSC|ti|250057652|chicken|dna
chr3 39534785 39534786 g}a|525|62|P|528|GENOMIC||WUGSC|ti|250057652|chicken|dna
chrUn_random 62609744 62609745 a}g|462|62|M|136|GENOMIC||WUGSC|ti|250058860|chicken|dna
chrUn_random 62609707 62609708 a}g|499|57|M|136|GENOMIC||WUGSC|ti|250058860|chicken|dna
chrUn_random 62609608 62609609 a}g|598|47|M|136|GENOMIC||WUGSC|ti|250058860|chicken|dna
chr2 103613940 103613941 g}c|229|59|P|210|GENOMIC||WUGSC|ti|250059094|chicken|dna
chr2 103614104 103614105 g}c|393|68|P|210|GENOMIC||WUGSC|ti|250059094|chicken|dna
chr2 103614150 103614151 g}c|439|62|P|210|GENOMIC||WUGSC|ti|250059094|chicken|dna
chr1 19937087 19937088 t}c|126|50|M|310|GENOMIC||WUGSC|ti|250063275|chicken|dna
chr1 19936838 19936839 t}c|375|68|M|310|GENOMIC||WUGSC|ti|250063275|chicken|dna
chr2 16878709 16878710 g}a|445|43|M|592|GENOMIC||WUGSC|ti|250064908|chicken|dna
chr2 16878706 16878707 g}a|448|43|M|592|GENOMIC||WUGSC|ti|250064908|chicken|dna
chr2 16878694 16878695 g}a|460|41|M|592|GENOMIC||WUGSC|ti|250064908|chicken|dna
chr2 16878425 16878426 g}a|729|43|M|592|GENOMIC||WUGSC|ti|250064908|chicken|dna
chr6 33806383 33806384 c}t|472|62|P|296|GENOMIC||WUGSC|ti|250065689|chicken|dna
chr6 33806615 33806616 c}t|704|48|P|296|GENOMIC||WUGSC|ti|250065689|chicken|dna
chr6 33806668 33806669 c}t|757|48|P|296|GENOMIC||WUGSC|ti|250065689|chicken|dna
chr21 5196967 5196968 a}g|278|52|M|626|GENOMIC||WUGSC|ti|250068637|chicken|dna
chr21 5196931 5196932 a}g|314|52|M|626|GENOMIC||WUGSC|ti|250068637|chicken|dna
chr21 5196786 5196787 a}g|459|62|M|626|GENOMIC||WUGSC|ti|250068637|chicken|dna
chr2 79948663 79948664 c}t|352|62|M|347|GENOMIC||WUGSC|ti|250069275|chicken|dna
chr2 79948617 79948618 c}t|398|62|M|347|GENOMIC||WUGSC|ti|250069275|chicken|dna
chr2 79948538 79948539 c}t|477|43|M|347|GENOMIC||WUGSC|ti|250069275|chicken|dna
chr15 10955511 10955512 g}a|178|43|P|247|GENOMIC||WUGSC|ti|250070470|chicken|dna
chr15 10955758 10955759 g}a|425|57|P|247|GENOMIC||WUGSC|ti|250070470|chicken|dna
chr8 14545677 14545678 g}a|261|41|P|513|GENOMIC||WUGSC|ti|250073244|chicken|dna
chr8 14545936 14545937 g}a|520|43|P|513|GENOMIC||WUGSC|ti|250073244|chicken|dna
chr4 77001667 77001668 t}c|331|62|P|154|GENOMIC||WUGSC|ti|250076715|chicken|dna
chr4 77001782 77001783 t}c|446|62|P|154|GENOMIC||WUGSC|ti|250076715|chicken|dna
chr4 77001821 77001822 t}c|485|62|P|154|GENOMIC||WUGSC|ti|250076715|chicken|dna
chr1 8665465 8665466 c}t|157|59|P|228|GENOMIC||WUGSC|ti|250132972|chicken|dna
chr1 8665665 8665666 c}t|357|57|P|228|GENOMIC||WUGSC|ti|250132972|chicken|dna
chr5 19138147 19138148 t}c|386|48|M|145|GENOMIC||WUGSC|ti|250133888|chicken|dna
chr5 19138096 19138097 t}c|437|43|M|145|GENOMIC||WUGSC|ti|250133888|chicken|dna
chr5 19138002 19138003 t}c|531|57|M|145|GENOMIC||WUGSC|ti|250133888|chicken|dna
chr11_random 60056 60057 a}g|486|57|P|186|GENOMIC||WUGSC|ti|250143561|chicken|dna
chr11_random 60205 60206 a}g|635|46|P|186|GENOMIC||WUGSC|ti|250143561|chicken|dna
chr1 75562625 75562626 t}c|162|57|M|338|GENOMIC||WUGSC|ti|251231182|chicken|dna
chr1 75562342 75562343 t}c|445|57|M|338|GENOMIC||WUGSC|ti|251231182|chicken|dna
chr17 3554793 3554794 a}g|248|68|P|218|GENOMIC||WUGSC|ti|251233828|chicken|dna
chr17 3554796 3554797 a}g|251|68|P|218|GENOMIC||WUGSC|ti|251233828|chicken|dna
chr17 3555011 3555012 a}g|466|54|P|218|GENOMIC||WUGSC|ti|251233828|chicken|dna
chrUn_random 61932444 61932445 a}g|522|57|M|176|GENOMIC||WUGSC|ti|251238957|chicken|dna
chrUn_random 61932323 61932324 a}g|643|59|M|176|GENOMIC||WUGSC|ti|251238957|chicken|dna
chrUn_random 61932268 61932269 a}g|698|48|M|176|GENOMIC||WUGSC|ti|251238957|chicken|dna
chr3 17760302 17760303 g}a|608|43|M|414|GENOMIC||WUGSC|ti|251240453|chicken|dna
chr3 17760196 17760197 g}a|714|47|M|414|GENOMIC||WUGSC|ti|251240453|chicken|dna
chr5 17270395 17270396 c}t|251|59|P|338|GENOMIC||WUGSC|ti|251241488|chicken|dna
chr5 17270613 17270614 c}t|469|62|P|338|GENOMIC||WUGSC|ti|251241488|chicken|dna
chr5 17270733 17270734 c}t|589|57|P|338|GENOMIC||WUGSC|ti|251241488|chicken|dna
chr11 6896095 6896096 t}c|171|59|P|244|GENOMIC||WUGSC|ti|251243651|chicken|dna
chr11 6896156 6896157 t}c|232|52|P|244|GENOMIC||WUGSC|ti|251243651|chicken|dna
chr11 6896299 6896300 t}c|375|62|P|244|GENOMIC||WUGSC|ti|251243651|chicken|dna
chr11 6896339 6896340 t}c|415|52|P|244|GENOMIC||WUGSC|ti|251243651|chicken|dna
chr24 4764390 4764391 g}a|209|52|M|239|GENOMIC||WUGSC|ti|251245141|chicken|dna
chr24 4764328 4764329 g}a|271|43|M|239|GENOMIC||WUGSC|ti|251245141|chicken|dna
chr24 4764151 4764152 g}a|448|62|M|239|GENOMIC||WUGSC|ti|251245141|chicken|dna
chr1 18561412 18561413 g}a|315|43|M|115|GENOMIC||WUGSC|ti|251247096|chicken|dna
chr1 18561297 18561298 g}a|430|62|M|115|GENOMIC||WUGSC|ti|251247096|chicken|dna
chr5 23210832 23210833 c}t|337|62|M|408|GENOMIC||WUGSC|ti|251249639|chicken|dna
chr5 23210646 23210647 c}t|523|57|M|408|GENOMIC||WUGSC|ti|251249639|chicken|dna
chr5 21988701 21988702 a}t|243|59|P|256|GENOMIC||WUGSC|ti|251253108|chicken|dna
chr5 21988829 21988830 a}t|371|62|P|256|GENOMIC||WUGSC|ti|251253108|chicken|dna
chr1 194538135 194538136 t}c|206|68|M|223|GENOMIC||WUGSC|ti|251255259|chicken|dna
chr1 194538017 194538018 t}c|324|62|M|223|GENOMIC||WUGSC|ti|251255259|chicken|dna
chr1 194537912 194537913 t}c|429|68|M|223|GENOMIC||WUGSC|ti|251255259|chicken|dna
chr5 23176856 23176857 g}a|153|48|M|625|GENOMIC||WUGSC|ti|251257545|chicken|dna
chr5 23176428 23176429 g}a|581|54|M|625|GENOMIC||WUGSC|ti|251257545|chicken|dna
chr4 77487634 77487635 g}a|118|40|M|66|GENOMIC||WUGSC|ti|251269688|chicken|dna
chr4 77487574 77487575 g}a|178|42|M|66|GENOMIC||WUGSC|ti|251269688|chicken|dna
chr4 77487218 77487219 g}a|534|59|M|52|GENOMIC||WUGSC|ti|251269688|chicken|dna
chr4 77487180 77487181 g}a|572|47|M|52|GENOMIC||WUGSC|ti|251269688|chicken|dna
chr4 77487166 77487167 g}a|586|48|M|52|GENOMIC||WUGSC|ti|251269688|chicken|dna
chr10 18762445 18762446 c}t|161|59|M|222|GENOMIC||WUGSC|ti|251280233|chicken|dna
chr10 18762347 18762348 c}t|259|52|M|222|GENOMIC||WUGSC|ti|251280233|chicken|dna
chr10 18762223 18762224 c}t|383|47|M|222|GENOMIC||WUGSC|ti|251280233|chicken|dna
chr11 17279951 17279952 c}t|343|62|P|126|GENOMIC||WUGSC|ti|251285117|chicken|dna
chr11 17279961 17279962 c}t|353|62|P|126|GENOMIC||WUGSC|ti|251285117|chicken|dna
chr11 17280077 17280078 c}t|469|59|P|126|GENOMIC||WUGSC|ti|251285117|chicken|dna
chr11 7177032 7177033 a}g|201|57|P|186|GENOMIC||WUGSC|ti|251285541|chicken|dna
chr11 7177208 7177209 a}g|377|43|P|186|GENOMIC||WUGSC|ti|251285541|chicken|dna
chr1 110551539 110551540 g}a|414|43|M|521|GENOMIC||WUGSC|ti|251288132|chicken|dna
chr1 110551458 110551459 g}a|495|43|M|521|GENOMIC||WUGSC|ti|251288132|chicken|dna
chr1 110551455 110551456 g}a|498|43|M|521|GENOMIC||WUGSC|ti|251288132|chicken|dna
chr1 110551425 110551426 g}a|528|43|M|521|GENOMIC||WUGSC|ti|251288132|chicken|dna
chr11 11523128 11523129 t}c|303|62|P|171|GENOMIC||WUGSC|ti|251298454|chicken|dna
chr11 11523181 11523182 t}c|356|62|P|171|GENOMIC||WUGSC|ti|251298454|chicken|dna
chr11 11523299 11523300 t}c|474|62|P|171|GENOMIC||WUGSC|ti|251298454|chicken|dna
chr10 17079276 17079277 a}g|176|68|M|564|GENOMIC||WUGSC|ti|251304883|chicken|dna
chr10 17078755 17078756 a}g|697|48|M|564|GENOMIC||WUGSC|ti|251304883|chicken|dna
chr4 88458131 88458132 t}c|402|59|M|210|GENOMIC||WUGSC|ti|251311982|chicken|dna
chr4 88458066 88458067 t}c|467|52|M|210|GENOMIC||WUGSC|ti|251311982|chicken|dna
chr4 88457921 88457922 t}c|612|57|M|210|GENOMIC||WUGSC|ti|251311982|chicken|dna
chr4 44237440 44237441 g}a|351|43|M|608|GENOMIC||WUGSC|ti|251315366|chicken|dna
chr4 44237300 44237301 g}a|491|41|M|608|GENOMIC||WUGSC|ti|251315366|chicken|dna
chr4 44237211 44237212 g}a|580|41|M|608|GENOMIC||WUGSC|ti|251315366|chicken|dna
chr11 16434106 16434107 c}t|224|52|M|226|GENOMIC||WUGSC|ti|251320958|chicken|dna
chr11 16434101 16434102 c}t|229|57|M|226|GENOMIC||WUGSC|ti|251320958|chicken|dna
chr11 16433880 16433881 c}t|450|47|M|226|GENOMIC||WUGSC|ti|251320958|chicken|dna
chr1 149938817 149938818 g}a|276|43|M|397|GENOMIC||WUGSC|ti|251321145|chicken|dna
chr1 149938470 149938471 g}a|623|42|M|397|GENOMIC||WUGSC|ti|251321145|chicken|dna
chr3 101107893 101107894 g}a|332|41|P|35|GENOMIC||WUGSC|ti|251323599|chicken|dna
chr3 101108103 101108104 g}a|542|43|P|45|GENOMIC||WUGSC|ti|251323599|chicken|dna
chr3 101108106 101108107 g}a|545|52|P|45|GENOMIC||WUGSC|ti|251323599|chicken|dna
chr4 87890604 87890605 t}c|134|50|P|331|GENOMIC||WUGSC|ti|251327203|chicken|dna
chr4 87890909 87890910 t}c|439|57|P|331|GENOMIC||WUGSC|ti|251327203|chicken|dna
chr2 139598993 139598994 c}t|218|68|P|325|GENOMIC||WUGSC|ti|251328978|chicken|dna
chr2 139599169 139599170 c}t|394|57|P|325|GENOMIC||WUGSC|ti|251328978|chicken|dna
chr2 24966945 24966946 g}a|353|43|M|288|GENOMIC||WUGSC|ti|251329463|chicken|dna
chr2 24966779 24966780 g}a|519|41|M|288|GENOMIC||WUGSC|ti|251329463|chicken|dna
chr10 18409001 18409002 t}c|350|62|M|185|GENOMIC||WUGSC|ti|251329643|chicken|dna
chr10 18408836 18408837 t}c|515|57|M|185|GENOMIC||WUGSC|ti|251329643|chicken|dna
chr10 18408816 18408817 t}c|535|57|M|185|GENOMIC||WUGSC|ti|251329643|chicken|dna
chr1 199136013 199136014 g}c|531|62|M|204|GENOMIC||WUGSC|ti|251330745|chicken|dna
chr1 199135993 199135994 g}c|551|59|M|204|GENOMIC||WUGSC|ti|251330745|chicken|dna
chr1 199135809 199135810 g}c|735|48|M|204|GENOMIC||WUGSC|ti|251330745|chicken|dna
chr14 11496522 11496523 t}c|341|62|M|391|GENOMIC||WUGSC|ti|251331398|chicken|dna
chr14 11496404 11496405 t}c|459|57|M|391|GENOMIC||WUGSC|ti|251331398|chicken|dna
chr4 69915767 69915768 g}a|324|43|M|96|GENOMIC||WUGSC|ti|251333414|chicken|dna
chr4 69915765 69915766 g}a|326|43|M|96|GENOMIC||WUGSC|ti|251333414|chicken|dna
chr4 69915460 69915461 g}a|631|43|M|331|GENOMIC||WUGSC|ti|251333414|chicken|dna
chr4 69915458 69915459 g}a|633|43|M|331|GENOMIC||WUGSC|ti|251333414|chicken|dna
chr4 92538351 92538352 t}a|231|59|M|262|GENOMIC||WUGSC|ti|251349129|chicken|dna
chr4 92538335 92538336 t}a|247|59|M|262|GENOMIC||WUGSC|ti|251349129|chicken|dna
chr4 92538089 92538090 t}a|493|62|M|262|GENOMIC||WUGSC|ti|251349129|chicken|dna
chr4 74650188 74650189 c}t|416|62|M|534|GENOMIC||WUGSC|ti|251349075|chicken|dna
chr4 74649992 74649993 c}t|612|48|M|534|GENOMIC||WUGSC|ti|251349075|chicken|dna
chr1 128917432 128917433 c}t|257|52|M|414|GENOMIC||WUGSC|ti|251351044|chicken|dna
chr1 128917157 128917158 c}t|532|62|M|414|GENOMIC||WUGSC|ti|251351044|chicken|dna
chrUn_random 45328583 45328584 g}a|267|62|M|232|GENOMIC||WUGSC|ti|251363800|chicken|dna
chrUn_random 45328436 45328437 g}a|414|62|M|232|GENOMIC||WUGSC|ti|251363800|chicken|dna
chrUn_random 45328391 45328392 g}a|459|62|M|232|GENOMIC||WUGSC|ti|251363800|chicken|dna
chrUn_random 45328351 45328352 g}a|499|62|M|232|GENOMIC||WUGSC|ti|251363800|chicken|dna
chr10 9764072 9764073 a}g|494|52|P|403|GENOMIC||WUGSC|ti|251367188|chicken|dna
chr10 9764219 9764220 a}g|641|54|P|403|GENOMIC||WUGSC|ti|251367188|chicken|dna
chr2 71111201 71111202 t}c|326|62|P|201|GENOMIC||WUGSC|ti|251382581|chicken|dna
chr2 71111234 71111235 t}c|359|62|P|201|GENOMIC||WUGSC|ti|251382581|chicken|dna
chr2 71111402 71111403 t}c|527|59|P|201|GENOMIC||WUGSC|ti|251382581|chicken|dna
chr5 21781177 21781178 g}a|316|62|P|458|GENOMIC||WUGSC|ti|251417203|chicken|dna
chr5 21781588 21781589 g}a|727|48|P|458|GENOMIC||WUGSC|ti|251417203|chicken|dna
chrUn_random 10332941 10332942 a}t|235|59|M|332|GENOMIC||WUGSC|ti|251417274|chicken|dna
chrUn_random 10332718 10332719 a}t|458|62|M|332|GENOMIC||WUGSC|ti|251417274|chicken|dna
chr14 7886146 7886147 c}t|515|62|P|575|GENOMIC||WUGSC|ti|251417924|chicken|dna
chr14 7886283 7886284 c}t|652|57|P|575|GENOMIC||WUGSC|ti|251417924|chicken|dna
chr5 18944967 18944968 t}c|556|68|M|115|GENOMIC||WUGSC|ti|251424874|chicken|dna
chr5 18944852 18944853 t}c|671|48|M|115|GENOMIC||WUGSC|ti|251424874|chicken|dna
chr10 17141512 17141513 t}c|225|59|M|256|GENOMIC||WUGSC|ti|251452466|chicken|dna
chr10 17141489 17141490 t}c|248|57|M|256|GENOMIC||WUGSC|ti|251452466|chicken|dna
chr10 17141331 17141332 t}c|406|57|M|256|GENOMIC||WUGSC|ti|251452466|chicken|dna
chr1 18561412 18561413 g}a|122|48|M|546|GENOMIC||WUGSC|ti|251479988|chicken|dna
chr1 18561297 18561298 g}a|237|57|M|546|GENOMIC||WUGSC|ti|251479988|chicken|dna
chr9 17811719 17811720 g}a|326|48|M|148|GENOMIC||WUGSC|ti|251497273|chicken|dna
chr9 17811717 17811718 g}a|328|48|M|148|GENOMIC||WUGSC|ti|251497273|chicken|dna
chr9 17811571 17811572 g}a|474|54|M|148|GENOMIC||WUGSC|ti|251497273|chicken|dna
chr3 37415196 37415197 g}a|272|57|M|683|GENOMIC||WUGSC|ti|251502834|chicken|dna
chr3 37415067 37415068 g}a|401|52|M|683|GENOMIC||WUGSC|ti|251502834|chicken|dna
chrZ 47564934 47564935 t}c|398|62|M|197|GENOMIC||WUGSC|ti|251509212|chicken|dna
chrZ 47564905 47564906 t}c|427|62|M|197|GENOMIC||WUGSC|ti|251509212|chicken|dna
chrZ 47564860 47564861 t}c|472|57|M|197|GENOMIC||WUGSC|ti|251509212|chicken|dna
chrZ 47564856 47564857 t}c|476|57|M|197|GENOMIC||WUGSC|ti|251509212|chicken|dna
chrZ 47564829 47564830 t}c|503|52|M|197|GENOMIC||WUGSC|ti|251509212|chicken|dna
chrZ 47564737 47564738 t}c|595|43|M|197|GENOMIC||WUGSC|ti|251509212|chicken|dna
chr2 136937741 136937742 c}t|560|54|P|143|GENOMIC||WUGSC|ti|251511690|chicken|dna
chr2 136937857 136937858 c}t|676|59|P|143|GENOMIC||WUGSC|ti|251511690|chicken|dna
chr3 63766422 63766423 c}t|511|68|M|236|GENOMIC||WUGSC|ti|251527551|chicken|dna
chr3 63766419 63766420 c}t|514|68|M|236|GENOMIC||WUGSC|ti|251527551|chicken|dna
chr3 63766186 63766187 c}t|747|47|M|236|GENOMIC||WUGSC|ti|251527551|chicken|dna
chr4 38473987 38473988 c}t|593|57|P|148|GENOMIC||WUGSC|ti|251536789|chicken|dna
chr4 38474091 38474092 c}t|697|47|P|148|GENOMIC||WUGSC|ti|251536789|chicken|dna
chr1 99383407 99383408 g}a|459|43|P|257|GENOMIC||WUGSC|ti|251543820|chicken|dna
chr1 99383582 99383583 g}a|634|41|P|257|GENOMIC||WUGSC|ti|251543820|chicken|dna
chr11 6468969 6468970 c}t|136|40|M|211|GENOMIC||NISC|ti|251823140|chicken|dna
chr11 6468959 6468960 c}t|146|40|M|211|GENOMIC||NISC|ti|251823140|chicken|dna
chr11 6468758 6468759 c}t|347|56|M|211|GENOMIC||NISC|ti|251823140|chicken|dna
chr11 6440815 6440816 a}g|514|56|M|137|GENOMIC||NISC|ti|251824511|chicken|dna
chr11 6440763 6440764 a}g|566|51|M|137|GENOMIC||NISC|ti|251824511|chicken|dna
chr11 6440678 6440679 a}g|651|45|M|137|GENOMIC||NISC|ti|251824511|chicken|dna
chr11 6441239 6441240 c}t|90|40|M|163|GENOMIC||NISC|ti|251824511|chicken|dna
chr11 6441076 6441077 c}t|253|45|M|163|GENOMIC||NISC|ti|251824511|chicken|dna
chr11 6440678 6440679 t}c|226|51|P|137|GENOMIC||NISC|ti|251824512|chicken|dna
chr11 6440763 6440764 t}c|311|51|P|137|GENOMIC||NISC|ti|251824512|chicken|dna
chr11 6440815 6440816 t}c|363|56|P|137|GENOMIC||NISC|ti|251824512|chicken|dna
chr11 6441076 6441077 g}a|624|51|P|163|GENOMIC||NISC|ti|251824512|chicken|dna
chr11 6441212 6441213 g}a|760|42|P|163|GENOMIC||NISC|ti|251824512|chicken|dna
chr11 6441239 6441240 g}a|787|40|P|163|GENOMIC||NISC|ti|251824512|chicken|dna
chr11 6440678 6440679 t}c|156|40|P|137|GENOMIC||NISC|ti|251824516|chicken|dna
chr11 6440763 6440764 t}c|241|56|P|137|GENOMIC||NISC|ti|251824516|chicken|dna
chr11 6440815 6440816 t}c|293|41|P|137|GENOMIC||NISC|ti|251824516|chicken|dna
chr11 6441076 6441077 g}a|554|43|P|163|GENOMIC||NISC|ti|251824516|chicken|dna
chr11 6441212 6441213 g}a|690|40|P|163|GENOMIC||NISC|ti|251824516|chicken|dna
chr11 6441239 6441240 g}a|717|42|P|163|GENOMIC||NISC|ti|251824516|chicken|dna
chr11 6440678 6440679 t}c|439|56|P|137|GENOMIC||NISC|ti|251824507|chicken|dna
chr11 6440763 6440764 t}c|524|56|P|137|GENOMIC||NISC|ti|251824507|chicken|dna
chr11 6440815 6440816 t}c|576|56|P|137|GENOMIC||NISC|ti|251824507|chicken|dna
chr11 6440815 6440816 a}g|370|56|M|137|GENOMIC||NISC|ti|251824508|chicken|dna
chr11 6440763 6440764 a}g|422|51|M|137|GENOMIC||NISC|ti|251824508|chicken|dna
chr11 6440678 6440679 a}g|507|51|M|137|GENOMIC||NISC|ti|251824508|chicken|dna
chr11 6440815 6440816 a}g|474|50|M|137|GENOMIC||NISC|ti|251824510|chicken|dna
chr11 6440763 6440764 a}g|526|56|M|137|GENOMIC||NISC|ti|251824510|chicken|dna
chr11 6440678 6440679 a}g|611|56|M|137|GENOMIC||NISC|ti|251824510|chicken|dna
chr11 6440678 6440679 t}c|142|40|P|137|GENOMIC||NISC|ti|251824517|chicken|dna
chr11 6440763 6440764 t}c|227|51|P|137|GENOMIC||NISC|ti|251824517|chicken|dna
chr11 6440815 6440816 t}c|279|45|P|137|GENOMIC||NISC|ti|251824517|chicken|dna
chr11 6441076 6441077 g}a|540|45|P|163|GENOMIC||NISC|ti|251824517|chicken|dna
chr11 6441212 6441213 g}a|676|51|P|163|GENOMIC||NISC|ti|251824517|chicken|dna
chr11 6441239 6441240 g}a|703|51|P|163|GENOMIC||NISC|ti|251824517|chicken|dna
chr11 6440678 6440679 t}c|401|56|P|137|GENOMIC||NISC|ti|251824509|chicken|dna
chr11 6440763 6440764 t}c|486|56|P|137|GENOMIC||NISC|ti|251824509|chicken|dna
chr11 6440815 6440816 t}c|538|56|P|137|GENOMIC||NISC|ti|251824509|chicken|dna
chr11 6440678 6440679 t}c|186|45|P|137|GENOMIC||NISC|ti|251824514|chicken|dna
chr11 6440763 6440764 t}c|271|51|P|137|GENOMIC||NISC|ti|251824514|chicken|dna
chr11 6440815 6440816 t}c|323|56|P|137|GENOMIC||NISC|ti|251824514|chicken|dna
chr11 6441076 6441077 g}a|584|45|P|163|GENOMIC||NISC|ti|251824514|chicken|dna
chr11 6441212 6441213 g}a|720|56|P|163|GENOMIC||NISC|ti|251824514|chicken|dna
chr11 6441239 6441240 g}a|747|40|P|163|GENOMIC||NISC|ti|251824514|chicken|dna
chr11 6468969 6468970 c}t|201|40|M|211|GENOMIC||NISC|ti|251838911|chicken|dna
chr11 6468959 6468960 c}t|211|40|M|211|GENOMIC||NISC|ti|251838911|chicken|dna
chr11 6468758 6468759 c}t|412|56|M|211|GENOMIC||NISC|ti|251838911|chicken|dna
chr13 8026781 8026782 c}t|211|50|P|307|GENOMIC||WUGSC|ti|251933201|chicken|dna
chr13 8026988 8026989 c}t|418|68|P|307|GENOMIC||WUGSC|ti|251933201|chicken|dna
chrUn_random 29696937 29696938 g}a|302|68|P|107|GENOMIC||WUGSC|ti|252294713|chicken|dna
chrUn_random 29697017 29697018 g}a|382|68|P|107|GENOMIC||WUGSC|ti|252294713|chicken|dna
chrUn_random 29697044 29697045 g}a|409|68|P|107|GENOMIC||WUGSC|ti|252294713|chicken|dna
chrUn_random 14939731 14939732 a}g|426|57|P|165|GENOMIC||WUGSC|ti|252298251|chicken|dna
chrUn_random 14939749 14939750 a}g|444|68|P|165|GENOMIC||WUGSC|ti|252298251|chicken|dna
chrUn_random 14939896 14939897 a}g|591|50|P|165|GENOMIC||WUGSC|ti|252298251|chicken|dna
chr6 33051770 33051771 t}c|431|62|M|238|GENOMIC||WUGSC|ti|252301068|chicken|dna
chr6 33051651 33051652 t}c|550|59|M|238|GENOMIC||WUGSC|ti|252301068|chicken|dna
chr6 33051532 33051533 t}c|669|48|M|238|GENOMIC||WUGSC|ti|252301068|chicken|dna
chr11 17536348 17536349 t}c|598|43|M|216|GENOMIC||WUGSC|ti|252303212|chicken|dna
chr11 17536187 17536188 t}c|759|48|M|216|GENOMIC||WUGSC|ti|252303212|chicken|dna
chr11 17536132 17536133 t}c|814|59|M|216|GENOMIC||WUGSC|ti|252303212|chicken|dna
chr27 3419765 3419766 g}a|180|57|M|672|GENOMIC||WUGSC|ti|252302920|chicken|dna
chr27 3419568 3419569 g}a|377|62|M|672|GENOMIC||WUGSC|ti|252302920|chicken|dna
chr2 118694198 118694199 c}t|152|68|P|226|GENOMIC||WUGSC|ti|252305020|chicken|dna
chr2 118694235 118694236 c}t|189|59|P|226|GENOMIC||WUGSC|ti|252305020|chicken|dna
chr2 118694424 118694425 c}t|378|62|P|226|GENOMIC||WUGSC|ti|252305020|chicken|dna
chr1 102415376 102415377 g}a|219|41|P|341|GENOMIC||WUGSC|ti|252306790|chicken|dna
chr1 102415379 102415380 g}a|222|43|P|341|GENOMIC||WUGSC|ti|252306790|chicken|dna
chr1 102415550 102415551 g}a|393|43|P|341|GENOMIC||WUGSC|ti|252306790|chicken|dna
chr3 11604789 11604790 t}c|653|59|P|61|GENOMIC||WUGSC|ti|252309773|chicken|dna
chr3 11604791 11604792 t}c|655|59|P|61|GENOMIC||WUGSC|ti|252309773|chicken|dna
chr3 11604841 11604842 t}c|705|50|P|61|GENOMIC||WUGSC|ti|252309773|chicken|dna
chr3 11604850 11604851 t}c|714|43|P|61|GENOMIC||WUGSC|ti|252309773|chicken|dna
chr3 11604892 11604893 t}c|756|57|P|66|GENOMIC||WUGSC|ti|252309773|chicken|dna
chrUn_random 45859556 45859557 g}a|292|62|M|403|GENOMIC||WUGSC|ti|252317603|chicken|dna
chrUn_random 45859381 45859382 g}a|467|54|M|403|GENOMIC||WUGSC|ti|252317603|chicken|dna
chrUn_random 19710406 19710407 a}g|424|62|M|124|GENOMIC||WUGSC|ti|252324927|chicken|dna
chrUn_random 19710338 19710339 a}g|492|62|M|124|GENOMIC||WUGSC|ti|252324927|chicken|dna
chrUn_random 19710282 19710283 a}g|548|62|M|124|GENOMIC||WUGSC|ti|252324927|chicken|dna
chr13 8809811 8809812 a}g|305|68|P|104|GENOMIC||WUGSC|ti|252327219|chicken|dna
chr13 8809867 8809868 a}g|361|68|P|104|GENOMIC||WUGSC|ti|252327219|chicken|dna
chr13 8809915 8809916 a}g|409|68|P|104|GENOMIC||WUGSC|ti|252327219|chicken|dna
chrZ 65521724 65521725 t}c|640|48|M|165|GENOMIC||WUGSC|ti|252327669|chicken|dna
chrZ 65521626 65521627 t}c|738|41|M|165|GENOMIC||WUGSC|ti|252327669|chicken|dna
chrZ 65521624 65521625 t}c|740|43|M|165|GENOMIC||WUGSC|ti|252327669|chicken|dna
chrZ 65521559 65521560 t}c|805|41|M|165|GENOMIC||WUGSC|ti|252327669|chicken|dna
chr10 16608175 16608176 a}g|381|62|M|203|GENOMIC||WUGSC|ti|252330133|chicken|dna
chr10 16608076 16608077 a}g|480|68|M|203|GENOMIC||WUGSC|ti|252330133|chicken|dna
chr10 16607972 16607973 a}g|584|68|M|203|GENOMIC||WUGSC|ti|252330133|chicken|dna
chr2 116543073 116543074 c}t|314|68|P|513|GENOMIC||WUGSC|ti|252330390|chicken|dna
chr2 116543467 116543468 c}t|708|68|P|513|GENOMIC||WUGSC|ti|252330390|chicken|dna
chr2 116543586 116543587 c}t|827|59|P|513|GENOMIC||WUGSC|ti|252330390|chicken|dna
chr2 73850744 73850745 a}g|185|59|M|292|GENOMIC||WUGSC|ti|252332319|chicken|dna
chr2 73850664 73850665 a}g|265|52|M|292|GENOMIC||WUGSC|ti|252332319|chicken|dna
chr2 73850452 73850453 a}g|477|57|M|292|GENOMIC||WUGSC|ti|252332319|chicken|dna
chr5 21419065 21419066 a}g|486|68|M|328|GENOMIC||WUGSC|ti|252336324|chicken|dna
chr5 21418737 21418738 a}g|814|40|M|328|GENOMIC||WUGSC|ti|252336324|chicken|dna
chr5 22747546 22747547 g}a|252|68|M|201|GENOMIC||WUGSC|ti|252337413|chicken|dna
chr5 22747479 22747480 g}a|319|62|M|201|GENOMIC||WUGSC|ti|252337413|chicken|dna
chr5 22747345 22747346 g}a|453|50|M|201|GENOMIC||WUGSC|ti|252337413|chicken|dna
chr2 133720972 133720973 t}c|500|41|P|198|GENOMIC||WUGSC|ti|253109681|chicken|dna
chr2 133721108 133721109 t}c|636|57|P|198|GENOMIC||WUGSC|ti|253109681|chicken|dna
chr2 133721142 133721143 t}c|670|54|P|198|GENOMIC||WUGSC|ti|253109681|chicken|dna
chr6 21592993 21592994 g}c|205|68|M|429|GENOMIC||WUGSC|ti|253115716|chicken|dna
chr6 21592739 21592740 g}c|459|68|M|429|GENOMIC||WUGSC|ti|253115716|chicken|dna
chr12 2695283 2695284 c}a|146|53|P|127|GENOMIC||WUGSC|ti|253136051|chicken|dna
chr12 2695284 2695285 c}a|147|59|P|127|GENOMIC||WUGSC|ti|253136051|chicken|dna
chr12 2695410 2695411 c}a|273|68|P|127|GENOMIC||WUGSC|ti|253136051|chicken|dna
chr2 81531288 81531289 g}a|172|57|M|139|GENOMIC||WUGSC|ti|253148962|chicken|dna
chr2 81531204 81531205 g}a|256|68|M|139|GENOMIC||WUGSC|ti|253148962|chicken|dna
chr2 81531149 81531150 g}a|311|59|M|139|GENOMIC||WUGSC|ti|253148962|chicken|dna
chr11 15619949 15619950 a}t|142|53|M|185|GENOMIC||WUGSC|ti|253150564|chicken|dna
chr11 15619798 15619799 a}t|293|62|M|185|GENOMIC||WUGSC|ti|253150564|chicken|dna
chr14 12188869 12188870 t}c|296|59|P|289|GENOMIC||WUGSC|ti|253156831|chicken|dna
chr14 12189103 12189104 t}c|530|62|P|289|GENOMIC||WUGSC|ti|253156831|chicken|dna
chr14 12189150 12189151 t}c|577|59|P|289|GENOMIC||WUGSC|ti|253156831|chicken|dna
chr14 12189158 12189159 t}c|585|57|P|289|GENOMIC||WUGSC|ti|253156831|chicken|dna
chr3 41557448 41557449 t}c|392|52|M|165|GENOMIC||WUGSC|ti|253156994|chicken|dna
chr3 41557283 41557284 t}c|557|62|M|165|GENOMIC||WUGSC|ti|253156994|chicken|dna
chr6 23415387 23415388 c}t|426|44|P|249|GENOMIC||WUGSC|ti|253172394|chicken|dna
chr6 23415636 23415637 c}t|675|54|P|249|GENOMIC||WUGSC|ti|253172394|chicken|dna
chr11 13458347 13458348 a}g|119|48|P|107|GENOMIC||WUGSC|ti|253190920|chicken|dna
chr11 13458359 13458360 a}g|131|47|P|107|GENOMIC||WUGSC|ti|253190920|chicken|dna
chr11 13458451 13458452 a}g|223|52|P|107|GENOMIC||WUGSC|ti|253190920|chicken|dna
chr11 13458454 13458455 a}g|226|43|P|107|GENOMIC||WUGSC|ti|253190920|chicken|dna
chr8 4947330 4947331 a}g|230|50|M|100|GENOMIC||WUGSC|ti|250158446|chicken|dna
chr8 4947230 4947231 a}g|330|54|M|100|GENOMIC||WUGSC|ti|250158446|chicken|dna
chr2 137174718 137174719 a}g|140|68|P|207|GENOMIC||WUGSC|ti|250163568|chicken|dna
chr2 137174915 137174916 a}g|337|62|P|207|GENOMIC||WUGSC|ti|250163568|chicken|dna
chr2 137174925 137174926 a}g|347|43|P|207|GENOMIC||WUGSC|ti|250163568|chicken|dna
chr2 102158025 102158026 t}c|387|62|P|227|GENOMIC||WUGSC|ti|250166702|chicken|dna
chr2 102158129 102158130 t}c|491|62|P|227|GENOMIC||WUGSC|ti|250166702|chicken|dna
chr2 102158252 102158253 t}c|614|52|P|227|GENOMIC||WUGSC|ti|250166702|chicken|dna
chr10 18762445 18762446 c}t|273|57|M|222|GENOMIC||WUGSC|ti|250168212|chicken|dna
chr10 18762347 18762348 c}t|371|62|M|222|GENOMIC||WUGSC|ti|250168212|chicken|dna
chr10 18762223 18762224 c}t|495|62|M|222|GENOMIC||WUGSC|ti|250168212|chicken|dna
chr17 4247897 4247898 g}a|151|68|M|442|GENOMIC||WUGSC|ti|250182374|chicken|dna
chr17 4247711 4247712 g}a|337|59|M|442|GENOMIC||WUGSC|ti|250182374|chicken|dna
chr6 21064141 21064142 a}g|249|68|M|107|GENOMIC||WUGSC|ti|250186038|chicken|dna
chr6 21064102 21064103 a}g|288|68|M|107|GENOMIC||WUGSC|ti|250186038|chicken|dna
chr6 21064034 21064035 a}g|356|68|M|107|GENOMIC||WUGSC|ti|250186038|chicken|dna
chr6 21063887 21063888 a}g|503|44|M|41|GENOMIC||WUGSC|ti|250186038|chicken|dna
chr6 21063883 21063884 a}g|507|68|M|41|GENOMIC||WUGSC|ti|250186038|chicken|dna
chr6 21063846 21063847 a}g|544|68|M|41|GENOMIC||WUGSC|ti|250186038|chicken|dna
chr6 21994356 21994357 a}g|271|52|P|418|GENOMIC||WUGSC|ti|250199302|chicken|dna
chr6 21994709 21994710 a}g|624|43|P|418|GENOMIC||WUGSC|ti|250199302|chicken|dna
chr6 21994774 21994775 a}g|689|47|P|418|GENOMIC||WUGSC|ti|250199302|chicken|dna
chr11 17279951 17279952 c}t|223|57|P|236|GENOMIC||WUGSC|ti|250200772|chicken|dna
chr11 17279961 17279962 c}t|233|68|P|236|GENOMIC||WUGSC|ti|250200772|chicken|dna
chr11 17280077 17280078 c}t|349|68|P|236|GENOMIC||WUGSC|ti|250200772|chicken|dna
chr27 42175 42176 c}t|190|54|P|225|GENOMIC||WUGSC|ti|250207063|chicken|dna
chr27 42279 42280 c}t|294|62|P|225|GENOMIC||WUGSC|ti|250207063|chicken|dna
chr20 123174 123175 g}a|471|41|M|465|GENOMIC||WUGSC|ti|250212626|chicken|dna
chr20 122925 122926 g}a|720|41|M|465|GENOMIC||WUGSC|ti|250212626|chicken|dna
chr17 8476383 8476384 g}a|306|41|M|684|GENOMIC||WUGSC|ti|250213039|chicken|dna
chr17 8476194 8476195 g}a|495|43|M|684|GENOMIC||WUGSC|ti|250213039|chicken|dna
chr5 21702168 21702169 c}t|212|57|M|269|GENOMIC||WUGSC|ti|250213841|chicken|dna
chr5 21701990 21701991 c}t|390|68|M|269|GENOMIC||WUGSC|ti|250213841|chicken|dna
chr1 4958593 4958594 c}g|277|43|P|385|GENOMIC||WUGSC|ti|250216601|chicken|dna
chr1 4958875 4958876 c}g|559|57|P|385|GENOMIC||WUGSC|ti|250216601|chicken|dna
chr1 4958978 4958979 c}g|662|44|P|385|GENOMIC||WUGSC|ti|250216601|chicken|dna
chr11 14093138 14093139 a}g|247|52|M|270|GENOMIC||WUGSC|ti|250222156|chicken|dna
chr11 14093005 14093006 a}g|380|52|M|270|GENOMIC||WUGSC|ti|250222156|chicken|dna
chr11 14092868 14092869 a}g|517|62|M|270|GENOMIC||WUGSC|ti|250222156|chicken|dna
chr2 77675221 77675222 g}a|598|68|P|299|GENOMIC||WUGSC|ti|250225893|chicken|dna
chr2 77675399 77675400 g}a|776|41|P|299|GENOMIC||WUGSC|ti|250225893|chicken|dna
chr1 135652859 135652860 g}a|267|41|M|427|GENOMIC||WUGSC|ti|250230954|chicken|dna
chr1 135652673 135652674 g}a|453|42|M|427|GENOMIC||WUGSC|ti|250230954|chicken|dna
chr6 34182003 34182004 c}t|445|59|P|124|GENOMIC||WUGSC|ti|250234213|chicken|dna
chr6 34182103 34182104 c}t|545|57|P|124|GENOMIC||WUGSC|ti|250234213|chicken|dna
chr6 34182127 34182128 c}t|569|68|P|124|GENOMIC||WUGSC|ti|250234213|chicken|dna
chr2 70881674 70881675 a}g|462|68|P|370|GENOMIC||WUGSC|ti|250790667|chicken|dna
chr2 70881974 70881975 a}g|762|59|P|370|GENOMIC||WUGSC|ti|250790667|chicken|dna
chr5 18997248 18997249 g}a|299|45|P|166|GENOMIC||WUGSC|ti|250796906|chicken|dna
chr5 18997414 18997415 g}a|465|62|P|166|GENOMIC||WUGSC|ti|250796906|chicken|dna
chr13 14404791 14404792 c}t|536|62|M|357|GENOMIC||WUGSC|ti|250802761|chicken|dna
chr13 14404606 14404607 c}t|721|59|M|357|GENOMIC||WUGSC|ti|250802761|chicken|dna
chr7 18320409 18320410 g}a|462|52|M|587|GENOMIC||WUGSC|ti|250807096|chicken|dna
chr7 18320098 18320099 g}a|773|47|M|587|GENOMIC||WUGSC|ti|250807096|chicken|dna
chr2 111762763 111762764 t}c|305|68|M|318|GENOMIC||WUGSC|ti|250808215|chicken|dna
chr2 111762735 111762736 t}c|333|68|M|318|GENOMIC||WUGSC|ti|250808215|chicken|dna
chr2 111762579 111762580 t}c|489|68|M|318|GENOMIC||WUGSC|ti|250808215|chicken|dna
chr2 111762445 111762446 t}c|623|47|M|318|GENOMIC||WUGSC|ti|250808215|chicken|dna
chr1 131125760 131125761 g}a|253|68|P|133|GENOMIC||WUGSC|ti|250817354|chicken|dna
chr1 131125816 131125817 g}a|309|68|P|133|GENOMIC||WUGSC|ti|250817354|chicken|dna
chr1 131125893 131125894 g}a|386|59|P|133|GENOMIC||WUGSC|ti|250817354|chicken|dna
chr2 136804406 136804407 t}c|103|47|P|499|GENOMIC||WUGSC|ti|250819261|chicken|dna
chr2 136804524 136804525 t}c|221|68|P|499|GENOMIC||WUGSC|ti|250819261|chicken|dna
chr2 72995311 72995312 g}a|252|68|P|345|GENOMIC||WUGSC|ti|250821524|chicken|dna
chr2 72995437 72995438 g}a|378|68|P|345|GENOMIC||WUGSC|ti|250821524|chicken|dna
chr2 72995548 72995549 g}a|489|57|P|345|GENOMIC||WUGSC|ti|250821524|chicken|dna
chr2 72995656 72995657 g}a|597|68|P|345|GENOMIC||WUGSC|ti|250821524|chicken|dna
chr5 19221341 19221342 g}a|405|62|P|395|GENOMIC||WUGSC|ti|250866163|chicken|dna
chr5 19221466 19221467 g}a|530|59|P|395|GENOMIC||WUGSC|ti|250866163|chicken|dna
chr4 38588372 38588373 a}g|180|52|P|607|GENOMIC||WUGSC|ti|250866135|chicken|dna
chr4 38588503 38588504 a}g|311|52|P|607|GENOMIC||WUGSC|ti|250866135|chicken|dna
chr4 38588599 38588600 a}g|407|52|P|607|GENOMIC||WUGSC|ti|250866135|chicken|dna
chr4 38588979 38588980 a}g|787|43|P|607|GENOMIC||WUGSC|ti|250866135|chicken|dna
chr6 21997490 21997491 c}t|183|59|P|173|GENOMIC||WUGSC|ti|250880578|chicken|dna
chr6 21997597 21997598 c}t|290|62|P|173|GENOMIC||WUGSC|ti|250880578|chicken|dna
chr2 39939031 39939032 t}c|450|57|M|114|GENOMIC||WUGSC|ti|250896774|chicken|dna
chr2 39938931 39938932 t}c|550|47|M|114|GENOMIC||WUGSC|ti|250896774|chicken|dna
chr2 39938917 39938918 t}c|564|50|M|114|GENOMIC||WUGSC|ti|250896774|chicken|dna
chr1 17449575 17449576 g}a|239|52|P|303|GENOMIC||WUGSC|ti|250905565|chicken|dna
chr1 17449768 17449769 g}a|432|62|P|303|GENOMIC||WUGSC|ti|250905565|chicken|dna
chrUn_random 7169408 7169409 t}c|87|48|P|28|GENOMIC||WUGSC|ti|250906456|chicken|dna
chrUn_random 7169417 7169418 t}c|96|50|P|28|GENOMIC||WUGSC|ti|250906456|chicken|dna
chrUn_random 7169446 7169447 t}c|125|59|P|77|GENOMIC||WUGSC|ti|250906456|chicken|dna
chrUn_random 7169449 7169450 t}c|128|47|P|77|GENOMIC||WUGSC|ti|250906456|chicken|dna
chrUn_random 7169523 7169524 t}c|202|68|P|77|GENOMIC||WUGSC|ti|250906456|chicken|dna
chr1 20789617 20789618 c}a|301|43|P|241|GENOMIC||WUGSC|ti|250906700|chicken|dna
chr1 20789855 20789856 c}a|539|43|P|241|GENOMIC||WUGSC|ti|250906700|chicken|dna
chr3 17331568 17331569 t}c|303|62|M|109|GENOMIC||WUGSC|ti|250909660|chicken|dna
chr3 17331533 17331534 t}c|338|68|M|109|GENOMIC||WUGSC|ti|250909660|chicken|dna
chr3 17331459 17331460 t}c|412|59|M|109|GENOMIC||WUGSC|ti|250909660|chicken|dna
chr4 92575956 92575957 c}t|190|43|P|221|GENOMIC||WUGSC|ti|250909762|chicken|dna
chr4 92576068 92576069 c}t|302|62|P|221|GENOMIC||WUGSC|ti|250909762|chicken|dna
chr6 28257174 28257175 g}a|281|43|P|371|GENOMIC||WUGSC|ti|250918750|chicken|dna
chr6 28257468 28257469 g}a|575|41|P|371|GENOMIC||WUGSC|ti|250918750|chicken|dna
chr17 605865 605866 g}a|451|43|P|321|GENOMIC||WUGSC|ti|250921492|chicken|dna
chr17 605941 605942 g}a|527|41|P|321|GENOMIC||WUGSC|ti|250921492|chicken|dna
chr17 606069 606070 g}a|655|42|P|194|GENOMIC||WUGSC|ti|250921492|chicken|dna
chrUn_random 10752208 10752209 c}t|295|68|M|257|GENOMIC||WUGSC|ti|250926439|chicken|dna
chrUn_random 10751956 10751957 c}t|547|68|M|257|GENOMIC||WUGSC|ti|250926439|chicken|dna
chrUn_random 10751951 10751952 c}t|552|68|M|257|GENOMIC||WUGSC|ti|250926439|chicken|dna
chr1 196905618 196905619 g}t|103|43|P|571|GENOMIC||WUGSC|ti|250946805|chicken|dna
chr1 196906155 196906156 g}t|640|42|P|571|GENOMIC||WUGSC|ti|250946805|chicken|dna
chr6 22445986 22445987 a}g|223|59|M|145|GENOMIC||WUGSC|ti|250950010|chicken|dna
chr6 22445980 22445981 a}g|229|54|M|145|GENOMIC||WUGSC|ti|250950010|chicken|dna
chr6 22445841 22445842 a}g|368|62|M|145|GENOMIC||WUGSC|ti|250950010|chicken|dna
chr2 134474776 134474777 t}c|547|62|P|262|GENOMIC||WUGSC|ti|250953015|chicken|dna
chr2 134474897 134474898 t}c|668|47|P|262|GENOMIC||WUGSC|ti|250953015|chicken|dna
chr3 64407070 64407071 g}a|281|43|P|112|GENOMIC||WUGSC|ti|250955242|chicken|dna
chr3 64407139 64407140 g}a|350|41|P|112|GENOMIC||WUGSC|ti|250955242|chicken|dna
chr3 64407152 64407153 g}a|363|43|P|112|GENOMIC||WUGSC|ti|250955242|chicken|dna
chr3 64407302 64407303 g}a|513|43|P|449|GENOMIC||WUGSC|ti|250955242|chicken|dna
chr1 199710379 199710380 g}a|219|68|M|512|GENOMIC||WUGSC|ti|250956607|chicken|dna
chr1 199710099 199710100 g}a|499|68|M|512|GENOMIC||WUGSC|ti|250956607|chicken|dna
chr3 99266975 99266976 g}a|422|52|P|427|GENOMIC||WUGSC|ti|250961085|chicken|dna
chr3 99267232 99267233 g}a|679|42|P|427|GENOMIC||WUGSC|ti|250961085|chicken|dna
chr1 17493990 17493991 t}c|161|59|M|187|GENOMIC||WUGSC|ti|250965892|chicken|dna
chr1 17493952 17493953 t}c|199|68|M|187|GENOMIC||WUGSC|ti|250965892|chicken|dna
chr1 17493803 17493804 t}c|348|68|M|187|GENOMIC||WUGSC|ti|250965892|chicken|dna
chr2 71408284 71408285 g}a|277|43|P|735|GENOMIC||WUGSC|ti|250966353|chicken|dna
chr2 71408824 71408825 g}a|817|43|P|735|GENOMIC||WUGSC|ti|250966353|chicken|dna
chr4 78928182 78928183 c}t|422|59|P|235|GENOMIC||WUGSC|ti|250972037|chicken|dna
chr4 78928413 78928414 c}t|653|59|P|235|GENOMIC||WUGSC|ti|250972037|chicken|dna
chr4 78928417 78928418 c}t|657|59|P|235|GENOMIC||WUGSC|ti|250972037|chicken|dna
chr2 70882044 70882045 t}c|206|68|M|467|GENOMIC||WUGSC|ti|250976166|chicken|dna
chr2 70881974 70881975 t}c|276|68|M|467|GENOMIC||WUGSC|ti|250976166|chicken|dna
chr2 70881674 70881675 t}c|576|57|M|467|GENOMIC||WUGSC|ti|250976166|chicken|dna
chr24 4105412 4105413 g}a|235|42|P|322|GENOMIC||WUGSC|ti|250979859|chicken|dna
chr24 4105474 4105475 g}a|297|43|P|322|GENOMIC||WUGSC|ti|250979859|chicken|dna
chr24 4105659 4105660 g}a|482|43|P|322|GENOMIC||WUGSC|ti|250979859|chicken|dna
chr9 19137073 19137074 a}g|513|59|M|205|GENOMIC||WUGSC|ti|250991216|chicken|dna
chr9 19136968 19136969 a}g|618|57|M|205|GENOMIC||WUGSC|ti|250991216|chicken|dna
chrUn_random 48360845 48360846 c}t|598|57|M|320|GENOMIC||WUGSC|ti|250991402|chicken|dna
chrUn_random 48360708 48360709 c}t|735|48|M|320|GENOMIC||WUGSC|ti|250991402|chicken|dna
chr3 10553888 10553889 g}a|243|42|P|492|GENOMIC||WUGSC|ti|251010228|chicken|dna
chr3 10554045 10554046 g}a|400|43|P|492|GENOMIC||WUGSC|ti|251010228|chicken|dna
chr3 10554154 10554155 g}a|509|46|P|492|GENOMIC||WUGSC|ti|251010228|chicken|dna
chr3 10554157 10554158 g}a|512|43|P|492|GENOMIC||WUGSC|ti|251010228|chicken|dna
chr1 113513837 113513838 t}c|399|62|P|294|GENOMIC||WUGSC|ti|251012542|chicken|dna
chr1 113513855 113513856 t}c|417|62|P|294|GENOMIC||WUGSC|ti|251012542|chicken|dna
chr1 113513923 113513924 t}c|485|52|P|294|GENOMIC||WUGSC|ti|251012542|chicken|dna
chr1 113514131 113514132 t}c|693|48|P|294|GENOMIC||WUGSC|ti|251012542|chicken|dna
chr2 132412251 132412252 c}t|387|62|M|270|GENOMIC||WUGSC|ti|251013156|chicken|dna
chr2 132412038 132412039 c}t|600|57|M|270|GENOMIC||WUGSC|ti|251013156|chicken|dna
chr2 132411981 132411982 c}t|657|48|M|270|GENOMIC||WUGSC|ti|251013156|chicken|dna
chrUn_random 3255456 3255457 g}a|269|52|M|721|GENOMIC||WUGSC|ti|251013248|chicken|dna
chrUn_random 3255245 3255246 g}a|480|62|M|721|GENOMIC||WUGSC|ti|251013248|chicken|dna
chrUn_random 54904163 54904164 t}c|192|57|M|371|GENOMIC||WUGSC|ti|251012998|chicken|dna
chrUn_random 54904077 54904078 t}c|278|57|M|371|GENOMIC||WUGSC|ti|251012998|chicken|dna
chrUn_random 54903792 54903793 t}c|563|54|M|371|GENOMIC||WUGSC|ti|251012998|chicken|dna
chr17 4465940 4465941 t}c|329|62|P|109|GENOMIC||WUGSC|ti|251017288|chicken|dna
chr17 4466015 4466016 t}c|404|62|P|109|GENOMIC||WUGSC|ti|251017288|chicken|dna
chr17 4466049 4466050 t}c|438|62|P|109|GENOMIC||WUGSC|ti|251017288|chicken|dna
chr4 92142506 92142507 c}t|401|52|M|457|GENOMIC||WUGSC|ti|251020392|chicken|dna
chr4 92142339 92142340 c}t|568|44|M|457|GENOMIC||WUGSC|ti|251020392|chicken|dna
chr12 5876123 5876124 g}a|359|52|P|595|GENOMIC||WUGSC|ti|251021566|chicken|dna
chr12 5876261 5876262 g}a|497|43|P|595|GENOMIC||WUGSC|ti|251021566|chicken|dna
chr6 11460324 11460325 t}c|442|62|P|247|GENOMIC||WUGSC|ti|251023756|chicken|dna
chr6 11460450 11460451 t}c|568|52|P|247|GENOMIC||WUGSC|ti|251023756|chicken|dna
chr5 11883117 11883118 t}c|568|43|M|377|GENOMIC||WUGSC|ti|251025865|chicken|dna
chr5 11882893 11882894 t}c|792|43|M|377|GENOMIC||WUGSC|ti|251025865|chicken|dna
chr1 4194074 4194075 g}a|201|57|P|652|GENOMIC||WUGSC|ti|251025708|chicken|dna
chr1 4194373 4194374 g}a|500|43|P|652|GENOMIC||WUGSC|ti|251025708|chicken|dna
chr5 24013577 24013578 t}c|534|52|P|130|GENOMIC||WUGSC|ti|251028167|chicken|dna
chr5 24013696 24013697 t}c|653|41|P|130|GENOMIC||WUGSC|ti|251028167|chicken|dna
chr4 60862570 60862571 g}a|443|45|M|384|GENOMIC||WUGSC|ti|251035322|chicken|dna
chr4 60862428 60862429 g}a|585|41|M|384|GENOMIC||WUGSC|ti|251035322|chicken|dna
chr2 77330337 77330338 g}a|383|43|P|267|GENOMIC||WUGSC|ti|251049989|chicken|dna
chr2 77330517 77330518 g}a|563|41|P|90|GENOMIC||WUGSC|ti|251049989|chicken|dna
chr5 39102341 39102342 g}a|446|41|M|373|GENOMIC||WUGSC|ti|251055792|chicken|dna
chr5 39102220 39102221 g}a|567|41|M|373|GENOMIC||WUGSC|ti|251055792|chicken|dna
chr8 4400911 4400912 t}c|430|62|P|113|GENOMIC||WUGSC|ti|251060531|chicken|dna
chr8 4400991 4400992 t}c|510|62|P|113|GENOMIC||WUGSC|ti|251060531|chicken|dna
chr8 4401024 4401025 t}c|543|59|P|113|GENOMIC||WUGSC|ti|251060531|chicken|dna
chr17 7396596 7396597 t}c|225|57|M|360|GENOMIC||WUGSC|ti|251081525|chicken|dna
chr17 7396405 7396406 t}c|416|57|M|360|GENOMIC||WUGSC|ti|251081525|chicken|dna
chr7 19569728 19569729 g}a|397|43|P|463|GENOMIC||WUGSC|ti|251092465|chicken|dna
chr7 19569937 19569938 g}a|606|42|P|463|GENOMIC||WUGSC|ti|251092465|chicken|dna
chr6 8230184 8230185 g}a|260|42|P|402|GENOMIC||WUGSC|ti|251096542|chicken|dna
chr6 8230187 8230188 g}a|263|41|P|402|GENOMIC||WUGSC|ti|251096542|chicken|dna
chr6 8230218 8230219 g}a|294|43|P|402|GENOMIC||WUGSC|ti|251096542|chicken|dna
chr6 8230329 8230330 g}a|405|41|P|402|GENOMIC||WUGSC|ti|251096542|chicken|dna
chr6 8230447 8230448 g}a|523|43|P|402|GENOMIC||WUGSC|ti|251096542|chicken|dna
chr1 21544336 21544337 g}a|244|54|P|165|GENOMIC||WUGSC|ti|251108905|chicken|dna
chr1 21544383 21544384 g}a|291|52|P|165|GENOMIC||WUGSC|ti|251108905|chicken|dna
chr1 21544398 21544399 g}a|306|62|P|165|GENOMIC||WUGSC|ti|251108905|chicken|dna
chr1 21544501 21544502 g}a|409|62|P|165|GENOMIC||WUGSC|ti|251108905|chicken|dna
chr2 120760450 120760451 c}t|646|54|M|122|GENOMIC||WUGSC|ti|251109278|chicken|dna
chr2 120760403 120760404 c}t|693|54|M|122|GENOMIC||WUGSC|ti|251109278|chicken|dna
chr2 120760328 120760329 c}t|768|48|M|122|GENOMIC||WUGSC|ti|251109278|chicken|dna
chr1 113569352 113569353 t}c|309|59|M|103|GENOMIC||WUGSC|ti|251112964|chicken|dna
chr1 113569303 113569304 t}c|358|52|M|103|GENOMIC||WUGSC|ti|251112964|chicken|dna
chr1 113569249 113569250 t}c|412|44|M|103|GENOMIC||WUGSC|ti|251112964|chicken|dna
chr1 113569040 113569041 t}c|621|44|M|56|GENOMIC||WUGSC|ti|251112964|chicken|dna
chr1 113569011 113569012 t}c|650|59|M|56|GENOMIC||WUGSC|ti|251112964|chicken|dna
chr3 102400705 102400706 g}a|346|43|M|150|GENOMIC||WUGSC|ti|251119648|chicken|dna
chr3 102400519 102400520 g}a|532|43|M|289|GENOMIC||WUGSC|ti|251119648|chicken|dna
chr1 82834143 82834144 t}c|196|57|P|110|GENOMIC||WUGSC|ti|251120476|chicken|dna
chr1 82834184 82834185 t}c|237|54|P|110|GENOMIC||WUGSC|ti|251120476|chicken|dna
chr1 82834253 82834254 t}c|306|45|P|110|GENOMIC||WUGSC|ti|251120476|chicken|dna
chr1 22102209 22102210 a}t|361|52|M|167|GENOMIC||WUGSC|ti|251120691|chicken|dna
chr1 22102073 22102074 a}t|497|43|M|167|GENOMIC||WUGSC|ti|251120691|chicken|dna
chr1 22102042 22102043 a}t|528|57|M|167|GENOMIC||WUGSC|ti|251120691|chicken|dna
chr3 40886853 40886854 c}t|58|47|P|330|GENOMIC||WUGSC|ti|251121810|chicken|dna
chr3 40887183 40887184 c}t|388|62|P|330|GENOMIC||WUGSC|ti|251121810|chicken|dna
chrUn_random 47801542 47801543 t}c|368|52|P|487|GENOMIC||WUGSC|ti|251126117|chicken|dna
chrUn_random 47801769 47801770 t}c|595|59|P|487|GENOMIC||WUGSC|ti|251126117|chicken|dna
chr2 88615781 88615782 t}c|389|68|P|104|GENOMIC||WUGSC|ti|251141803|chicken|dna
chr2 88615815 88615816 t}c|423|57|P|104|GENOMIC||WUGSC|ti|251141803|chicken|dna
chr2 88615885 88615886 t}c|493|57|P|104|GENOMIC||WUGSC|ti|251141803|chicken|dna
chr14 7855961 7855962 t}c|448|57|M|103|GENOMIC||WUGSC|ti|251153681|chicken|dna
chr14 7855920 7855921 t}c|489|57|M|103|GENOMIC||WUGSC|ti|251153681|chicken|dna
chr14 7855907 7855908 t}c|502|59|M|103|GENOMIC||WUGSC|ti|251153681|chicken|dna
chr14 7855858 7855859 t}c|551|48|M|103|GENOMIC||WUGSC|ti|251153681|chicken|dna
chr1 4140813 4140814 t}c|467|62|M|355|GENOMIC||WUGSC|ti|251159870|chicken|dna
chr1 4140782 4140783 t}c|498|62|M|355|GENOMIC||WUGSC|ti|251159870|chicken|dna
chr1 4140458 4140459 t}c|822|41|M|355|GENOMIC||WUGSC|ti|251159870|chicken|dna
chr5 24889417 24889418 t}a|459|68|M|141|GENOMIC||WUGSC|ti|251164368|chicken|dna
chr5 24889313 24889314 t}a|563|68|M|141|GENOMIC||WUGSC|ti|251164368|chicken|dna
chr4 76568763 76568764 g}a|131|48|P|501|GENOMIC||WUGSC|ti|251172008|chicken|dna
chr4 76569155 76569156 g}a|523|52|P|501|GENOMIC||WUGSC|ti|251172008|chicken|dna
chrE22C19W28_E50C23 585574 585575 a}g|131|53|M|106|GENOMIC||WUGSC|ti|251174159|chicken|dna
chrE22C19W28_E50C23 585472 585473 a}g|233|52|M|106|GENOMIC||WUGSC|ti|251174159|chicken|dna
chrE22C19W28_E50C23 585468 585469 a}g|237|68|M|106|GENOMIC||WUGSC|ti|251174159|chicken|dna
chr2 20105909 20105910 g}a|361|43|P|399|GENOMIC||WUGSC|ti|251187533|chicken|dna
chr2 20106073 20106074 g}a|525|43|P|399|GENOMIC||WUGSC|ti|251187533|chicken|dna
chr4 88620649 88620650 a}c|582|57|P|315|GENOMIC||WUGSC|ti|251192222|chicken|dna
chr4 88620763 88620764 a}c|696|54|P|315|GENOMIC||WUGSC|ti|251192222|chicken|dna
chr1 7813282 7813283 a}g|294|62|M|180|GENOMIC||WUGSC|ti|251196271|chicken|dna
chr1 7813246 7813247 a}g|330|59|M|180|GENOMIC||WUGSC|ti|251196271|chicken|dna
chr1 7813102 7813103 a}g|474|54|M|180|GENOMIC||WUGSC|ti|251196271|chicken|dna
chr12 15663701 15663702 g}a|256|59|M|437|GENOMIC||WUGSC|ti|251204110|chicken|dna
chr12 15663407 15663408 g}a|550|48|M|437|GENOMIC||WUGSC|ti|251204110|chicken|dna
chr10 9503888 9503889 c}t|375|42|M|299|GENOMIC||WUGSC|ti|251207701|chicken|dna
chr10 9503589 9503590 c}t|674|54|M|299|GENOMIC||WUGSC|ti|251207701|chicken|dna
chrZ 71527352 71527353 c}t|124|50|P|151|GENOMIC||WUGSC|ti|253214078|chicken|dna
chrZ 71527455 71527456 c}t|227|62|P|151|GENOMIC||WUGSC|ti|253214078|chicken|dna
chrZ 71527503 71527504 c}t|275|62|P|151|GENOMIC||WUGSC|ti|253214078|chicken|dna
chr5 29318229 29318230 t}c|446|52|M|294|GENOMIC||WUGSC|ti|253219415|chicken|dna
chr5 29318056 29318057 t}c|619|52|M|294|GENOMIC||WUGSC|ti|253219415|chicken|dna
chr12 2572178 2572179 g}a|301|57|M|605|GENOMIC||WUGSC|ti|253223075|chicken|dna
chr12 2571824 2571825 g}a|655|43|M|605|GENOMIC||WUGSC|ti|253223075|chicken|dna
chr2 81416322 81416323 t}c|385|62|M|163|GENOMIC||WUGSC|ti|253223596|chicken|dna
chr2 81416198 81416199 t}c|509|43|M|163|GENOMIC||WUGSC|ti|253223596|chicken|dna
chr5 16990695 16990696 g}a|517|57|P|112|GENOMIC||WUGSC|ti|253231567|chicken|dna
chr5 16990796 16990797 g}a|618|48|P|112|GENOMIC||WUGSC|ti|253231567|chicken|dna
chr1 21725685 21725686 g}a|208|43|P|245|GENOMIC||WUGSC|ti|253236124|chicken|dna
chr1 21725930 21725931 g}a|453|43|P|245|GENOMIC||WUGSC|ti|253236124|chicken|dna
chr1 140628957 140628958 g}a|163|57|M|360|GENOMIC||WUGSC|ti|253247278|chicken|dna
chr1 140628853 140628854 g}a|267|57|M|360|GENOMIC||WUGSC|ti|253247278|chicken|dna
chr6 34654765 34654766 g}a|563|59|P|268|GENOMIC||WUGSC|ti|253250678|chicken|dna
chr6 34654948 34654949 g}a|746|53|P|268|GENOMIC||WUGSC|ti|253250678|chicken|dna
chr2 113882998 113882999 c}t|124|48|P|113|GENOMIC||WUGSC|ti|253273547|chicken|dna
chr2 113883111 113883112 c}t|237|68|P|113|GENOMIC||WUGSC|ti|253273547|chicken|dna
chr2 113882998 113882999 c}t|125|50|P|113|GENOMIC||WUGSC|ti|253281442|chicken|dna
chr2 113883064 113883065 c}t|191|57|P|113|GENOMIC||WUGSC|ti|253281442|chicken|dna
chr2 113883111 113883112 c}t|238|68|P|113|GENOMIC||WUGSC|ti|253281442|chicken|dna
chr6 22454023 22454024 g}a|220|59|P|360|GENOMIC||WUGSC|ti|253294474|chicken|dna
chr6 22454379 22454380 g}a|576|68|P|360|GENOMIC||WUGSC|ti|253294474|chicken|dna
chr6 22454383 22454384 g}a|580|68|P|360|GENOMIC||WUGSC|ti|253294474|chicken|dna
chr3 39200712 39200713 t}c|421|62|M|138|GENOMIC||WUGSC|ti|253302901|chicken|dna
chr3 39200710 39200711 t}c|423|62|M|138|GENOMIC||WUGSC|ti|253302901|chicken|dna
chr3 39200656 39200657 t}c|477|68|M|138|GENOMIC||WUGSC|ti|253302901|chicken|dna
chr3 39200574 39200575 t}c|559|59|M|138|GENOMIC||WUGSC|ti|253302901|chicken|dna
chr3 1533533 1533534 g}a|258|43|M|598|GENOMIC||WUGSC|ti|253310367|chicken|dna
chr3 1533525 1533526 g}a|266|47|M|598|GENOMIC||WUGSC|ti|253310367|chicken|dna
chr3 1533419 1533420 g}a|372|43|M|598|GENOMIC||WUGSC|ti|253310367|chicken|dna
chr3 1533371 1533372 g}a|420|52|M|598|GENOMIC||WUGSC|ti|253310367|chicken|dna
chr1 179199031 179199032 g}a|258|43|M|375|GENOMIC||WUGSC|ti|253321119|chicken|dna
chr1 179198923 179198924 g}a|366|43|M|375|GENOMIC||WUGSC|ti|253321119|chicken|dna
chr17 6429164 6429165 a}g|690|57|M|120|GENOMIC||WUGSC|ti|253321093|chicken|dna
chr17 6429134 6429135 a}g|720|47|M|120|GENOMIC||WUGSC|ti|253321093|chicken|dna
chr17 6429044 6429045 a}g|810|47|M|120|GENOMIC||WUGSC|ti|253321093|chicken|dna
chr8 5113431 5113432 c}t|479|68|P|300|GENOMIC||WUGSC|ti|253327496|chicken|dna
chr8 5113596 5113597 c}t|644|68|P|300|GENOMIC||WUGSC|ti|253327496|chicken|dna
chr8 5113731 5113732 c}t|779|41|P|300|GENOMIC||WUGSC|ti|253327496|chicken|dna
chr1 21609580 21609581 g}a|136|54|M|420|GENOMIC||WUGSC|ti|253327048|chicken|dna
chr1 21609339 21609340 g}a|377|62|M|420|GENOMIC||WUGSC|ti|253327048|chicken|dna
chr1 21609160 21609161 g}a|556|57|M|420|GENOMIC||WUGSC|ti|253327048|chicken|dna
chrUn_random 9290936 9290937 t}c|407|52|M|132|GENOMIC||WUGSC|ti|253327913|chicken|dna
chrUn_random 9290872 9290873 t}c|471|52|M|132|GENOMIC||WUGSC|ti|253327913|chicken|dna
chrUn_random 9290804 9290805 t}c|539|43|M|132|GENOMIC||WUGSC|ti|253327913|chicken|dna
chr2 79131000 79131001 t}c|419|62|M|622|GENOMIC||WUGSC|ti|253358927|chicken|dna
chr2 79130789 79130790 t}c|630|54|M|622|GENOMIC||WUGSC|ti|253358927|chicken|dna
chr1 21559800 21559801 c}t|187|57|M|171|GENOMIC||WUGSC|ti|253365003|chicken|dna
chr1 21559696 21559697 c}t|291|62|M|171|GENOMIC||WUGSC|ti|253365003|chicken|dna
chr1 21559629 21559630 c}t|358|57|M|171|GENOMIC||WUGSC|ti|253365003|chicken|dna
chr2 93659367 93659368 g}a|392|43|P|246|GENOMIC||WUGSC|ti|253371061|chicken|dna
chr2 93659414 93659415 g}a|439|43|P|246|GENOMIC||WUGSC|ti|253371061|chicken|dna
chr2 93659473 93659474 g}a|498|43|P|246|GENOMIC||WUGSC|ti|253371061|chicken|dna
chr2 93659546 93659547 g}a|571|43|P|101|GENOMIC||WUGSC|ti|253371061|chicken|dna
chr4 87558658 87558659 g}a|215|68|P|335|GENOMIC||WUGSC|ti|253372120|chicken|dna
chr4 87558896 87558897 g}a|453|68|P|335|GENOMIC||WUGSC|ti|253372120|chicken|dna
chr4 87558993 87558994 g}a|550|62|P|335|GENOMIC||WUGSC|ti|253372120|chicken|dna
chr2 117157918 117157919 c}t|233|57|P|316|GENOMIC||WUGSC|ti|253376869|chicken|dna
chr2 117158118 117158119 c}t|433|62|P|316|GENOMIC||WUGSC|ti|253376869|chicken|dna
chr2 118694198 118694199 c}t|291|62|P|226|GENOMIC||WUGSC|ti|253377483|chicken|dna
chr2 118694235 118694236 c}t|328|68|P|226|GENOMIC||WUGSC|ti|253377483|chicken|dna
chr2 118694424 118694425 c}t|517|68|P|226|GENOMIC||WUGSC|ti|253377483|chicken|dna
chr5 24121812 24121813 c}t|435|62|M|418|GENOMIC||WUGSC|ti|253381383|chicken|dna
chr5 24121729 24121730 c}t|518|57|M|418|GENOMIC||WUGSC|ti|253381383|chicken|dna
chr5 24121705 24121706 c}t|542|57|M|418|GENOMIC||WUGSC|ti|253381383|chicken|dna
chrUn_random 13905508 13905509 t}c|305|62|M|119|GENOMIC||WUGSC|ti|253381063|chicken|dna
chrUn_random 13905447 13905448 t}c|366|62|M|119|GENOMIC||WUGSC|ti|253381063|chicken|dna
chrUn_random 13905389 13905390 t}c|424|52|M|119|GENOMIC||WUGSC|ti|253381063|chicken|dna
chr21 4611268 4611269 c}t|551|68|P|643|GENOMIC||WUGSC|ti|253395818|chicken|dna
chr21 4611472 4611473 c}t|755|47|P|643|GENOMIC||WUGSC|ti|253395818|chicken|dna
chr13 16219984 16219985 c}t|167|57|P|292|GENOMIC||WUGSC|ti|253411114|chicken|dna
chr13 16220112 16220113 c}t|295|62|P|292|GENOMIC||WUGSC|ti|253411114|chicken|dna
chr13 16220276 16220277 c}t|459|52|P|292|GENOMIC||WUGSC|ti|253411114|chicken|dna
chr6 22253185 22253186 g}a|366|45|P|195|GENOMIC||WUGSC|ti|253413232|chicken|dna
chr6 22253196 22253197 g}a|377|43|P|195|GENOMIC||WUGSC|ti|253413232|chicken|dna
chr6 22253300 22253301 g}a|481|42|P|195|GENOMIC||WUGSC|ti|253413232|chicken|dna
chr3 62838620 62838621 t}c|328|52|P|137|GENOMIC||WUGSC|ti|253413789|chicken|dna
chr3 62838669 62838670 t}c|377|62|P|137|GENOMIC||WUGSC|ti|253413789|chicken|dna
chr3 62838757 62838758 t}c|465|57|P|137|GENOMIC||WUGSC|ti|253413789|chicken|dna
chr4 73536912 73536913 c}t|362|62|P|316|GENOMIC||WUGSC|ti|253416009|chicken|dna
chr4 73537197 73537198 c}t|647|41|P|316|GENOMIC||WUGSC|ti|253416009|chicken|dna
chr4 73537228 73537229 c}t|678|41|P|316|GENOMIC||WUGSC|ti|253416009|chicken|dna
chr13 15506865 15506866 c}t|154|57|M|403|GENOMIC||WUGSC|ti|253420330|chicken|dna
chr13 15506650 15506651 c}t|369|62|M|403|GENOMIC||WUGSC|ti|253420330|chicken|dna
chr13 15506462 15506463 c}t|557|57|M|403|GENOMIC||WUGSC|ti|253420330|chicken|dna
chr9 4637398 4637399 g}a|315|43|M|301|GENOMIC||WUGSC|ti|253426985|chicken|dna
chr9 4637258 4637259 g}a|455|45|M|301|GENOMIC||WUGSC|ti|253426985|chicken|dna
chr4 78610500 78610501 g}a|338|62|P|330|GENOMIC||WUGSC|ti|253460935|chicken|dna
chr4 78610769 78610770 g}a|607|47|P|330|GENOMIC||WUGSC|ti|253460935|chicken|dna
chr1 19781253 19781254 g}a|257|68|P|208|GENOMIC||WUGSC|ti|253482224|chicken|dna
chr1 19781358 19781359 g}a|362|62|P|208|GENOMIC||WUGSC|ti|253482224|chicken|dna
chr1 19781461 19781462 g}a|465|68|P|208|GENOMIC||WUGSC|ti|253482224|chicken|dna
chr8 26054174 26054175 c}t|287|68|P|283|GENOMIC||WUGSC|ti|253754069|chicken|dna
chr8 26054218 26054219 c}t|331|68|P|283|GENOMIC||WUGSC|ti|253754069|chicken|dna
chr8 26054457 26054458 c}t|570|59|P|283|GENOMIC||WUGSC|ti|253754069|chicken|dna
chr14 11006951 11006952 a}g|229|68|P|451|GENOMIC||WUGSC|ti|253759428|chicken|dna
chr14 11007134 11007135 a}g|412|68|P|451|GENOMIC||WUGSC|ti|253759428|chicken|dna
chr2 142542052 142542053 t}c|292|62|M|100|GENOMIC||WUGSC|ti|253766970|chicken|dna
chr2 142542020 142542021 t}c|324|62|M|100|GENOMIC||WUGSC|ti|253766970|chicken|dna
chr2 142541952 142541953 t}c|392|62|M|100|GENOMIC||WUGSC|ti|253766970|chicken|dna
chr25 89406 89407 c}t|275|57|M|158|GENOMIC||WUGSC|ti|253767071|chicken|dna
chr25 89401 89402 c}t|280|57|M|158|GENOMIC||WUGSC|ti|253767071|chicken|dna
chr25 89248 89249 c}t|433|62|M|158|GENOMIC||WUGSC|ti|253767071|chicken|dna
chr1 5158128 5158129 a}g|628|68|P|184|GENOMIC||WUGSC|ti|253777326|chicken|dna
chr1 5158260 5158261 a}g|760|47|P|184|GENOMIC||WUGSC|ti|253777326|chicken|dna
chr15 10980243 10980244 g}c|406|62|P|239|GENOMIC||WUGSC|ti|253777797|chicken|dna
chr15 10980477 10980478 g}c|640|57|P|239|GENOMIC||WUGSC|ti|253777797|chicken|dna
chr15 10980482 10980483 g}c|645|57|P|239|GENOMIC||WUGSC|ti|253777797|chicken|dna
chr8 15603197 15603198 g}a|345|41|M|175|GENOMIC||WUGSC|ti|253780076|chicken|dna
chr8 15603022 15603023 g}a|520|43|M|175|GENOMIC||WUGSC|ti|253780076|chicken|dna
chr1 8913129 8913130 g}a|449|41|M|216|GENOMIC||WUGSC|ti|253783542|chicken|dna
chr1 8912995 8912996 g}a|583|42|M|216|GENOMIC||WUGSC|ti|253783542|chicken|dna
chr2 42107546 42107547 g}a|347|43|M|215|GENOMIC||WUGSC|ti|253790188|chicken|dna
chr2 42107476 42107477 g}a|417|43|M|215|GENOMIC||WUGSC|ti|253790188|chicken|dna
chr2 42107282 42107283 g}a|611|43|M|166|GENOMIC||WUGSC|ti|253790188|chicken|dna
chr1 75594162 75594163 c}t|247|59|P|359|GENOMIC||WUGSC|ti|253790868|chicken|dna
chr1 75594395 75594396 c}t|480|62|P|359|GENOMIC||WUGSC|ti|253790868|chicken|dna
chr3 60728613 60728614 c}t|417|52|M|340|GENOMIC||WUGSC|ti|253797414|chicken|dna
chr3 60728498 60728499 c}t|532|42|M|340|GENOMIC||WUGSC|ti|253797414|chicken|dna
chr3 432205 432206 g}a|409|43|P|157|GENOMIC||WUGSC|ti|253817336|chicken|dna
chr3 432311 432312 g}a|515|43|P|137|GENOMIC||WUGSC|ti|253817336|chicken|dna
chr7 18043358 18043359 g}a|517|68|P|296|GENOMIC||WUGSC|ti|253820923|chicken|dna
chr7 18043570 18043571 g}a|729|43|P|296|GENOMIC||WUGSC|ti|253820923|chicken|dna
chr27 3073215 3073216 t}c|166|59|M|240|GENOMIC||WUGSC|ti|253823358|chicken|dna
chr27 3072979 3072980 t}c|402|62|M|240|GENOMIC||WUGSC|ti|253823358|chicken|dna
chr27 3072975 3072976 t}c|406|62|M|240|GENOMIC||WUGSC|ti|253823358|chicken|dna
chr19 4777617 4777618 c}t|407|52|P|117|GENOMIC||WUGSC|ti|253824200|chicken|dna
chr19 4777696 4777697 c}t|486|62|P|117|GENOMIC||WUGSC|ti|253824200|chicken|dna
chr19 4777734 4777735 c}t|524|57|P|117|GENOMIC||WUGSC|ti|253824200|chicken|dna
chr1 73525409 73525410 g}a|420|43|P|465|GENOMIC||WUGSC|ti|253824347|chicken|dna
chr1 73525713 73525714 g}a|724|46|P|465|GENOMIC||WUGSC|ti|253824347|chicken|dna
chr1 194316410 194316411 g}a|401|43|M|351|GENOMIC||WUGSC|ti|253829827|chicken|dna
chr1 194316238 194316239 g}a|573|48|M|351|GENOMIC||WUGSC|ti|253829827|chicken|dna
chrUn_random 29696937 29696938 g}a|159|54|P|107|GENOMIC||WUGSC|ti|253830060|chicken|dna
chrUn_random 29697017 29697018 g}a|239|57|P|107|GENOMIC||WUGSC|ti|253830060|chicken|dna
chrUn_random 29697044 29697045 g}a|266|54|P|107|GENOMIC||WUGSC|ti|253830060|chicken|dna
chrUn_random 21881733 21881734 t}c|327|62|M|149|GENOMIC||WUGSC|ti|253834459|chicken|dna
chrUn_random 21881727 21881728 t}c|333|62|M|149|GENOMIC||WUGSC|ti|253834459|chicken|dna
chrUn_random 21881632 21881633 t}c|428|57|M|149|GENOMIC||WUGSC|ti|253834459|chicken|dna
chrUn_random 21881584 21881585 t}c|476|59|M|149|GENOMIC||WUGSC|ti|253834459|chicken|dna
chr11 7449297 7449298 g}a|262|57|M|430|GENOMIC||WUGSC|ti|253846333|chicken|dna
chr11 7449094 7449095 g}a|465|57|M|430|GENOMIC||WUGSC|ti|253846333|chicken|dna
chr11 7448867 7448868 g}a|692|59|M|430|GENOMIC||WUGSC|ti|253846333|chicken|dna
chr15 7170274 7170275 g}a|364|62|M|497|GENOMIC||WUGSC|ti|253847547|chicken|dna
chr15 7170141 7170142 g}a|497|62|M|497|GENOMIC||WUGSC|ti|253847547|chicken|dna
chr1 3543283 3543284 g}a|410|68|M|244|GENOMIC||WUGSC|ti|253850937|chicken|dna
chr1 3543169 3543170 g}a|524|57|M|244|GENOMIC||WUGSC|ti|253850937|chicken|dna
chr1 129918389 129918390 a}g|500|62|P|128|GENOMIC||WUGSC|ti|253856735|chicken|dna
chr1 129918436 129918437 a}g|547|52|P|128|GENOMIC||WUGSC|ti|253856735|chicken|dna
chr1 129918517 129918518 a}g|628|43|P|128|GENOMIC||WUGSC|ti|253856735|chicken|dna
chr1 138479207 138479208 g}a|337|57|M|158|GENOMIC||WUGSC|ti|253886477|chicken|dna
chr1 138479082 138479083 g}a|462|57|M|158|GENOMIC||WUGSC|ti|253886477|chicken|dna
chr6 22445841 22445842 t}c|121|47|P|145|GENOMIC||WUGSC|ti|253887432|chicken|dna
chr6 22445980 22445981 t}c|260|52|P|145|GENOMIC||WUGSC|ti|253887432|chicken|dna
chr6 22445986 22445987 t}c|266|59|P|145|GENOMIC||WUGSC|ti|253887432|chicken|dna
chr1 10374685 10374686 a}g|163|57|M|309|GENOMIC||WUGSC|ti|253896427|chicken|dna
chr1 10374511 10374512 a}g|337|62|M|309|GENOMIC||WUGSC|ti|253896427|chicken|dna
chr1 10374376 10374377 a}g|472|62|M|309|GENOMIC||WUGSC|ti|253896427|chicken|dna
chr1 126870759 126870760 c}t|418|62|M|530|GENOMIC||WUGSC|ti|253899428|chicken|dna
chr1 126870517 126870518 c}t|660|57|M|530|GENOMIC||WUGSC|ti|253899428|chicken|dna
chr2 120173721 120173722 t}c|409|62|P|365|GENOMIC||WUGSC|ti|253951458|chicken|dna
chr2 120174020 120174021 t}c|708|48|P|365|GENOMIC||WUGSC|ti|253951458|chicken|dna
chr5 24460773 24460774 g}a|216|59|M|389|GENOMIC||WUGSC|ti|253953436|chicken|dna
chr5 24460540 24460541 g}a|449|52|M|389|GENOMIC||WUGSC|ti|253953436|chicken|dna
chr5 24460384 24460385 g}a|605|57|M|389|GENOMIC||WUGSC|ti|253953436|chicken|dna
chr10 10453879 10453880 t}c|223|57|P|123|GENOMIC||WUGSC|ti|253957890|chicken|dna
chr10 10453947 10453948 t}c|291|54|P|123|GENOMIC||WUGSC|ti|253957890|chicken|dna
chr10 10454002 10454003 t}c|346|52|P|123|GENOMIC||WUGSC|ti|253957890|chicken|dna
chr12 16616691 16616692 g}a|329|45|M|451|GENOMIC||WUGSC|ti|253958933|chicken|dna
chr12 16616529 16616530 g}a|491|52|M|451|GENOMIC||WUGSC|ti|253958933|chicken|dna
chr15 10955511 10955512 g}a|357|57|P|247|GENOMIC||WUGSC|ti|253973964|chicken|dna
chr15 10955605 10955606 g}a|451|52|P|247|GENOMIC||WUGSC|ti|253973964|chicken|dna
chr15 10955758 10955759 g}a|604|43|P|247|GENOMIC||WUGSC|ti|253973964|chicken|dna
chrUn_random 55471597 55471598 a}g|245|62|P|103|GENOMIC||WUGSC|ti|253977952|chicken|dna
chrUn_random 55471675 55471676 a}g|323|59|P|103|GENOMIC||WUGSC|ti|253977952|chicken|dna
chrUn_random 55471700 55471701 a}g|348|57|P|103|GENOMIC||WUGSC|ti|253977952|chicken|dna
chr2 81830161 81830162 c}t|440|62|M|490|GENOMIC||WUGSC|ti|253978240|chicken|dna
chr2 81830000 81830001 c}t|601|59|M|490|GENOMIC||WUGSC|ti|253978240|chicken|dna
chr21 5222935 5222936 g}a|140|57|P|763|GENOMIC||WUGSC|ti|253984412|chicken|dna
chr21 5223114 5223115 g}a|319|62|P|763|GENOMIC||WUGSC|ti|253984412|chicken|dna
chr10 10871149 10871150 t}c|372|62|M|252|GENOMIC||WUGSC|ti|253985472|chicken|dna
chr10 10870974 10870975 t}c|547|57|M|252|GENOMIC||WUGSC|ti|253985472|chicken|dna
chr10 10870897 10870898 t}c|624|44|M|252|GENOMIC||WUGSC|ti|253985472|chicken|dna
chr2 114340594 114340595 t}c|501|62|M|397|GENOMIC||WUGSC|ti|253987099|chicken|dna
chr2 114340337 114340338 t}c|758|47|M|397|GENOMIC||WUGSC|ti|253987099|chicken|dna
chr6 33051532 33051533 a}g|145|57|P|238|GENOMIC||WUGSC|ti|253988101|chicken|dna
chr6 33051651 33051652 a}g|264|52|P|238|GENOMIC||WUGSC|ti|253988101|chicken|dna
chr6 33051770 33051771 a}g|383|62|P|238|GENOMIC||WUGSC|ti|253988101|chicken|dna
chr1 163637302 163637303 g}a|117|68|M|516|GENOMIC||WUGSC|ti|253990315|chicken|dna
chr1 163637099 163637100 g}a|320|42|M|516|GENOMIC||WUGSC|ti|253990315|chicken|dna
chr2 132037176 132037177 g}a|203|47|P|714|GENOMIC||WUGSC|ti|253991080|chicken|dna
chr2 132037425 132037426 g}a|452|62|P|714|GENOMIC||WUGSC|ti|253991080|chicken|dna
chr2 77675520 77675521 c}t|154|59|M|299|GENOMIC||WUGSC|ti|254008716|chicken|dna
chr2 77675399 77675400 c}t|275|57|M|299|GENOMIC||WUGSC|ti|254008716|chicken|dna
chr2 77675221 77675222 c}t|453|62|M|299|GENOMIC||WUGSC|ti|254008716|chicken|dna
chr11 16981696 16981697 c}t|148|68|P|239|GENOMIC||WUGSC|ti|254012829|chicken|dna
chr11 16981870 16981871 c}t|322|62|P|239|GENOMIC||WUGSC|ti|254012829|chicken|dna
chr11 16981935 16981936 c}t|387|68|P|239|GENOMIC||WUGSC|ti|254012829|chicken|dna
chr14 10825728 10825729 a}g|567|68|P|172|GENOMIC||WUGSC|ti|254019586|chicken|dna
chr14 10825765 10825766 a}g|604|59|P|172|GENOMIC||WUGSC|ti|254019586|chicken|dna
chr14 10825900 10825901 a}g|739|40|P|172|GENOMIC||WUGSC|ti|254019586|chicken|dna
chr10 19254034 19254035 g}a|249|57|M|155|GENOMIC||WUGSC|ti|254028700|chicken|dna
chr10 19253921 19253922 g}a|362|62|M|155|GENOMIC||WUGSC|ti|254028700|chicken|dna
chr12 16252974 16252975 c}t|424|62|M|157|GENOMIC||WUGSC|ti|254033413|chicken|dna
chr12 16252957 16252958 c}t|441|43|M|157|GENOMIC||WUGSC|ti|254033413|chicken|dna
chr12 16252817 16252818 c}t|581|57|M|157|GENOMIC||WUGSC|ti|254033413|chicken|dna
chr14 8576256 8576257 a}g|631|59|M|177|GENOMIC||WUGSC|ti|254040216|chicken|dna
chr14 8576145 8576146 a}g|742|54|M|177|GENOMIC||WUGSC|ti|254040216|chicken|dna
chr12 13571334 13571335 a}g|403|57|M|103|GENOMIC||WUGSC|ti|254043656|chicken|dna
chr12 13571284 13571285 a}g|453|43|M|103|GENOMIC||WUGSC|ti|254043656|chicken|dna
chr12 13571231 13571232 a}g|506|54|M|103|GENOMIC||WUGSC|ti|254043656|chicken|dna
chr7 14275677 14275678 c}t|429|50|M|219|GENOMIC||WUGSC|ti|254047601|chicken|dna
chr7 14275481 14275482 c}t|625|47|M|219|GENOMIC||WUGSC|ti|254047601|chicken|dna
chrUn_random 28011098 28011099 c}t|347|62|M|270|GENOMIC||WUGSC|ti|254048729|chicken|dna
chrUn_random 28011095 28011096 c}t|350|62|M|270|GENOMIC||WUGSC|ti|254048729|chicken|dna
chrUn_random 28010828 28010829 c}t|617|59|M|270|GENOMIC||WUGSC|ti|254048729|chicken|dna
chr1 128945271 128945272 t}c|269|43|P|215|GENOMIC||WUGSC|ti|254051508|chicken|dna
chr1 128945342 128945343 t}c|340|57|P|215|GENOMIC||WUGSC|ti|254051508|chicken|dna
chr1 128945486 128945487 t}c|484|57|P|215|GENOMIC||WUGSC|ti|254051508|chicken|dna
chrUn_random 42896939 42896940 t}c|199|59|P|35|GENOMIC||WUGSC|ti|254062021|chicken|dna
chrUn_random 42896956 42896957 t}c|216|54|P|35|GENOMIC||WUGSC|ti|254062021|chicken|dna
chrUn_random 42896964 42896965 t}c|224|57|P|35|GENOMIC||WUGSC|ti|254062021|chicken|dna
chrUn_random 42896974 42896975 t}c|234|68|P|35|GENOMIC||WUGSC|ti|254062021|chicken|dna
chrUn_random 42897094 42897095 t}c|354|62|P|131|GENOMIC||WUGSC|ti|254062021|chicken|dna
chrUn_random 42897121 42897122 t}c|381|62|P|131|GENOMIC||WUGSC|ti|254062021|chicken|dna
chrUn_random 42897181 42897182 t}c|441|57|P|131|GENOMIC||WUGSC|ti|254062021|chicken|dna
chrUn_random 42897207 42897208 t}c|467|54|P|131|GENOMIC||WUGSC|ti|254062021|chicken|dna
chrUn_random 42897225 42897226 t}c|485|48|P|131|GENOMIC||WUGSC|ti|254062021|chicken|dna
chr3 40507746 40507747 c}t|196|59|M|463|GENOMIC||WUGSC|ti|254068190|chicken|dna
chr3 40507645 40507646 c}t|297|62|M|463|GENOMIC||WUGSC|ti|254068190|chicken|dna
chr1 128945486 128945487 a}g|455|59|M|215|GENOMIC||WUGSC|ti|254070144|chicken|dna
chr1 128945342 128945343 a}g|599|54|M|215|GENOMIC||WUGSC|ti|254070144|chicken|dna
chr1 128945271 128945272 a}g|670|57|M|215|GENOMIC||WUGSC|ti|254070144|chicken|dna
chr3 58986468 58986469 t}c|178|48|M|424|GENOMIC||WUGSC|ti|254070060|chicken|dna
chr3 58986189 58986190 t}c|457|48|M|424|GENOMIC||WUGSC|ti|254070060|chicken|dna
chr3 58986117 58986118 t}c|529|57|M|424|GENOMIC||WUGSC|ti|254070060|chicken|dna
chrUn_random 61303576 61303577 g}c|135|57|M|231|GENOMIC||WUGSC|ti|254079510|chicken|dna
chrUn_random 61303363 61303364 g}c|348|40|M|231|GENOMIC||WUGSC|ti|254079510|chicken|dna
chr1 9710823 9710824 g}a|470|57|M|308|GENOMIC||WUGSC|ti|254084848|chicken|dna
chr1 9710716 9710717 g}a|577|57|M|308|GENOMIC||WUGSC|ti|254084848|chicken|dna
chr21 4624317 4624318 c}t|335|43|P|459|GENOMIC||WUGSC|ti|254093490|chicken|dna
chr21 4624547 4624548 c}t|565|41|P|459|GENOMIC||WUGSC|ti|254093490|chicken|dna
chr21 4624547 4624548 g}a|459|62|M|425|GENOMIC||WUGSC|ti|254094883|chicken|dna
chr21 4624317 4624318 g}a|689|57|M|425|GENOMIC||WUGSC|ti|254094883|chicken|dna
chr1 4573775 4573776 a}g|184|54|P|556|GENOMIC||WUGSC|ti|254108619|chicken|dna
chr1 4574331 4574332 a}g|740|43|P|556|GENOMIC||WUGSC|ti|254108619|chicken|dna
chrUn_random 49036711 49036712 g}a|355|43|M|45|GENOMIC||WUGSC|ti|254121321|chicken|dna
chrUn_random 49036584 49036585 g}a|482|43|M|274|GENOMIC||WUGSC|ti|254121321|chicken|dna
chr2 137071353 137071354 g}a|145|47|M|701|GENOMIC||WUGSC|ti|254123000|chicken|dna
chr2 137071022 137071023 g}a|476|52|M|701|GENOMIC||WUGSC|ti|254123000|chicken|dna
chr2 76323916 76323917 c}t|227|54|P|283|GENOMIC||WUGSC|ti|254123557|chicken|dna
chr2 76324065 76324066 c}t|376|48|P|283|GENOMIC||WUGSC|ti|254123557|chicken|dna
chr2 76324199 76324200 c}t|510|42|P|283|GENOMIC||WUGSC|ti|254123557|chicken|dna
chr1 17944162 17944163 g}a|168|59|P|281|GENOMIC||WUGSC|ti|254129063|chicken|dna
chr1 17944180 17944181 g}a|186|42|P|281|GENOMIC||WUGSC|ti|254129063|chicken|dna
chr1 17944348 17944349 g}a|354|62|P|281|GENOMIC||WUGSC|ti|254129063|chicken|dna
chr1 17944443 17944444 g}a|449|62|P|281|GENOMIC||WUGSC|ti|254129063|chicken|dna
chr1 113618762 113618763 t}c|440|62|M|238|GENOMIC||WUGSC|ti|254130976|chicken|dna
chr1 113618672 113618673 t}c|530|62|M|238|GENOMIC||WUGSC|ti|254130976|chicken|dna
chr1 113618524 113618525 t}c|678|48|M|238|GENOMIC||WUGSC|ti|254130976|chicken|dna
chrUn_random 50820815 50820816 c}t|310|68|P|165|GENOMIC||WUGSC|ti|254138455|chicken|dna
chrUn_random 50820918 50820919 c}t|413|43|P|165|GENOMIC||WUGSC|ti|254138455|chicken|dna
chrUn_random 50820980 50820981 c}t|475|62|P|165|GENOMIC||WUGSC|ti|254138455|chicken|dna
chr6 34424056 34424057 c}t|224|57|P|477|GENOMIC||WUGSC|ti|254157697|chicken|dna
chr6 34424396 34424397 c}t|564|44|P|477|GENOMIC||WUGSC|ti|254157697|chicken|dna
chr6 13114697 13114698 c}t|138|57|M|188|GENOMIC||WUGSC|ti|254190802|chicken|dna
chr6 13114565 13114566 c}t|270|57|M|188|GENOMIC||WUGSC|ti|254190802|chicken|dna
chr6 13114517 13114518 c}t|318|62|M|188|GENOMIC||WUGSC|ti|254190802|chicken|dna
chr6 13114509 13114510 c}t|326|62|M|188|GENOMIC||WUGSC|ti|254190802|chicken|dna
chr2 121512355 121512356 a}g|452|68|M|259|GENOMIC||WUGSC|ti|254192798|chicken|dna
chr2 121512176 121512177 a}g|631|57|M|259|GENOMIC||WUGSC|ti|254192798|chicken|dna
chr3 39794487 39794488 t}c|203|57|P|247|GENOMIC||WUGSC|ti|254204838|chicken|dna
chr3 39794722 39794723 t}c|438|40|P|247|GENOMIC||WUGSC|ti|254204838|chicken|dna
chr2 137786073 137786074 g}a|466|52|M|113|GENOMIC||WUGSC|ti|254208069|chicken|dna
chr2 137786071 137786072 g}a|468|62|M|113|GENOMIC||WUGSC|ti|254208069|chicken|dna
chr2 137785960 137785961 g}a|579|62|M|113|GENOMIC||WUGSC|ti|254208069|chicken|dna
chr2 137786073 137786074 g}a|466|52|M|378|GENOMIC||WUGSC|ti|254208379|chicken|dna
chr2 137786071 137786072 g}a|468|62|M|378|GENOMIC||WUGSC|ti|254208379|chicken|dna
chr2 137785960 137785961 g}a|579|57|M|378|GENOMIC||WUGSC|ti|254208379|chicken|dna
chr10 17667662 17667663 g}a|237|52|M|86|GENOMIC||WUGSC|ti|254215204|chicken|dna
chr10 17667599 17667600 g}a|300|52|M|86|GENOMIC||WUGSC|ti|254215204|chicken|dna
chr10 17667389 17667390 g}a|510|43|M|113|GENOMIC||WUGSC|ti|254215204|chicken|dna
chr1 153691233 153691234 g}a|361|43|M|163|GENOMIC||WUGSC|ti|254218899|chicken|dna
chr1 153691089 153691090 g}a|505|43|M|224|GENOMIC||WUGSC|ti|254218899|chicken|dna
chr10 18792866 18792867 t}c|333|62|P|435|GENOMIC||WUGSC|ti|254232808|chicken|dna
chr10 18793078 18793079 t}c|545|59|P|435|GENOMIC||WUGSC|ti|254232808|chicken|dna
chr2 116166351 116166352 a}t|334|62|P|456|GENOMIC||WUGSC|ti|254240271|chicken|dna
chr2 116166584 116166585 a}t|567|59|P|456|GENOMIC||WUGSC|ti|254240271|chicken|dna
chr2 75613524 75613525 t}c|269|57|M|172|GENOMIC||WUGSC|ti|254240519|chicken|dna
chr2 75613374 75613375 t}c|419|62|M|172|GENOMIC||WUGSC|ti|254240519|chicken|dna
chr2 75613352 75613353 t}c|441|62|M|172|GENOMIC||WUGSC|ti|254240519|chicken|dna
chr1 129037694 129037695 c}t|521|62|P|183|GENOMIC||WUGSC|ti|254250711|chicken|dna
chr1 129037697 129037698 c}t|524|43|P|183|GENOMIC||WUGSC|ti|254250711|chicken|dna
chr1 129037720 129037721 c}t|547|62|P|183|GENOMIC||WUGSC|ti|254250711|chicken|dna
chr1 129037877 129037878 c}t|704|43|P|183|GENOMIC||WUGSC|ti|254250711|chicken|dna
chr20 4504144 4504145 g}a|385|43|M|369|GENOMIC||WUGSC|ti|254251286|chicken|dna
chr20 4504030 4504031 g}a|499|43|M|369|GENOMIC||WUGSC|ti|254251286|chicken|dna
chr20 4504027 4504028 g}a|502|52|M|369|GENOMIC||WUGSC|ti|254251286|chicken|dna
chr3 59957730 59957731 g}a|187|59|P|129|GENOMIC||WUGSC|ti|254255383|chicken|dna
chr3 59957847 59957848 g}a|304|54|P|129|GENOMIC||WUGSC|ti|254255383|chicken|dna
chr2 74498070 74498071 a}g|486|68|P|246|GENOMIC||WUGSC|ti|254267610|chicken|dna
chr2 74498075 74498076 a}g|491|68|P|246|GENOMIC||WUGSC|ti|254267610|chicken|dna
chr2 74498134 74498135 a}g|550|68|P|246|GENOMIC||WUGSC|ti|254267610|chicken|dna
chr2 74498197 74498198 a}g|613|68|P|246|GENOMIC||WUGSC|ti|254267610|chicken|dna
chr2 74498316 74498317 a}g|732|43|P|246|GENOMIC||WUGSC|ti|254267610|chicken|dna
chrUn_random 37796371 37796372 t}c|332|62|M|130|GENOMIC||WUGSC|ti|254272618|chicken|dna
chrUn_random 37796331 37796332 t}c|372|62|M|130|GENOMIC||WUGSC|ti|254272618|chicken|dna
chrUn_random 37796241 37796242 t}c|462|62|M|130|GENOMIC||WUGSC|ti|254272618|chicken|dna
chrUn_random 60267787 60267788 a}g|399|48|P|147|GENOMIC||WUGSC|ti|254286712|chicken|dna
chrUn_random 60267934 60267935 a}g|546|59|P|147|GENOMIC||WUGSC|ti|254286712|chicken|dna
chr2 103614150 103614151 c}g|387|68|M|210|GENOMIC||WUGSC|ti|254304136|chicken|dna
chr2 103614104 103614105 c}g|433|62|M|210|GENOMIC||WUGSC|ti|254304136|chicken|dna
chr2 103613940 103613941 c}g|597|54|M|210|GENOMIC||WUGSC|ti|254304136|chicken|dna
chr3 17145413 17145414 g}a|162|54|M|539|GENOMIC||WUGSC|ti|254306224|chicken|dna
chr3 17145019 17145020 g}a|556|43|M|539|GENOMIC||WUGSC|ti|254306224|chicken|dna
chr2 120360104 120360105 c}t|435|62|P|587|GENOMIC||WUGSC|ti|254306931|chicken|dna
chr2 120360367 120360368 c}t|698|57|P|587|GENOMIC||WUGSC|ti|254306931|chicken|dna
chrUn_random 32396822 32396823 a}g|362|62|M|188|GENOMIC||WUGSC|ti|254308449|chicken|dna
chrUn_random 32396658 32396659 a}g|526|59|M|188|GENOMIC||WUGSC|ti|254308449|chicken|dna
chrUn_random 32396634 32396635 a}g|550|59|M|188|GENOMIC||WUGSC|ti|254308449|chicken|dna
chr2 116532008 116532009 a}g|641|42|P|149|GENOMIC||WUGSC|ti|254328834|chicken|dna
chr2 116532157 116532158 a}g|790|48|P|149|GENOMIC||WUGSC|ti|254328834|chicken|dna
chr8 18302810 18302811 g}a|243|41|M|362|GENOMIC||WUGSC|ti|254343735|chicken|dna
chr8 18302537 18302538 g}a|516|52|M|362|GENOMIC||WUGSC|ti|254343735|chicken|dna
chr5 23797680 23797681 c}t|206|57|M|221|GENOMIC||WUGSC|ti|254343997|chicken|dna
chr5 23797548 23797549 c}t|338|62|M|221|GENOMIC||WUGSC|ti|254343997|chicken|dna
chr11 11212131 11212132 a}g|305|62|M|368|GENOMIC||WUGSC|ti|254350892|chicken|dna
chr11 11212002 11212003 a}g|434|62|M|368|GENOMIC||WUGSC|ti|254350892|chicken|dna
chr11 11211957 11211958 a}g|479|52|M|368|GENOMIC||WUGSC|ti|254350892|chicken|dna
chr3 60869700 60869701 g}a|415|68|M|137|GENOMIC||WUGSC|ti|254375820|chicken|dna
chr3 60869606 60869607 g}a|509|68|M|137|GENOMIC||WUGSC|ti|254375820|chicken|dna
chr3 60869585 60869586 g}a|530|62|M|137|GENOMIC||WUGSC|ti|254375820|chicken|dna
chr3 60869563 60869564 g}a|552|68|M|137|GENOMIC||WUGSC|ti|254375820|chicken|dna
chr2 120738337 120738338 t}c|158|59|M|436|GENOMIC||WUGSC|ti|254392309|chicken|dna
chr2 120737992 120737993 t}c|503|48|M|436|GENOMIC||WUGSC|ti|254392309|chicken|dna
chr11 15577067 15577068 t}c|288|44|P|178|GENOMIC||WUGSC|ti|254393933|chicken|dna
chr11 15577240 15577241 t}c|461|54|P|178|GENOMIC||WUGSC|ti|254393933|chicken|dna
chr11 6056988 6056989 c}t|287|57|P|441|GENOMIC||WUGSC|ti|254405047|chicken|dna
chr11 6057262 6057263 c}t|561|59|P|441|GENOMIC||WUGSC|ti|254405047|chicken|dna
chr1 21217181 21217182 c}t|375|62|P|583|GENOMIC||WUGSC|ti|254414874|chicken|dna
chr1 21217514 21217515 c}t|708|48|P|583|GENOMIC||WUGSC|ti|254414874|chicken|dna
chr4 25490229 25490230 t}c|194|59|P|511|GENOMIC||WUGSC|ti|254439274|chicken|dna
chr4 25490479 25490480 t}c|444|62|P|511|GENOMIC||WUGSC|ti|254439274|chicken|dna
chr13 1014700 1014701 g}a|461|43|M|322|GENOMIC||WUGSC|ti|254443204|chicken|dna
chr13 1014584 1014585 g}a|577|43|M|322|GENOMIC||WUGSC|ti|254443204|chicken|dna
chr13 1014533 1014534 g}a|628|41|M|322|GENOMIC||WUGSC|ti|254443204|chicken|dna
chr1 73991690 73991691 g}a|476|62|M|156|GENOMIC||WUGSC|ti|254444027|chicken|dna
chr1 73991687 73991688 g}a|479|62|M|156|GENOMIC||WUGSC|ti|254444027|chicken|dna
chr1 73991534 73991535 g}a|632|59|M|156|GENOMIC||WUGSC|ti|254444027|chicken|dna
chr4 42436071 42436072 g}a|386|42|M|84|GENOMIC||WUGSC|ti|254446518|chicken|dna
chr4 42435899 42435900 g}a|558|41|M|44|GENOMIC||WUGSC|ti|254446518|chicken|dna
chr6 25088946 25088947 g}a|316|43|M|724|GENOMIC||WUGSC|ti|254447967|chicken|dna
chr6 25088818 25088819 g}a|444|43|M|724|GENOMIC||WUGSC|ti|254447967|chicken|dna
chr7 17771881 17771882 c}t|514|62|M|105|GENOMIC||WUGSC|ti|254449641|chicken|dna
chr7 17771782 17771783 c}t|613|57|M|105|GENOMIC||WUGSC|ti|254449641|chicken|dna
chr7 17771776 17771777 c}t|619|52|M|105|GENOMIC||WUGSC|ti|254449641|chicken|dna
chr2 102736412 102736413 t}c|236|68|M|377|GENOMIC||WUGSC|ti|254451813|chicken|dna
chr2 102736349 102736350 t}c|299|68|M|377|GENOMIC||WUGSC|ti|254451813|chicken|dna
chr2 102736143 102736144 t}c|505|57|M|377|GENOMIC||WUGSC|ti|254451813|chicken|dna
chr6 23008628 23008629 g}a|226|59|M|511|GENOMIC||WUGSC|ti|254468471|chicken|dna
chr6 23008353 23008354 g}a|501|62|M|511|GENOMIC||WUGSC|ti|254468471|chicken|dna
chr2 108635287 108635288 c}t|162|68|P|284|GENOMIC||WUGSC|ti|254469003|chicken|dna
chr2 108635477 108635478 c}t|352|68|P|284|GENOMIC||WUGSC|ti|254469003|chicken|dna
chr2 108635571 108635572 c}t|446|47|P|284|GENOMIC||WUGSC|ti|254469003|chicken|dna
chr17 4454638 4454639 g}a|310|57|P|415|GENOMIC||WUGSC|ti|254471609|chicken|dna
chr17 4454820 4454821 g}a|492|59|P|415|GENOMIC||WUGSC|ti|254471609|chicken|dna
chr3 60015738 60015739 t}c|200|59|P|377|GENOMIC||WUGSC|ti|254478333|chicken|dna
chr3 60015969 60015970 t}c|431|57|P|377|GENOMIC||WUGSC|ti|254478333|chicken|dna
chrUn_random 2630157 2630158 c}t|209|57|P|275|GENOMIC||WUGSC|ti|254481679|chicken|dna
chrUn_random 2630159 2630160 c}t|211|57|P|275|GENOMIC||WUGSC|ti|254481679|chicken|dna
chrUn_random 2630432 2630433 c}t|484|62|P|275|GENOMIC||WUGSC|ti|254481679|chicken|dna
chr1 71623555 71623556 g}a|243|43|M|510|GENOMIC||WUGSC|ti|254482914|chicken|dna
chr1 71623437 71623438 g}a|361|43|M|510|GENOMIC||WUGSC|ti|254482914|chicken|dna
chr2 116543586 116543587 g}a|147|48|M|513|GENOMIC||WUGSC|ti|254488618|chicken|dna
chr2 116543467 116543468 g}a|266|57|M|513|GENOMIC||WUGSC|ti|254488618|chicken|dna
chr16_random 64689 64690 c}t|601|57|P|125|GENOMIC||WUGSC|ti|254489112|chicken|dna
chr16_random 64703 64704 c}t|615|43|P|125|GENOMIC||WUGSC|ti|254489112|chicken|dna
chr16_random 64814 64815 c}t|726|48|P|125|GENOMIC||WUGSC|ti|254489112|chicken|dna
chr12 10366871 10366872 t}c|520|52|P|188|GENOMIC||WUGSC|ti|254496946|chicken|dna
chr12 10366964 10366965 t}c|613|59|P|188|GENOMIC||WUGSC|ti|254496946|chicken|dna
chr12 10367059 10367060 t}c|708|57|P|188|GENOMIC||WUGSC|ti|254496946|chicken|dna
chr2 71173351 71173352 a}t|158|59|P|256|GENOMIC||WUGSC|ti|254502758|chicken|dna
chr2 71173489 71173490 a}t|296|68|P|256|GENOMIC||WUGSC|ti|254502758|chicken|dna
chr17 4990795 4990796 g}a|218|59|P|117|GENOMIC||WUGSC|ti|254505764|chicken|dna
chr17 4990797 4990798 g}a|220|59|P|117|GENOMIC||WUGSC|ti|254505764|chicken|dna
chr17 4990912 4990913 g}a|335|52|P|117|GENOMIC||WUGSC|ti|254505764|chicken|dna
chr2 79081783 79081784 t}c|166|59|P|244|GENOMIC||WUGSC|ti|254512481|chicken|dna
chr2 79081920 79081921 t}c|303|59|P|244|GENOMIC||WUGSC|ti|254512481|chicken|dna
chrUn_random 19807922 19807923 c}t|178|68|P|175|GENOMIC||WUGSC|ti|254522895|chicken|dna
chrUn_random 19808032 19808033 c}t|288|62|P|175|GENOMIC||WUGSC|ti|254522895|chicken|dna
chr5 11746886 11746887 t}c|322|62|M|167|GENOMIC||WUGSC|ti|254523461|chicken|dna
chr5 11746719 11746720 t}c|489|68|M|167|GENOMIC||WUGSC|ti|254523461|chicken|dna
chr1 82152136 82152137 g}a|539|57|P|134|GENOMIC||WUGSC|ti|254523930|chicken|dna
chr1 82152249 82152250 g}a|652|50|P|134|GENOMIC||WUGSC|ti|254523930|chicken|dna
chr1 82152270 82152271 g}a|673|68|P|134|GENOMIC||WUGSC|ti|254523930|chicken|dna
chr1 6294173 6294174 t}c|477|62|P|139|GENOMIC||WUGSC|ti|254523869|chicken|dna
chr1 6294307 6294308 t}c|611|57|P|139|GENOMIC||WUGSC|ti|254523869|chicken|dna
chr1 6294312 6294313 t}c|616|57|P|139|GENOMIC||WUGSC|ti|254523869|chicken|dna
chr17 4881563 4881564 t}c|175|57|P|678|GENOMIC||WUGSC|ti|254529949|chicken|dna
chr17 4881730 4881731 t}c|342|62|P|678|GENOMIC||WUGSC|ti|254529949|chicken|dna
chr1 22879634 22879635 t}c|297|62|P|187|GENOMIC||WUGSC|ti|254532493|chicken|dna
chr1 22879778 22879779 t}c|441|62|P|187|GENOMIC||WUGSC|ti|254532493|chicken|dna
chr1 22879821 22879822 t}c|484|57|P|187|GENOMIC||WUGSC|ti|254532493|chicken|dna
chr3 39889739 39889740 g}a|191|48|M|456|GENOMIC||WUGSC|ti|254548681|chicken|dna
chr3 39889608 39889609 g}a|322|62|M|456|GENOMIC||WUGSC|ti|254548681|chicken|dna
chr11 11456954 11456955 c}t|421|62|M|531|GENOMIC||WUGSC|ti|254868161|chicken|dna
chr11 11456717 11456718 c}t|658|57|M|531|GENOMIC||WUGSC|ti|254868161|chicken|dna
chr1 152680869 152680870 g}a|312|43|M|541|GENOMIC||WUGSC|ti|254868887|chicken|dna
chr1 152680705 152680706 g}a|476|43|M|541|GENOMIC||WUGSC|ti|254868887|chicken|dna
chr1 22649116 22649117 c}t|79|47|M|151|GENOMIC||WUGSC|ti|254869921|chicken|dna
chr1 22648975 22648976 c}t|220|57|M|151|GENOMIC||WUGSC|ti|254869921|chicken|dna
chr1 127800261 127800262 g}a|295|62|P|193|GENOMIC||WUGSC|ti|254870428|chicken|dna
chr1 127800268 127800269 g}a|302|62|P|193|GENOMIC||WUGSC|ti|254870428|chicken|dna
chr1 127800454 127800455 g}a|488|68|P|193|GENOMIC||WUGSC|ti|254870428|chicken|dna
chr9 19939194 19939195 c}t|665|57|P|110|GENOMIC||WUGSC|ti|254871817|chicken|dna
chr9 19939230 19939231 c}t|701|54|P|110|GENOMIC||WUGSC|ti|254871817|chicken|dna
chr9 19939304 19939305 c}t|775|48|P|110|GENOMIC||WUGSC|ti|254871817|chicken|dna
chr2 120449790 120449791 g}a|365|43|M|205|GENOMIC||WUGSC|ti|254872696|chicken|dna
chr2 120449648 120449649 g}a|507|47|M|205|GENOMIC||WUGSC|ti|254872696|chicken|dna
chr11 14093138 14093139 a}g|147|42|M|270|GENOMIC||WUGSC|ti|254881953|chicken|dna
chr11 14093005 14093006 a}g|280|43|M|270|GENOMIC||WUGSC|ti|254881953|chicken|dna
chr11 14092868 14092869 a}g|417|52|M|270|GENOMIC||WUGSC|ti|254881953|chicken|dna
chr3 93275115 93275116 g}a|432|43|P|175|GENOMIC||WUGSC|ti|254883051|chicken|dna
chr3 93275290 93275291 g}a|607|43|P|175|GENOMIC||WUGSC|ti|254883051|chicken|dna
chr8 4975028 4975029 c}t|203|59|M|298|GENOMIC||WUGSC|ti|254884109|chicken|dna
chr8 4974817 4974818 c}t|414|62|M|298|GENOMIC||WUGSC|ti|254884109|chicken|dna
chr14 13675019 13675020 g}a|202|57|M|413|GENOMIC||WUGSC|ti|254885218|chicken|dna
chr14 13674976 13674977 g}a|245|59|M|413|GENOMIC||WUGSC|ti|254885218|chicken|dna
chr14 13674887 13674888 g}a|334|62|M|413|GENOMIC||WUGSC|ti|254885218|chicken|dna
chrUn_random 45859153 45859154 c}t|287|59|P|403|GENOMIC||WUGSC|ti|256941618|chicken|dna
chrUn_random 45859381 45859382 c}t|515|57|P|403|GENOMIC||WUGSC|ti|256941618|chicken|dna
chrUn_random 45859556 45859557 c}t|690|43|P|403|GENOMIC||WUGSC|ti|256941618|chicken|dna
chr12 5323777 5323778 t}c|223|54|P|280|GENOMIC||WUGSC|ti|256953945|chicken|dna
chr12 5323974 5323975 t}c|420|68|P|280|GENOMIC||WUGSC|ti|256953945|chicken|dna
chr12 5324057 5324058 t}c|503|68|P|280|GENOMIC||WUGSC|ti|256953945|chicken|dna
chr2 103505839 103505840 t}c|368|62|M|189|GENOMIC||WUGSC|ti|256953863|chicken|dna
chr2 103505801 103505802 t}c|406|52|M|189|GENOMIC||WUGSC|ti|256953863|chicken|dna
chr2 103505650 103505651 t}c|557|57|M|189|GENOMIC||WUGSC|ti|256953863|chicken|dna
chrUn_random 26264904 26264905 c}t|95|50|M|143|GENOMIC||WUGSC|ti|256956480|chicken|dna
chrUn_random 26264761 26264762 c}t|238|59|M|143|GENOMIC||WUGSC|ti|256956480|chicken|dna
chr3 59259046 59259047 t}c|481|52|M|280|GENOMIC||WUGSC|ti|256957148|chicken|dna
chr3 59258940 59258941 t}c|587|68|M|280|GENOMIC||WUGSC|ti|256957148|chicken|dna
chr6 22609051 22609052 c}t|626|43|P|107|GENOMIC||WUGSC|ti|256957726|chicken|dna
chr6 22609118 22609119 c}t|693|43|P|107|GENOMIC||WUGSC|ti|256957726|chicken|dna
chr6 22609158 22609159 c}t|733|48|P|107|GENOMIC||WUGSC|ti|256957726|chicken|dna
chr4 71161602 71161603 a}g|260|68|M|363|GENOMIC||WUGSC|ti|256958485|chicken|dna
chr4 71161266 71161267 a}g|596|59|M|363|GENOMIC||WUGSC|ti|256958485|chicken|dna
chr4 71161239 71161240 a}g|623|57|M|363|GENOMIC||WUGSC|ti|256958485|chicken|dna
chr2 81354491 81354492 g}a|420|57|M|166|GENOMIC||WUGSC|ti|256964607|chicken|dna
chr2 81354488 81354489 g}a|423|68|M|166|GENOMIC||WUGSC|ti|256964607|chicken|dna
chr2 81354486 81354487 g}a|425|68|M|166|GENOMIC||WUGSC|ti|256964607|chicken|dna
chr2 81354376 81354377 g}a|535|68|M|166|GENOMIC||WUGSC|ti|256964607|chicken|dna
chr2 81354325 81354326 g}a|586|59|M|166|GENOMIC||WUGSC|ti|256964607|chicken|dna
chr1 167759003 167759004 t}c|173|57|P|136|GENOMIC||WUGSC|ti|256973715|chicken|dna
chr1 167759005 167759006 t}c|175|43|P|136|GENOMIC||WUGSC|ti|256973715|chicken|dna
chr1 167759139 167759140 t}c|309|62|P|136|GENOMIC||WUGSC|ti|256973715|chicken|dna
chr9 18356865 18356866 a}g|243|68|P|313|GENOMIC||WUGSC|ti|256975045|chicken|dna
chr9 18356979 18356980 a}g|357|68|P|313|GENOMIC||WUGSC|ti|256975045|chicken|dna
chr9 18357178 18357179 a}g|556|68|P|313|GENOMIC||WUGSC|ti|256975045|chicken|dna
chr3 40059642 40059643 c}t|175|48|M|201|GENOMIC||WUGSC|ti|256978708|chicken|dna
chr3 40059510 40059511 c}t|307|62|M|201|GENOMIC||WUGSC|ti|256978708|chicken|dna
chr14 13675019 13675020 g}a|690|57|M|132|GENOMIC||WUGSC|ti|256983249|chicken|dna
chr14 13674976 13674977 g}a|733|44|M|132|GENOMIC||WUGSC|ti|256983249|chicken|dna
chr14 13674887 13674888 g}a|822|43|M|132|GENOMIC||WUGSC|ti|256983249|chicken|dna
chr1 23309226 23309227 a}t|244|68|P|259|GENOMIC||WUGSC|ti|256985946|chicken|dna
chr1 23309426 23309427 a}t|444|68|P|259|GENOMIC||WUGSC|ti|256985946|chicken|dna
chr1 1727481 1727482 c}t|236|57|M|185|GENOMIC||WUGSC|ti|256986449|chicken|dna
chr1 1727470 1727471 c}t|247|57|M|185|GENOMIC||WUGSC|ti|256986449|chicken|dna
chr1 1727296 1727297 c}t|421|59|M|185|GENOMIC||WUGSC|ti|256986449|chicken|dna
chrZ 45238963 45238964 t}c|569|68|P|160|GENOMIC||WUGSC|ti|256987088|chicken|dna
chrZ 45239029 45239030 t}c|635|59|P|160|GENOMIC||WUGSC|ti|256987088|chicken|dna
chrZ 45239121 45239122 t}c|727|48|P|160|GENOMIC||WUGSC|ti|256987088|chicken|dna
chrZ 45239123 45239124 t}c|729|48|P|160|GENOMIC||WUGSC|ti|256987088|chicken|dna
chr1 73991687 73991688 g}a|116|42|M|156|GENOMIC||WUGSC|ti|256986920|chicken|dna
chr1 73991534 73991535 g}a|269|68|M|156|GENOMIC||WUGSC|ti|256986920|chicken|dna
chr4 91231162 91231163 g}a|288|68|M|155|GENOMIC||WUGSC|ti|256988374|chicken|dna
chr4 91231013 91231014 g}a|437|68|M|155|GENOMIC||WUGSC|ti|256988374|chicken|dna
chr4 91231007 91231008 g}a|443|62|M|155|GENOMIC||WUGSC|ti|256988374|chicken|dna
chr11 16621559 16621560 c}t|437|68|M|128|GENOMIC||WUGSC|ti|256989159|chicken|dna
chr11 16621510 16621511 c}t|486|68|M|128|GENOMIC||WUGSC|ti|256989159|chicken|dna
chr11 16621431 16621432 c}t|565|68|M|128|GENOMIC||WUGSC|ti|256989159|chicken|dna
chr5 24092599 24092600 a}g|89|42|M|323|GENOMIC||WUGSC|ti|257005411|chicken|dna
chr5 24092330 24092331 a}g|358|68|M|323|GENOMIC||WUGSC|ti|257005411|chicken|dna
chr5 24092276 24092277 a}g|412|62|M|323|GENOMIC||WUGSC|ti|257005411|chicken|dna
chr17 5218926 5218927 g}a|597|57|P|247|GENOMIC||WUGSC|ti|257008314|chicken|dna
chr17 5218961 5218962 g}a|632|68|P|247|GENOMIC||WUGSC|ti|257008314|chicken|dna
chr17 5219031 5219032 g}a|702|59|P|247|GENOMIC||WUGSC|ti|257008314|chicken|dna
chrUn_random 27480736 27480737 t}c|401|43|M|239|GENOMIC||WUGSC|ti|257011964|chicken|dna
chrUn_random 27480523 27480524 t}c|614|54|M|239|GENOMIC||WUGSC|ti|257011964|chicken|dna
chrUn_random 27480497 27480498 t}c|640|68|M|239|GENOMIC||WUGSC|ti|257011964|chicken|dna
chr1 21542014 21542015 c}t|209|57|M|328|GENOMIC||WUGSC|ti|257014791|chicken|dna
chr1 21541729 21541730 c}t|494|59|M|328|GENOMIC||WUGSC|ti|257014791|chicken|dna
chr1 21541686 21541687 c}t|537|59|M|328|GENOMIC||WUGSC|ti|257014791|chicken|dna
chr11 8953216 8953217 c}t|379|68|P|155|GENOMIC||WUGSC|ti|257018692|chicken|dna
chr11 8953362 8953363 c}t|525|48|P|155|GENOMIC||WUGSC|ti|257018692|chicken|dna
chr11 8953371 8953372 c}t|534|53|P|155|GENOMIC||WUGSC|ti|257018692|chicken|dna
chr2 81682222 81682223 c}t|280|62|M|559|GENOMIC||WUGSC|ti|257018395|chicken|dna
chr2 81681875 81681876 c}t|627|50|M|559|GENOMIC||WUGSC|ti|257018395|chicken|dna
chr5 24337213 24337214 g}a|339|62|M|135|GENOMIC||WUGSC|ti|257021007|chicken|dna
chr5 24337210 24337211 g}a|342|68|M|135|GENOMIC||WUGSC|ti|257021007|chicken|dna
chr5 24337078 24337079 g}a|474|68|M|135|GENOMIC||WUGSC|ti|257021007|chicken|dna
chr2 102160509 102160510 a}g|72|50|P|334|GENOMIC||WUGSC|ti|257028660|chicken|dna
chr2 102160828 102160829 a}g|391|43|P|334|GENOMIC||WUGSC|ti|257028660|chicken|dna
chr1 196226498 196226499 a}g|249|47|M|150|GENOMIC||WUGSC|ti|257032629|chicken|dna
chr1 196226495 196226496 a}g|252|41|M|150|GENOMIC||WUGSC|ti|257032629|chicken|dna
chr1 196226411 196226412 a}g|336|52|M|150|GENOMIC||WUGSC|ti|257032629|chicken|dna
chr1 196226389 196226390 a}g|358|62|M|150|GENOMIC||WUGSC|ti|257032629|chicken|dna
chr1 196226388 196226389 a}g|359|62|M|150|GENOMIC||WUGSC|ti|257032629|chicken|dna
chr1 196226385 196226386 a}g|362|52|M|150|GENOMIC||WUGSC|ti|257032629|chicken|dna
chr1 196226348 196226349 a}g|399|68|M|150|GENOMIC||WUGSC|ti|257032629|chicken|dna
chr2 135791830 135791831 t}c|505|68|M|155|GENOMIC||WUGSC|ti|257035332|chicken|dna
chr2 135791711 135791712 t}c|624|44|M|155|GENOMIC||WUGSC|ti|257035332|chicken|dna
chr2 135791675 135791676 t}c|660|57|M|155|GENOMIC||WUGSC|ti|257035332|chicken|dna
chr14 11006951 11006952 a}g|171|57|P|451|GENOMIC||WUGSC|ti|257035887|chicken|dna
chr14 11007134 11007135 a}g|354|62|P|451|GENOMIC||WUGSC|ti|257035887|chicken|dna
chr13 8422458 8422459 g}a|212|44|M|432|GENOMIC||WUGSC|ti|257039036|chicken|dna
chr13 8422452 8422453 g}a|218|57|M|432|GENOMIC||WUGSC|ti|257039036|chicken|dna
chr13 8422231 8422232 g}a|439|62|M|432|GENOMIC||WUGSC|ti|257039036|chicken|dna
chr1 75021489 75021490 t}g|354|68|P|426|GENOMIC||WUGSC|ti|257047347|chicken|dna
chr1 75021915 75021916 t}g|780|41|P|426|GENOMIC||WUGSC|ti|257047347|chicken|dna
chr2 101801794 101801795 t}c|609|57|M|146|GENOMIC||WUGSC|ti|257069305|chicken|dna
chr2 101801793 101801794 t}c|610|57|M|146|GENOMIC||WUGSC|ti|257069305|chicken|dna
chr2 101801648 101801649 t}c|755|41|M|146|GENOMIC||WUGSC|ti|257069305|chicken|dna
chr8 4945042 4945043 a}g|519|59|P|162|GENOMIC||WUGSC|ti|257078086|chicken|dna
chr8 4945146 4945147 a}g|623|59|P|162|GENOMIC||WUGSC|ti|257078086|chicken|dna
chrZ 73507901 73507902 c}t|237|68|P|275|GENOMIC||WUGSC|ti|257079929|chicken|dna
chrZ 73508082 73508083 c}t|418|68|P|275|GENOMIC||WUGSC|ti|257079929|chicken|dna
chrZ 73508176 73508177 c}t|512|48|P|275|GENOMIC||WUGSC|ti|257079929|chicken|dna
chr2 132037176 132037177 g}a|125|51|P|540|GENOMIC||WUGSC|ti|257092153|chicken|dna
chr2 132037425 132037426 g}a|374|59|P|540|GENOMIC||WUGSC|ti|257092153|chicken|dna
chr5 24825681 24825682 g}a|526|68|P|247|GENOMIC||WUGSC|ti|257092717|chicken|dna
chr5 24825840 24825841 g}a|685|41|P|247|GENOMIC||WUGSC|ti|257092717|chicken|dna
chrUn_random 3581917 3581918 c}t|176|50|M|215|GENOMIC||WUGSC|ti|257100279|chicken|dna
chrUn_random 3581744 3581745 c}t|349|47|M|215|GENOMIC||WUGSC|ti|257100279|chicken|dna
chrUn_random 54904491 54904492 g}a|144|68|M|213|GENOMIC||WUGSC|ti|257105659|chicken|dna
chrUn_random 54904311 54904312 g}a|324|68|M|213|GENOMIC||WUGSC|ti|257105659|chicken|dna
chr1 128583719 128583720 c}t|259|68|P|111|GENOMIC||WUGSC|ti|257115336|chicken|dna
chr1 128583783 128583784 c}t|323|57|P|111|GENOMIC||WUGSC|ti|257115336|chicken|dna
chr1 128583830 128583831 c}t|370|62|P|111|GENOMIC||WUGSC|ti|257115336|chicken|dna
chr10 19022166 19022167 a}g|263|57|P|379|GENOMIC||WUGSC|ti|257127887|chicken|dna
chr10 19022419 19022420 a}g|516|59|P|379|GENOMIC||WUGSC|ti|257127887|chicken|dna
chr8 4509586 4509587 g}a|183|68|P|399|GENOMIC||WUGSC|ti|257130432|chicken|dna
chr8 4509768 4509769 g}a|365|57|P|399|GENOMIC||WUGSC|ti|257130432|chicken|dna
chr13 14966428 14966429 g}a|286|52|P|304|GENOMIC||WUGSC|ti|257138466|chicken|dna
chr13 14966564 14966565 g}a|422|62|P|304|GENOMIC||WUGSC|ti|257138466|chicken|dna
chr7 22436797 22436798 t}c|566|57|M|128|GENOMIC||WUGSC|ti|257150275|chicken|dna
chr7 22436669 22436670 t}c|694|44|M|128|GENOMIC||WUGSC|ti|257150275|chicken|dna
chr4 39250280 39250281 c}t|141|48|M|624|GENOMIC||WUGSC|ti|257153356|chicken|dna
chr4 39249679 39249680 c}t|742|44|M|624|GENOMIC||WUGSC|ti|257153356|chicken|dna
chr17 4434477 4434478 g}a|290|57|P|218|GENOMIC||WUGSC|ti|257168782|chicken|dna
chr17 4434553 4434554 g}a|366|44|P|218|GENOMIC||WUGSC|ti|257168782|chicken|dna
chr17 4434695 4434696 g}a|508|57|P|218|GENOMIC||WUGSC|ti|257168782|chicken|dna
chr3 59870650 59870651 t}c|423|68|M|356|GENOMIC||WUGSC|ti|257173197|chicken|dna
chr3 59870537 59870538 t}c|536|68|M|356|GENOMIC||WUGSC|ti|257173197|chicken|dna
chr12 15405493 15405494 t}c|461|68|P|700|GENOMIC||WUGSC|ti|257178000|chicken|dna
chr12 15405780 15405781 t}c|748|47|P|700|GENOMIC||WUGSC|ti|257178000|chicken|dna
chr1 23681364 23681365 g}a|92|54|M|259|GENOMIC||WUGSC|ti|257178490|chicken|dna
chr1 23681175 23681176 g}a|281|62|M|259|GENOMIC||WUGSC|ti|257178490|chicken|dna
chr1 23681105 23681106 g}a|351|62|M|259|GENOMIC||WUGSC|ti|257178490|chicken|dna
chr10 16833596 16833597 c}t|285|62|P|398|GENOMIC||WUGSC|ti|257183787|chicken|dna
chr10 16833898 16833899 c}t|587|59|P|398|GENOMIC||WUGSC|ti|257183787|chicken|dna
chr10 18809972 18809973 c}t|531|68|P|126|GENOMIC||WUGSC|ti|257198018|chicken|dna
chr10 18809986 18809987 c}t|545|68|P|126|GENOMIC||WUGSC|ti|257198018|chicken|dna
chr10 18810098 18810099 c}t|657|47|P|126|GENOMIC||WUGSC|ti|257198018|chicken|dna
chr14 8046266 8046267 a}g|326|48|M|118|GENOMIC||WUGSC|ti|257199195|chicken|dna
chr14 8046179 8046180 a}g|413|59|M|118|GENOMIC||WUGSC|ti|257199195|chicken|dna
chr14 8046148 8046149 a}g|444|43|M|118|GENOMIC||WUGSC|ti|257199195|chicken|dna
chr1 53633727 53633728 t}c|261|59|M|410|GENOMIC||WUGSC|ti|257211965|chicken|dna
chr1 53633547 53633548 t}c|441|57|M|410|GENOMIC||WUGSC|ti|257211965|chicken|dna
chr4 61720366 61720367 g}a|315|57|M|165|GENOMIC||WUGSC|ti|257231458|chicken|dna
chr4 61720295 61720296 g}a|386|62|M|165|GENOMIC||WUGSC|ti|257231458|chicken|dna
chr4 61720201 61720202 g}a|480|57|M|165|GENOMIC||WUGSC|ti|257231458|chicken|dna
chrZ 36066530 36066531 t}c|604|54|M|184|GENOMIC||WUGSC|ti|257245543|chicken|dna
chrZ 36066415 36066416 t}c|719|47|M|184|GENOMIC||WUGSC|ti|257245543|chicken|dna
chr15 6794371 6794372 c}t|190|59|P|121|GENOMIC||WUGSC|ti|257249569|chicken|dna
chr15 6794386 6794387 c}t|205|57|P|121|GENOMIC||WUGSC|ti|257249569|chicken|dna
chr15 6794488 6794489 c}t|307|68|P|121|GENOMIC||WUGSC|ti|257249569|chicken|dna
chr9 18191388 18191389 g}a|621|57|P|140|GENOMIC||WUGSC|ti|257261871|chicken|dna
chr9 18191409 18191410 g}a|642|53|P|140|GENOMIC||WUGSC|ti|257261871|chicken|dna
chr9 18191476 18191477 g}a|709|47|P|140|GENOMIC||WUGSC|ti|257261871|chicken|dna
chr9 18191528 18191529 g}a|761|59|P|140|GENOMIC||WUGSC|ti|257261871|chicken|dna
chr4 71676427 71676428 a}g|317|68|P|348|GENOMIC||WUGSC|ti|257264496|chicken|dna
chr4 71676534 71676535 a}g|424|59|P|348|GENOMIC||WUGSC|ti|257264496|chicken|dna
chr3 63121001 63121002 g}a|319|68|M|433|GENOMIC||WUGSC|ti|257271496|chicken|dna
chr3 63120724 63120725 g}a|596|59|M|433|GENOMIC||WUGSC|ti|257271496|chicken|dna
chrUn_random 35460994 35460995 a}g|404|62|M|203|GENOMIC||WUGSC|ti|257276637|chicken|dna
chrUn_random 35460826 35460827 a}g|572|57|M|203|GENOMIC||WUGSC|ti|257276637|chicken|dna
chrUn_random 35460791 35460792 a}g|607|48|M|203|GENOMIC||WUGSC|ti|257276637|chicken|dna
chr2 75149230 75149231 t}g|479|57|P|152|GENOMIC||WUGSC|ti|257278288|chicken|dna
chr2 75149279 75149280 t}g|528|59|P|152|GENOMIC||WUGSC|ti|257278288|chicken|dna
chr2 75149382 75149383 t}g|631|41|P|152|GENOMIC||WUGSC|ti|257278288|chicken|dna
chr4 38590716 38590717 g}a|217|57|P|245|GENOMIC||WUGSC|ti|257289746|chicken|dna
chr4 38590926 38590927 g}a|427|57|P|245|GENOMIC||WUGSC|ti|257289746|chicken|dna
chr4 38590961 38590962 g}a|462|59|P|245|GENOMIC||WUGSC|ti|257289746|chicken|dna
chr2 121512355 121512356 a}g|372|62|M|259|GENOMIC||WUGSC|ti|257292998|chicken|dna
chr2 121512176 121512177 a}g|551|57|M|259|GENOMIC||WUGSC|ti|257292998|chicken|dna
chr24 4757413 4757414 c}t|157|44|M|117|GENOMIC||WUGSC|ti|257304939|chicken|dna
chr24 4757375 4757376 c}t|195|59|M|117|GENOMIC||WUGSC|ti|257304939|chicken|dna
chr24 4757296 4757297 c}t|274|52|M|117|GENOMIC||WUGSC|ti|257304939|chicken|dna
chr4 91804069 91804070 a}g|462|52|M|171|GENOMIC||WUGSC|ti|257311829|chicken|dna
chr4 91803898 91803899 a}g|633|54|M|171|GENOMIC||WUGSC|ti|257311829|chicken|dna
chrUn_random 28534834 28534835 a}g|272|57|P|183|GENOMIC||WUGSC|ti|257311729|chicken|dna
chrUn_random 28535009 28535010 a}g|447|57|P|183|GENOMIC||WUGSC|ti|257311729|chicken|dna
chrUn_random 28535017 28535018 a}g|455|57|P|183|GENOMIC||WUGSC|ti|257311729|chicken|dna
chr2 135983869 135983870 t}c|293|62|M|158|GENOMIC||WUGSC|ti|257317227|chicken|dna
chr2 135983715 135983716 t}c|447|62|M|158|GENOMIC||WUGSC|ti|257317227|chicken|dna
chr2 135983711 135983712 t}c|451|62|M|158|GENOMIC||WUGSC|ti|257317227|chicken|dna
chr4 87465058 87465059 g}c|414|57|P|282|GENOMIC||WUGSC|ti|257324617|chicken|dna
chr4 87465187 87465188 g}c|543|57|P|282|GENOMIC||WUGSC|ti|257324617|chicken|dna
chr14 10339138 10339139 g}a|190|57|M|247|GENOMIC||WUGSC|ti|257324960|chicken|dna
chr14 10338968 10338969 g}a|360|68|M|247|GENOMIC||WUGSC|ti|257324960|chicken|dna
chr24 5205382 5205383 c}t|201|43|M|310|GENOMIC||WUGSC|ti|257326602|chicken|dna
chr24 5205228 5205229 c}t|355|43|M|310|GENOMIC||WUGSC|ti|257326602|chicken|dna
chr24 5205227 5205228 c}t|356|43|M|310|GENOMIC||WUGSC|ti|257326602|chicken|dna
chr24 5205161 5205162 c}t|422|41|M|310|GENOMIC||WUGSC|ti|257326602|chicken|dna
chr3 63186563 63186564 c}t|241|68|P|421|GENOMIC||WUGSC|ti|257327500|chicken|dna
chr3 63186907 63186908 c}t|585|54|P|421|GENOMIC||WUGSC|ti|257327500|chicken|dna
chr3 63186951 63186952 c}t|629|59|P|421|GENOMIC||WUGSC|ti|257327500|chicken|dna
chr3 63186984 63186985 c}t|662|57|P|421|GENOMIC||WUGSC|ti|257327500|chicken|dna
chr20 12438033 12438034 c}t|174|57|M|329|GENOMIC||WUGSC|ti|257333735|chicken|dna
chr20 12437933 12437934 c}t|274|57|M|329|GENOMIC||WUGSC|ti|257333735|chicken|dna
chr20 12437762 12437763 c}t|445|57|M|329|GENOMIC||WUGSC|ti|257333735|chicken|dna
chr1 194976167 194976168 a}g|297|52|P|140|GENOMIC||WUGSC|ti|257336858|chicken|dna
chr1 194976299 194976300 a}g|429|57|P|140|GENOMIC||WUGSC|ti|257336858|chicken|dna
chr1 194976307 194976308 a}g|437|43|P|140|GENOMIC||WUGSC|ti|257336858|chicken|dna
chr1 199597062 199597063 g}a|299|52|M|267|GENOMIC||WUGSC|ti|257337345|chicken|dna
chr1 199596823 199596824 g}a|538|41|M|267|GENOMIC||WUGSC|ti|257337345|chicken|dna
chr11 6532019 6532020 a}g|472|62|P|249|GENOMIC||WUGSC|ti|257342314|chicken|dna
chr11 6532169 6532170 a}g|622|57|P|249|GENOMIC||WUGSC|ti|257342314|chicken|dna
chr1 199136013 199136014 g}c|273|57|M|204|GENOMIC||WUGSC|ti|257343719|chicken|dna
chr1 199135993 199135994 g}c|293|57|M|204|GENOMIC||WUGSC|ti|257343719|chicken|dna
chr1 199135809 199135810 g}c|477|59|M|204|GENOMIC||WUGSC|ti|257343719|chicken|dna
chrUn_random 39226306 39226307 t}c|448|62|M|280|GENOMIC||WUGSC|ti|257344577|chicken|dna
chrUn_random 39226196 39226197 t}c|558|52|M|280|GENOMIC||WUGSC|ti|257344577|chicken|dna
chr4_random 19299 19300 g}a|198|50|M|114|GENOMIC||WUGSC|ti|257346913|chicken|dna
chr4_random 19265 19266 g}a|232|52|M|114|GENOMIC||WUGSC|ti|257346913|chicken|dna
chr4_random 19185 19186 g}a|312|62|M|114|GENOMIC||WUGSC|ti|257346913|chicken|dna
chr17 7618920 7618921 t}c|247|68|P|466|GENOMIC||WUGSC|ti|257347644|chicken|dna
chr17 7619238 7619239 t}c|565|68|P|466|GENOMIC||WUGSC|ti|257347644|chicken|dna
chr1 20437371 20437372 a}g|201|43|M|406|GENOMIC||WUGSC|ti|257351521|chicken|dna
chr1 20437155 20437156 a}g|417|59|M|406|GENOMIC||WUGSC|ti|257351521|chicken|dna
chr1 20436965 20436966 a}g|607|44|M|406|GENOMIC||WUGSC|ti|257351521|chicken|dna
chr1 145094911 145094912 t}c|568|57|P|111|GENOMIC||WUGSC|ti|257362863|chicken|dna
chr1 145095010 145095011 t}c|667|41|P|111|GENOMIC||WUGSC|ti|257362863|chicken|dna
chr1 145095019 145095020 t}c|676|47|P|111|GENOMIC||WUGSC|ti|257362863|chicken|dna
chr1 23003702 23003703 g}a|155|46|P|518|GENOMIC||WUGSC|ti|257365544|chicken|dna
chr1 23003888 23003889 g}a|341|62|P|518|GENOMIC||WUGSC|ti|257365544|chicken|dna
chr2 83767202 83767203 a}g|176|57|P|411|GENOMIC||WUGSC|ti|257367769|chicken|dna
chr2 83767312 83767313 a}g|286|43|P|411|GENOMIC||WUGSC|ti|257367769|chicken|dna
chr2 83767314 83767315 a}g|288|52|P|411|GENOMIC||WUGSC|ti|257367769|chicken|dna
chr2 83767367 83767368 a}g|341|52|P|411|GENOMIC||WUGSC|ti|257367769|chicken|dna
chr2 83767407 83767408 a}g|381|52|P|411|GENOMIC||WUGSC|ti|257367769|chicken|dna
chr2 83767613 83767614 a}g|587|54|P|411|GENOMIC||WUGSC|ti|257367769|chicken|dna
chr2 112320901 112320902 g}a|106|68|M|405|GENOMIC||WUGSC|ti|257367554|chicken|dna
chr2 112320531 112320532 g}a|476|59|M|405|GENOMIC||WUGSC|ti|257367554|chicken|dna
chr2 112320496 112320497 g}a|511|57|M|405|GENOMIC||WUGSC|ti|257367554|chicken|dna
chrUn_random 26225384 26225385 c}t|208|53|P|165|GENOMIC||WUGSC|ti|257374396|chicken|dna
chrUn_random 26225519 26225520 c}t|343|43|P|165|GENOMIC||WUGSC|ti|257374396|chicken|dna
chrUn_random 17628397 17628398 a}g|565|43|P|132|GENOMIC||WUGSC|ti|257379041|chicken|dna
chrUn_random 17628412 17628413 a}g|580|48|P|132|GENOMIC||WUGSC|ti|257379041|chicken|dna
chrUn_random 17628529 17628530 a}g|697|41|P|132|GENOMIC||WUGSC|ti|257379041|chicken|dna
chr11 11523128 11523129 t}c|396|62|P|171|GENOMIC||WUGSC|ti|257379335|chicken|dna
chr11 11523181 11523182 t}c|449|62|P|171|GENOMIC||WUGSC|ti|257379335|chicken|dna
chr11 11523299 11523300 t}c|567|52|P|171|GENOMIC||WUGSC|ti|257379335|chicken|dna
chr1 6314559 6314560 a}g|196|48|M|312|GENOMIC||WUGSC|ti|257382867|chicken|dna
chr1 6314400 6314401 a}g|355|68|M|312|GENOMIC||WUGSC|ti|257382867|chicken|dna
chr1 6314251 6314252 a}g|504|57|M|312|GENOMIC||WUGSC|ti|257382867|chicken|dna
chr1 6314247 6314248 a}g|508|57|M|312|GENOMIC||WUGSC|ti|257382867|chicken|dna
chr14 8576256 8576257 a}g|479|57|M|177|GENOMIC||WUGSC|ti|257386250|chicken|dna
chr14 8576145 8576146 a}g|590|59|M|177|GENOMIC||WUGSC|ti|257386250|chicken|dna
chr4 38634956 38634957 c}t|138|47|P|74|GENOMIC||WUGSC|ti|257392678|chicken|dna
chr4 38635077 38635078 c}t|259|68|P|376|GENOMIC||WUGSC|ti|257392678|chicken|dna
chr4 38635110 38635111 c}t|292|68|P|376|GENOMIC||WUGSC|ti|257392678|chicken|dna
chr4 38635453 38635454 c}t|635|47|P|376|GENOMIC||WUGSC|ti|257392678|chicken|dna
chr4 63270884 63270885 g}a|326|43|P|104|GENOMIC||WUGSC|ti|257392946|chicken|dna
chr4 63270988 63270989 g}a|430|43|P|104|GENOMIC||WUGSC|ti|257392946|chicken|dna
chr1 128312863 128312864 a}g|430|54|M|143|GENOMIC||WUGSC|ti|257399619|chicken|dna
chr1 128312720 128312721 a}g|573|41|M|143|GENOMIC||WUGSC|ti|257399619|chicken|dna
chr10 7548593 7548594 t}c|201|48|P|253|GENOMIC||WUGSC|ti|257403759|chicken|dna
chr10 7548817 7548818 t}c|425|48|P|253|GENOMIC||WUGSC|ti|257403759|chicken|dna
chr10 7548846 7548847 t}c|454|54|P|253|GENOMIC||WUGSC|ti|257403759|chicken|dna
chr10 18153925 18153926 g}a|262|62|P|298|GENOMIC||WUGSC|ti|257403746|chicken|dna
chr10 18154174 18154175 g}a|511|47|P|298|GENOMIC||WUGSC|ti|257403746|chicken|dna
chr10 19596518 19596519 a}c|441|57|M|248|GENOMIC||WUGSC|ti|257405791|chicken|dna
chr10 19596343 19596344 a}c|616|40|M|248|GENOMIC||WUGSC|ti|257405791|chicken|dna
chr4 77959251 77959252 t}c|311|43|P|177|GENOMIC||WUGSC|ti|257407107|chicken|dna
chr4 77959372 77959373 t}c|432|50|P|177|GENOMIC||WUGSC|ti|257407107|chicken|dna
chr1 127800268 127800269 g}a|227|43|P|193|GENOMIC||WUGSC|ti|257410039|chicken|dna
chr1 127800454 127800455 g}a|413|52|P|193|GENOMIC||WUGSC|ti|257410039|chicken|dna
chr1 10592717 10592718 t}c|314|62|M|519|GENOMIC||WUGSC|ti|257427403|chicken|dna
chr1 10592593 10592594 t}c|438|43|M|519|GENOMIC||WUGSC|ti|257427403|chicken|dna
chr13 9959026 9959027 g}a|587|54|P|182|GENOMIC||WUGSC|ti|257430029|chicken|dna
chr13 9959156 9959157 g}a|717|48|P|182|GENOMIC||WUGSC|ti|257430029|chicken|dna
chr22 1702103 1702104 a}g|235|59|P|223|GENOMIC||WUGSC|ti|257442371|chicken|dna
chr22 1702322 1702323 a}g|454|62|P|223|GENOMIC||WUGSC|ti|257442371|chicken|dna
chr22 1702326 1702327 a}g|458|62|P|223|GENOMIC||WUGSC|ti|257442371|chicken|dna
chr4 77014584 77014585 c}t|512|44|P|146|GENOMIC||WUGSC|ti|257445747|chicken|dna
chr4 77014683 77014684 c}t|611|59|P|146|GENOMIC||WUGSC|ti|257445747|chicken|dna
chr4 77014730 77014731 c}t|658|41|P|146|GENOMIC||WUGSC|ti|257445747|chicken|dna
chr1 82834143 82834144 t}c|261|57|P|110|GENOMIC||WUGSC|ti|257457141|chicken|dna
chr1 82834184 82834185 t}c|302|68|P|110|GENOMIC||WUGSC|ti|257457141|chicken|dna
chr1 82834253 82834254 t}c|371|62|P|110|GENOMIC||WUGSC|ti|257457141|chicken|dna
chr2 133832165 133832166 t}c|232|62|M|332|GENOMIC||WUGSC|ti|257459440|chicken|dna
chr2 133832101 133832102 t}c|296|62|M|332|GENOMIC||WUGSC|ti|257459440|chicken|dna
chr2 133831863 133831864 t}c|534|43|M|332|GENOMIC||WUGSC|ti|257459440|chicken|dna
chr9 19137173 19137174 a}g|457|59|M|205|GENOMIC||WUGSC|ti|257460756|chicken|dna
chr9 19137073 19137074 a}g|557|59|M|205|GENOMIC||WUGSC|ti|257460756|chicken|dna
chr9 19136968 19136969 a}g|662|57|M|205|GENOMIC||WUGSC|ti|257460756|chicken|dna
chr5 17418674 17418675 a}g|346|62|M|182|GENOMIC||WUGSC|ti|257465590|chicken|dna
chr5 17418654 17418655 a}g|366|68|M|182|GENOMIC||WUGSC|ti|257465590|chicken|dna
chr5 17418607 17418608 a}g|413|68|M|182|GENOMIC||WUGSC|ti|257465590|chicken|dna
chr5 17418492 17418493 a}g|528|68|M|182|GENOMIC||WUGSC|ti|257465590|chicken|dna
chrZ 28767002 28767003 g}a|498|42|P|134|GENOMIC||WUGSC|ti|257470360|chicken|dna
chrZ 28767136 28767137 g}a|632|40|P|134|GENOMIC||WUGSC|ti|257470360|chicken|dna
chr10 19253921 19253922 c}t|573|57|P|576|GENOMIC||WUGSC|ti|257473943|chicken|dna
chr10 19254034 19254035 c}t|686|59|P|576|GENOMIC||WUGSC|ti|257473943|chicken|dna
chr6 34071217 34071218 c}t|142|43|P|196|GENOMIC||WUGSC|ti|257481873|chicken|dna
chr6 34071353 34071354 c}t|278|57|P|196|GENOMIC||WUGSC|ti|257481873|chicken|dna
chr7 11273912 11273913 g}a|251|62|P|100|GENOMIC||WUGSC|ti|257482494|chicken|dna
chr7 11273929 11273930 g}a|268|57|P|100|GENOMIC||WUGSC|ti|257482494|chicken|dna
chr7 11274012 11274013 g}a|351|57|P|100|GENOMIC||WUGSC|ti|257482494|chicken|dna
chrUn_random 36263535 36263536 t}c|258|68|M|192|GENOMIC||WUGSC|ti|257492638|chicken|dna
chrUn_random 36263426 36263427 t}c|367|62|M|192|GENOMIC||WUGSC|ti|257492638|chicken|dna
chrUn_random 36263423 36263424 t}c|370|62|M|192|GENOMIC||WUGSC|ti|257492638|chicken|dna
chrUn_random 36263382 36263383 t}c|411|68|M|192|GENOMIC||WUGSC|ti|257492638|chicken|dna
chrUn_random 36263377 36263378 t}c|416|68|M|192|GENOMIC||WUGSC|ti|257492638|chicken|dna
chrUn_random 36263343 36263344 t}c|450|62|M|192|GENOMIC||WUGSC|ti|257492638|chicken|dna
chrUn_random 44335519 44335520 a}g|148|43|P|178|GENOMIC||WUGSC|ti|259926329|chicken|dna
chrUn_random 44335523 44335524 a}g|152|54|P|178|GENOMIC||WUGSC|ti|259926329|chicken|dna
chrUn_random 44335656 44335657 a}g|285|57|P|178|GENOMIC||WUGSC|ti|259926329|chicken|dna
chrUn_random 44335697 44335698 a}g|326|62|P|178|GENOMIC||WUGSC|ti|259926329|chicken|dna
chr4 36323432 36323433 g}a|291|43|P|222|GENOMIC||WUGSC|ti|259927864|chicken|dna
chr4 36323565 36323566 g}a|424|43|P|222|GENOMIC||WUGSC|ti|259927864|chicken|dna
chrZ 1492082 1492083 g}a|251|43|M|146|GENOMIC||WUGSC|ti|259929065|chicken|dna
chrZ 1491812 1491813 g}a|521|43|M|53|GENOMIC||WUGSC|ti|259929065|chicken|dna
chr2 134102645 134102646 c}t|33|42|M|164|GENOMIC||WUGSC|ti|259929528|chicken|dna
chr2 134102481 134102482 c}t|197|57|M|164|GENOMIC||WUGSC|ti|259929528|chicken|dna
chr12 10445945 10445946 g}a|275|59|P|166|GENOMIC||WUGSC|ti|259932327|chicken|dna
chr12 10446048 10446049 g}a|378|43|P|166|GENOMIC||WUGSC|ti|259932327|chicken|dna
chr12 10446111 10446112 g}a|441|43|P|166|GENOMIC||WUGSC|ti|259932327|chicken|dna
chr13 9679085 9679086 t}c|153|68|M|697|GENOMIC||WUGSC|ti|259945682|chicken|dna
chr13 9678983 9678984 t}c|255|68|M|697|GENOMIC||WUGSC|ti|259945682|chicken|dna
chr2 117834006 117834007 c}t|159|57|M|769|GENOMIC||WUGSC|ti|259951287|chicken|dna
chr2 117833775 117833776 c}t|390|52|M|769|GENOMIC||WUGSC|ti|259951287|chicken|dna
chr2 56354084 56354085 g}a|328|43|M|450|GENOMIC||WUGSC|ti|259954999|chicken|dna
chr2 56353687 56353688 g}a|725|43|M|450|GENOMIC||WUGSC|ti|259954999|chicken|dna
chr7 20978215 20978216 g}a|438|43|P|215|GENOMIC||WUGSC|ti|259961299|chicken|dna
chr7 20978332 20978333 g}a|555|43|P|215|GENOMIC||WUGSC|ti|259961299|chicken|dna
chr2 138382001 138382002 g}a|423|52|P|69|GENOMIC||WUGSC|ti|260137430|chicken|dna
chr2 138382207 138382208 g}a|629|44|P|44|GENOMIC||WUGSC|ti|260137430|chicken|dna
chr3 41256781 41256782 a}g|174|59|M|295|GENOMIC||WUGSC|ti|260138286|chicken|dna
chr3 41256677 41256678 a}g|278|59|M|295|GENOMIC||WUGSC|ti|260138286|chicken|dna
chr3 41256486 41256487 a}g|469|52|M|295|GENOMIC||WUGSC|ti|260138286|chicken|dna
chr1 5268158 5268159 c}t|75|43|P|125|GENOMIC||WUGSC|ti|260147881|chicken|dna
chr1 5268269 5268270 c}t|186|57|P|125|GENOMIC||WUGSC|ti|260147881|chicken|dna
chr3 96659079 96659080 g}a|469|43|M|327|GENOMIC||WUGSC|ti|260156742|chicken|dna
chr3 96658946 96658947 g}a|602|41|M|327|GENOMIC||WUGSC|ti|260156742|chicken|dna
chr2 121150732 121150733 t}c|432|62|M|161|GENOMIC||WUGSC|ti|260162547|chicken|dna
chr2 121150586 121150587 t}c|578|62|M|161|GENOMIC||WUGSC|ti|260162547|chicken|dna
chr4 47102615 47102616 g}a|259|41|P|57|GENOMIC||WUGSC|ti|260163066|chicken|dna
chr4 47102668 47102669 g}a|312|41|P|579|GENOMIC||WUGSC|ti|260163066|chicken|dna
chr4 47102964 47102965 g}a|608|43|P|579|GENOMIC||WUGSC|ti|260163066|chicken|dna
chr2 132036371 132036372 a}g|536|62|P|146|GENOMIC||WUGSC|ti|260165411|chicken|dna
chr2 132036395 132036396 a}g|560|62|P|146|GENOMIC||WUGSC|ti|260165411|chicken|dna
chr2 132036517 132036518 a}g|682|43|P|146|GENOMIC||WUGSC|ti|260165411|chicken|dna
chr2 135051162 135051163 g}a|177|48|P|392|GENOMIC||WUGSC|ti|260165967|chicken|dna
chr2 135051554 135051555 g}a|569|44|P|392|GENOMIC||WUGSC|ti|260165967|chicken|dna
chr17 4384103 4384104 c}t|233|57|M|382|GENOMIC||WUGSC|ti|260165659|chicken|dna
chr17 4383883 4383884 c}t|453|62|M|382|GENOMIC||WUGSC|ti|260165659|chicken|dna
chrUn_random 58108745 58108746 g}a|506|62|M|198|GENOMIC||WUGSC|ti|260170118|chicken|dna
chrUn_random 58108697 58108698 g}a|554|44|M|198|GENOMIC||WUGSC|ti|260170118|chicken|dna
chrUn_random 58108619 58108620 g}a|632|57|M|198|GENOMIC||WUGSC|ti|260170118|chicken|dna
chr2 80404854 80404855 c}t|179|57|M|153|GENOMIC||WUGSC|ti|260172141|chicken|dna
chr2 80404783 80404784 c}t|250|43|M|153|GENOMIC||WUGSC|ti|260172141|chicken|dna
chr2 80404717 80404718 c}t|316|62|M|153|GENOMIC||WUGSC|ti|260172141|chicken|dna
chr2 80404701 80404702 c}t|332|41|M|153|GENOMIC||WUGSC|ti|260172141|chicken|dna
chrE64_random 57821 57822 g}a|264|43|P|368|GENOMIC||WUGSC|ti|260172755|chicken|dna
chrE64_random 58058 58059 g}a|501|47|P|368|GENOMIC||WUGSC|ti|260172755|chicken|dna
chr10 17095723 17095724 g}a|393|47|P|158|GENOMIC||WUGSC|ti|260172455|chicken|dna
chr10 17095881 17095882 g}a|551|52|P|158|GENOMIC||WUGSC|ti|260172455|chicken|dna
chr20 62182 62183 g}a|257|43|M|184|GENOMIC||WUGSC|ti|260181095|chicken|dna
chr20 62051 62052 g}a|388|43|M|184|GENOMIC||WUGSC|ti|260181095|chicken|dna
chr2 102597301 102597302 g}a|364|62|P|244|GENOMIC||WUGSC|ti|260186997|chicken|dna
chr2 102597495 102597496 g}a|558|57|P|244|GENOMIC||WUGSC|ti|260186997|chicken|dna
chr5 20168229 20168230 c}t|128|43|P|360|GENOMIC||WUGSC|ti|260186898|chicken|dna
chr5 20168578 20168579 c}t|477|52|P|360|GENOMIC||WUGSC|ti|260186898|chicken|dna
chr5 20168589 20168590 c}t|488|62|P|360|GENOMIC||WUGSC|ti|260186898|chicken|dna
chr5 28065958 28065959 g}a|319|41|P|232|GENOMIC||WUGSC|ti|260192093|chicken|dna
chr5 28066206 28066207 g}a|567|43|P|146|GENOMIC||WUGSC|ti|260192093|chicken|dna
chr11 17617026 17617027 g}a|352|45|M|558|GENOMIC||WUGSC|ti|260192133|chicken|dna
chr11 17616939 17616940 g}a|439|52|M|558|GENOMIC||WUGSC|ti|260192133|chicken|dna
chr11 17616808 17616809 g}a|570|62|M|558|GENOMIC||WUGSC|ti|260192133|chicken|dna
chr4 17978356 17978357 g}a|382|43|M|400|GENOMIC||WUGSC|ti|260213188|chicken|dna
chr4 17978195 17978196 g}a|543|43|M|400|GENOMIC||WUGSC|ti|260213188|chicken|dna
chr1 7688122 7688123 g}a|265|41|P|185|GENOMIC||WUGSC|ti|260221267|chicken|dna
chr1 7688307 7688308 g}a|450|68|P|185|GENOMIC||WUGSC|ti|260221267|chicken|dna
chr13 14132720 14132721 t}c|354|62|P|215|GENOMIC||WUGSC|ti|260223012|chicken|dna
chr13 14132861 14132862 t}c|495|62|P|215|GENOMIC||WUGSC|ti|260223012|chicken|dna
chr13 14132879 14132880 t}c|513|62|P|215|GENOMIC||WUGSC|ti|260223012|chicken|dna
chr13 14132935 14132936 t}c|569|57|P|215|GENOMIC||WUGSC|ti|260223012|chicken|dna
chr2 31420400 31420401 g}a|401|43|P|95|GENOMIC||WUGSC|ti|260223408|chicken|dna
chr2 31420640 31420641 g}a|641|43|P|281|GENOMIC||WUGSC|ti|260223408|chicken|dna
chr2 31420719 31420720 g}a|720|40|P|281|GENOMIC||WUGSC|ti|260223408|chicken|dna
chr2 142008549 142008550 g}a|225|54|P|463|GENOMIC||WUGSC|ti|260224859|chicken|dna
chr2 142008899 142008900 g}a|575|54|P|463|GENOMIC||WUGSC|ti|260224859|chicken|dna
chr10 19022166 19022167 a}g|192|57|P|379|GENOMIC||WUGSC|ti|260259424|chicken|dna
chr10 19022419 19022420 a}g|445|57|P|379|GENOMIC||WUGSC|ti|260259424|chicken|dna
chr3 1020787 1020788 g}a|233|41|P|250|GENOMIC||WUGSC|ti|260261315|chicken|dna
chr3 1020906 1020907 g}a|352|43|P|250|GENOMIC||WUGSC|ti|260261315|chicken|dna
chrUn_random 61622077 61622078 t}c|188|68|P|448|GENOMIC||WUGSC|ti|260261720|chicken|dna
chrUn_random 61622085 61622086 t}c|196|68|P|448|GENOMIC||WUGSC|ti|260261720|chicken|dna
chrUn_random 61622132 61622133 t}c|243|62|P|448|GENOMIC||WUGSC|ti|260261720|chicken|dna
chrUn_random 61622164 61622165 t}c|275|68|P|448|GENOMIC||WUGSC|ti|260261720|chicken|dna
chrUn_random 61622166 61622167 t}c|277|62|P|448|GENOMIC||WUGSC|ti|260261720|chicken|dna
chrUn_random 61622217 61622218 t}c|328|68|P|448|GENOMIC||WUGSC|ti|260261720|chicken|dna
chrUn_random 61622243 61622244 t}c|354|68|P|448|GENOMIC||WUGSC|ti|260261720|chicken|dna
chrUn_random 61622261 61622262 t}c|372|68|P|448|GENOMIC||WUGSC|ti|260261720|chicken|dna
chrUn_random 61622375 61622376 t}c|486|57|P|448|GENOMIC||WUGSC|ti|260261720|chicken|dna
chr1 74323683 74323684 c}t|250|68|M|298|GENOMIC||WUGSC|ti|260261709|chicken|dna
chr1 74323678 74323679 c}t|255|68|M|298|GENOMIC||WUGSC|ti|260261709|chicken|dna
chr1 74323385 74323386 c}t|548|68|M|298|GENOMIC||WUGSC|ti|260261709|chicken|dna
chr1 17056723 17056724 c}t|84|42|P|160|GENOMIC||WUGSC|ti|260262398|chicken|dna
chr1 17056859 17056860 c}t|220|57|P|160|GENOMIC||WUGSC|ti|260262398|chicken|dna
chr2 102158025 102158026 t}c|193|52|P|227|GENOMIC||WUGSC|ti|260275653|chicken|dna
chr2 102158129 102158130 t}c|297|62|P|227|GENOMIC||WUGSC|ti|260275653|chicken|dna
chr2 102158252 102158253 t}c|420|62|P|227|GENOMIC||WUGSC|ti|260275653|chicken|dna
chr4 71279204 71279205 c}t|131|48|M|495|GENOMIC||WUGSC|ti|260286499|chicken|dna
chr4 71279197 71279198 c}t|138|48|M|495|GENOMIC||WUGSC|ti|260286499|chicken|dna
chr4 71278709 71278710 c}t|626|59|M|495|GENOMIC||WUGSC|ti|260286499|chicken|dna
chr1 21559800 21559801 c}t|190|59|M|171|GENOMIC||WUGSC|ti|260289555|chicken|dna
chr1 21559696 21559697 c}t|294|68|M|171|GENOMIC||WUGSC|ti|260289555|chicken|dna
chr1 21559629 21559630 c}t|361|68|M|171|GENOMIC||WUGSC|ti|260289555|chicken|dna
chr5 493742 493743 a}g|474|52|M|339|GENOMIC||WUGSC|ti|260290928|chicken|dna
chr5 493544 493545 a}g|672|47|M|339|GENOMIC||WUGSC|ti|260290928|chicken|dna
chr3 55739620 55739621 g}a|345|42|P|298|GENOMIC||WUGSC|ti|260291239|chicken|dna
chr3 55739721 55739722 g}a|446|40|P|298|GENOMIC||WUGSC|ti|260291239|chicken|dna
chr9 14341304 14341305 t}c|245|52|P|270|GENOMIC||WUGSC|ti|260294669|chicken|dna
chr9 14341407 14341408 t}c|348|43|P|270|GENOMIC||WUGSC|ti|260294669|chicken|dna
chrUn_random 10901826 10901827 t}c|394|68|M|304|GENOMIC||WUGSC|ti|260301195|chicken|dna
chrUn_random 10901706 10901707 t}c|514|57|M|304|GENOMIC||WUGSC|ti|260301195|chicken|dna
chrUn_random 10901661 10901662 t}c|559|57|M|304|GENOMIC||WUGSC|ti|260301195|chicken|dna
chrUn_random 10901659 10901660 t}c|561|57|M|304|GENOMIC||WUGSC|ti|260301195|chicken|dna
chr1 74117703 74117704 g}a|73|43|M|112|GENOMIC||WUGSC|ti|260304326|chicken|dna
chr1 74117638 74117639 g}a|138|57|M|112|GENOMIC||WUGSC|ti|260304326|chicken|dna
chr1 74117591 74117592 g}a|185|52|M|112|GENOMIC||WUGSC|ti|260304326|chicken|dna
chr24 5130729 5130730 t}c|120|47|P|290|GENOMIC||WUGSC|ti|260326929|chicken|dna
chr24 5130907 5130908 t}c|298|50|P|290|GENOMIC||WUGSC|ti|260326929|chicken|dna
chr2 135095996 135095997 g}a|335|62|M|566|GENOMIC||WUGSC|ti|260333895|chicken|dna
chr2 135095700 135095701 g}a|631|59|M|566|GENOMIC||WUGSC|ti|260333895|chicken|dna
chr1 6504509 6504510 c}t|386|43|P|153|GENOMIC||WUGSC|ti|260336632|chicken|dna
chr1 6504596 6504597 c}t|473|54|P|153|GENOMIC||WUGSC|ti|260336632|chicken|dna
chr1 6504662 6504663 c}t|539|57|P|153|GENOMIC||WUGSC|ti|260336632|chicken|dna
chr7 14001727 14001728 c}t|264|57|P|182|GENOMIC||WUGSC|ti|260356926|chicken|dna
chr7 14001816 14001817 c}t|353|62|P|182|GENOMIC||WUGSC|ti|260356926|chicken|dna
chr7 14001909 14001910 c}t|446|62|P|182|GENOMIC||WUGSC|ti|260356926|chicken|dna
chr2 76324199 76324200 g}a|542|68|M|283|GENOMIC||WUGSC|ti|260359693|chicken|dna
chr2 76324065 76324066 g}a|676|59|M|283|GENOMIC||WUGSC|ti|260359693|chicken|dna
chr1 113615001 113615002 c}t|147|68|M|157|GENOMIC||WUGSC|ti|260360493|chicken|dna
chr1 113614954 113614955 c}t|194|57|M|157|GENOMIC||WUGSC|ti|260360493|chicken|dna
chr1 113614926 113614927 c}t|222|68|M|157|GENOMIC||WUGSC|ti|260360493|chicken|dna
chr1 113614844 113614845 c}t|304|62|M|157|GENOMIC||WUGSC|ti|260360493|chicken|dna
chr11 17672682 17672683 t}c|389|62|M|504|GENOMIC||WUGSC|ti|260361026|chicken|dna
chr11 17672493 17672494 t}c|578|68|M|504|GENOMIC||WUGSC|ti|260361026|chicken|dna
chr3 26779131 26779132 g}a|427|52|M|316|GENOMIC||WUGSC|ti|260364721|chicken|dna
chr3 26778998 26778999 g}a|560|43|M|316|GENOMIC||WUGSC|ti|260364721|chicken|dna
chr10 18205019 18205020 a}g|213|57|P|319|GENOMIC||WUGSC|ti|260375105|chicken|dna
chr10 18205025 18205026 a}g|219|59|P|319|GENOMIC||WUGSC|ti|260375105|chicken|dna
chr10 18205338 18205339 a}g|532|62|P|319|GENOMIC||WUGSC|ti|260375105|chicken|dna
chr4 74149923 74149924 a}g|120|47|M|333|GENOMIC||WUGSC|ti|260377769|chicken|dna
chr4 74149417 74149418 a}g|626|46|M|27|GENOMIC||WUGSC|ti|260377769|chicken|dna
chr5 24101511 24101512 g}a|127|68|P|143|GENOMIC||WUGSC|ti|260384816|chicken|dna
chr5 24101514 24101515 g}a|130|68|P|143|GENOMIC||WUGSC|ti|260384816|chicken|dna
chr5 24101654 24101655 g}a|270|62|P|143|GENOMIC||WUGSC|ti|260384816|chicken|dna
chr2 115688118 115688119 g}a|315|62|P|104|GENOMIC||WUGSC|ti|260387683|chicken|dna
chr2 115688215 115688216 g}a|412|62|P|104|GENOMIC||WUGSC|ti|260387683|chicken|dna
chr2 115688222 115688223 g}a|419|62|P|104|GENOMIC||WUGSC|ti|260387683|chicken|dna
chr8 5047400 5047401 t}c|304|62|P|354|GENOMIC||WUGSC|ti|260404240|chicken|dna
chr8 5047451 5047452 t}c|355|62|P|354|GENOMIC||WUGSC|ti|260404240|chicken|dna
chr8 5047528 5047529 t}c|432|62|P|354|GENOMIC||WUGSC|ti|260404240|chicken|dna
chrUn_random 4950589 4950590 g}a|560|59|M|172|GENOMIC||WUGSC|ti|260408902|chicken|dna
chrUn_random 4950494 4950495 g}a|655|59|M|172|GENOMIC||WUGSC|ti|260408902|chicken|dna
chrUn_random 4950417 4950418 g}a|732|40|M|172|GENOMIC||WUGSC|ti|260408902|chicken|dna
chr1 2696861 2696862 g}a|250|43|M|434|GENOMIC||WUGSC|ti|260409489|chicken|dna
chr1 2696781 2696782 g}a|330|43|M|434|GENOMIC||WUGSC|ti|260409489|chicken|dna
chr1 2696730 2696731 g}a|381|47|M|434|GENOMIC||WUGSC|ti|260409489|chicken|dna
chr3 106023052 106023053 g}a|343|43|M|310|GENOMIC||WUGSC|ti|260410593|chicken|dna
chr3 106023050 106023051 g}a|345|43|M|310|GENOMIC||WUGSC|ti|260410593|chicken|dna
chr3 106022742 106022743 g}a|653|40|M|310|GENOMIC||WUGSC|ti|260410593|chicken|dna
chr17 4507796 4507797 c}t|427|62|M|625|GENOMIC||WUGSC|ti|260413255|chicken|dna
chr17 4507542 4507543 c}t|681|59|M|625|GENOMIC||WUGSC|ti|260413255|chicken|dna
chr12 10537683 10537684 g}a|142|68|M|134|GENOMIC||WUGSC|ti|260413143|chicken|dna
chr12 10537590 10537591 g}a|235|57|M|134|GENOMIC||WUGSC|ti|260413143|chicken|dna
chr12 10537549 10537550 g}a|276|62|M|134|GENOMIC||WUGSC|ti|260413143|chicken|dna
chrZ 58800416 58800417 g}a|200|42|M|392|GENOMIC||WUGSC|ti|260415112|chicken|dna
chrZ 58800386 58800387 g}a|230|52|M|392|GENOMIC||WUGSC|ti|260415112|chicken|dna
chrZ 58800209 58800210 g}a|407|52|M|392|GENOMIC||WUGSC|ti|260415112|chicken|dna
chr14 11528370 11528371 t}c|124|57|P|326|GENOMIC||WUGSC|ti|260424521|chicken|dna
chr14 11528511 11528512 t}c|265|62|P|326|GENOMIC||WUGSC|ti|260424521|chicken|dna
chr14 11528696 11528697 t}c|450|62|P|326|GENOMIC||WUGSC|ti|260424521|chicken|dna
chr2 78406050 78406051 g}a|410|62|P|441|GENOMIC||WUGSC|ti|260427614|chicken|dna
chr2 78406292 78406293 g}a|652|48|P|441|GENOMIC||WUGSC|ti|260427614|chicken|dna
chr10 16820772 16820773 c}t|368|62|P|450|GENOMIC||WUGSC|ti|260433156|chicken|dna
chr10 16820965 16820966 c}t|561|52|P|450|GENOMIC||WUGSC|ti|260433156|chicken|dna
chr7 18565865 18565866 g}a|325|57|P|521|GENOMIC||WUGSC|ti|260436315|chicken|dna
chr7 18566132 18566133 g}a|592|59|P|521|GENOMIC||WUGSC|ti|260436315|chicken|dna
chr8 4809829 4809830 c}t|343|59|P|373|GENOMIC||WUGSC|ti|260436135|chicken|dna
chr8 4809971 4809972 c}t|485|47|P|373|GENOMIC||WUGSC|ti|260436135|chicken|dna
chr1 6832138 6832139 t}c|206|48|M|190|GENOMIC||WUGSC|ti|260440378|chicken|dna
chr1 6832135 6832136 t}c|209|48|M|190|GENOMIC||WUGSC|ti|260440378|chicken|dna
chr1 6832105 6832106 t}c|239|46|M|190|GENOMIC||WUGSC|ti|260440378|chicken|dna
chr1 6832039 6832040 t}c|305|59|M|190|GENOMIC||WUGSC|ti|260440378|chicken|dna
chr1 6832032 6832033 t}c|312|57|M|190|GENOMIC||WUGSC|ti|260440378|chicken|dna
chr1 6831948 6831949 t}c|396|52|M|190|GENOMIC||WUGSC|ti|260440378|chicken|dna
chr7 15256559 15256560 g}a|563|43|P|324|GENOMIC||WUGSC|ti|260443408|chicken|dna
chr7 15256731 15256732 g}a|735|40|P|324|GENOMIC||WUGSC|ti|260443408|chicken|dna
chr2 133667947 133667948 a}g|158|42|M|639|GENOMIC||WUGSC|ti|260445187|chicken|dna
chr2 133667606 133667607 a}g|499|43|M|639|GENOMIC||WUGSC|ti|260445187|chicken|dna
chr14 11378404 11378405 g}a|233|52|M|439|GENOMIC||WUGSC|ti|260445792|chicken|dna
chr14 11378401 11378402 g}a|236|62|M|439|GENOMIC||WUGSC|ti|260445792|chicken|dna
chr14 11377965 11377966 g}a|672|43|M|439|GENOMIC||WUGSC|ti|260445792|chicken|dna
chr4 57343282 57343283 g}a|395|41|P|318|GENOMIC||WUGSC|ti|260449858|chicken|dna
chr4 57343569 57343570 g}a|682|41|P|318|GENOMIC||WUGSC|ti|260449858|chicken|dna
chr1 104536405 104536406 g}a|390|41|P|585|GENOMIC||WUGSC|ti|260457362|chicken|dna
chr1 104536575 104536576 g}a|560|43|P|585|GENOMIC||WUGSC|ti|260457362|chicken|dna
chr10 22366230 22366231 g}a|434|43|M|542|GENOMIC||WUGSC|ti|260481086|chicken|dna
chr10 22366025 22366026 g}a|639|41|M|542|GENOMIC||WUGSC|ti|260481086|chicken|dna
chr2 145875946 145875947 g}a|312|43|M|540|GENOMIC||WUGSC|ti|260481190|chicken|dna
chr2 145875707 145875708 g}a|551|42|M|540|GENOMIC||WUGSC|ti|260481190|chicken|dna
chr2 145875647 145875648 g}a|611|47|M|540|GENOMIC||WUGSC|ti|260481190|chicken|dna
chr1 129493563 129493564 g}a|348|68|M|248|GENOMIC||WUGSC|ti|260486395|chicken|dna
chr1 129493344 129493345 g}a|567|68|M|248|GENOMIC||WUGSC|ti|260486395|chicken|dna
chr1 129493315 129493316 g}a|596|48|M|248|GENOMIC||WUGSC|ti|260486395|chicken|dna
chr7 17771776 17771777 g}a|504|43|P|105|GENOMIC||WUGSC|ti|260487376|chicken|dna
chr7 17771782 17771783 g}a|510|44|P|105|GENOMIC||WUGSC|ti|260487376|chicken|dna
chr7 17771881 17771882 g}a|609|52|P|105|GENOMIC||WUGSC|ti|260487376|chicken|dna
chr8 4427464 4427465 g}a|445|57|P|170|GENOMIC||WUGSC|ti|260487910|chicken|dna
chr8 4427579 4427580 g}a|560|43|P|170|GENOMIC||WUGSC|ti|260487910|chicken|dna
chr2 74278553 74278554 g}a|239|42|P|168|GENOMIC||WUGSC|ti|260494321|chicken|dna
chr2 74278743 74278744 g}a|429|43|P|83|GENOMIC||WUGSC|ti|260494321|chicken|dna
chr1 107348493 107348494 g}a|338|41|M|844|GENOMIC||WUGSC|ti|260500006|chicken|dna
chr1 107348247 107348248 g}a|584|41|M|844|GENOMIC||WUGSC|ti|260500006|chicken|dna
chr11 16710723 16710724 a}g|102|59|M|264|GENOMIC||WUGSC|ti|260501673|chicken|dna
chr11 16710459 16710460 a}g|366|62|M|264|GENOMIC||WUGSC|ti|260501673|chicken|dna
chrUn_random 57348210 57348211 t}c|375|62|M|138|GENOMIC||WUGSC|ti|260502081|chicken|dna
chrUn_random 57348124 57348125 t}c|461|62|M|138|GENOMIC||WUGSC|ti|260502081|chicken|dna
chrUn_random 57348072 57348073 t}c|513|62|M|138|GENOMIC||WUGSC|ti|260502081|chicken|dna
chr6 21194392 21194393 a}g|403|62|P|300|GENOMIC||WUGSC|ti|260505500|chicken|dna
chr6 21194411 21194412 a}g|422|62|P|300|GENOMIC||WUGSC|ti|260505500|chicken|dna
chr6 21194692 21194693 a}g|703|48|P|300|GENOMIC||WUGSC|ti|260505500|chicken|dna
chr2 115861199 115861200 c}t|545|68|P|589|GENOMIC||WUGSC|ti|260507463|chicken|dna
chr2 115861359 115861360 c}t|705|54|P|589|GENOMIC||WUGSC|ti|260507463|chicken|dna
chr1 114038962 114038963 t}c|423|52|P|346|GENOMIC||WUGSC|ti|260507813|chicken|dna
chr1 114039235 114039236 t}c|696|43|P|346|GENOMIC||WUGSC|ti|260507813|chicken|dna
chr4 92538351 92538352 t}a|428|68|M|262|GENOMIC||WUGSC|ti|260549532|chicken|dna
chr4 92538335 92538336 t}a|444|68|M|262|GENOMIC||WUGSC|ti|260549532|chicken|dna
chr4 92538089 92538090 t}a|690|48|M|262|GENOMIC||WUGSC|ti|260549532|chicken|dna
chr1 33845959 33845960 g}a|395|43|P|299|GENOMIC||WUGSC|ti|260550207|chicken|dna
chr1 33846120 33846121 g}a|556|43|P|299|GENOMIC||WUGSC|ti|260550207|chicken|dna
chr3 34133307 34133308 g}a|239|52|P|615|GENOMIC||WUGSC|ti|260550712|chicken|dna
chr3 34133708 34133709 g}a|640|43|P|615|GENOMIC||WUGSC|ti|260550712|chicken|dna
chr2 99762883 99762884 t}c|413|52|M|204|GENOMIC||WUGSC|ti|260555034|chicken|dna
chr2 99762683 99762684 t}c|613|59|M|204|GENOMIC||WUGSC|ti|260555034|chicken|dna
chr2 99762679 99762680 t}c|617|43|M|204|GENOMIC||WUGSC|ti|260555034|chicken|dna
chr1 10521660 10521661 a}g|137|57|M|315|GENOMIC||WUGSC|ti|260722886|chicken|dna
chr1 10521635 10521636 a}g|162|50|M|315|GENOMIC||WUGSC|ti|260722886|chicken|dna
chr1 10521345 10521346 a}g|452|57|M|315|GENOMIC||WUGSC|ti|260722886|chicken|dna
chr2 132521419 132521420 t}c|119|50|P|593|GENOMIC||WUGSC|ti|260730270|chicken|dna
chr2 132521957 132521958 t}c|657|42|P|593|GENOMIC||WUGSC|ti|260730270|chicken|dna
chr1 5688953 5688954 g}a|354|62|M|470|GENOMIC||WUGSC|ti|260734895|chicken|dna
chr1 5688724 5688725 g}a|583|41|M|470|GENOMIC||WUGSC|ti|260734895|chicken|dna
chr2 111035192 111035193 g}a|293|43|P|344|GENOMIC||WUGSC|ti|260738685|chicken|dna
chr2 111035439 111035440 g}a|540|44|P|344|GENOMIC||WUGSC|ti|260738685|chicken|dna
chrE22C19W28_E50C23 585468 585469 t}c|316|62|P|106|GENOMIC||WUGSC|ti|260741139|chicken|dna
chrE22C19W28_E50C23 585472 585473 t}c|320|62|P|106|GENOMIC||WUGSC|ti|260741139|chicken|dna
chrE22C19W28_E50C23 585574 585575 t}c|422|59|P|106|GENOMIC||WUGSC|ti|260741139|chicken|dna
chr2 111462547 111462548 g}a|409|68|M|299|GENOMIC||WUGSC|ti|260760048|chicken|dna
chr2 111462388 111462389 g}a|568|57|M|299|GENOMIC||WUGSC|ti|260760048|chicken|dna
chr4 72368183 72368184 g}a|314|62|M|149|GENOMIC||WUGSC|ti|260761427|chicken|dna
chr4 72368069 72368070 g}a|428|62|M|149|GENOMIC||WUGSC|ti|260761427|chicken|dna
chr4 72368034 72368035 g}a|463|62|M|149|GENOMIC||WUGSC|ti|260761427|chicken|dna
chr1 18966922 18966923 g}a|408|41|P|359|GENOMIC||WUGSC|ti|260762685|chicken|dna
chr1 18967022 18967023 g}a|508|43|P|359|GENOMIC||WUGSC|ti|260762685|chicken|dna
chr11 3634937 3634938 t}c|125|57|P|254|GENOMIC||WUGSC|ti|260765070|chicken|dna
chr11 3634995 3634996 t}c|183|59|P|254|GENOMIC||WUGSC|ti|260765070|chicken|dna
chr11 3635191 3635192 t}c|379|62|P|254|GENOMIC||WUGSC|ti|260765070|chicken|dna
chr2 77675520 77675521 c}t|266|59|M|299|GENOMIC||WUGSC|ti|260764921|chicken|dna
chr2 77675399 77675400 c}t|387|47|M|299|GENOMIC||WUGSC|ti|260764921|chicken|dna
chr2 77675221 77675222 c}t|565|57|M|299|GENOMIC||WUGSC|ti|260764921|chicken|dna
chr2 137214281 137214282 c}t|109|48|P|319|GENOMIC||WUGSC|ti|260767888|chicken|dna
chr2 137214600 137214601 c}t|428|62|P|319|GENOMIC||WUGSC|ti|260767888|chicken|dna
chr8 5336920 5336921 c}t|269|57|P|348|GENOMIC||WUGSC|ti|260768972|chicken|dna
chr8 5337041 5337042 c}t|390|52|P|348|GENOMIC||WUGSC|ti|260768972|chicken|dna
chr8 5337253 5337254 c}t|602|43|P|348|GENOMIC||WUGSC|ti|260768972|chicken|dna
chr11 16706634 16706635 c}t|374|62|M|145|GENOMIC||WUGSC|ti|260772571|chicken|dna
chr11 16706581 16706582 c}t|427|68|M|145|GENOMIC||WUGSC|ti|260772571|chicken|dna
chr11 16706489 16706490 c}t|519|62|M|145|GENOMIC||WUGSC|ti|260772571|chicken|dna
chr11 11212325 11212326 a}g|160|54|M|368|GENOMIC||WUGSC|ti|260773149|chicken|dna
chr11 11212131 11212132 a}g|354|41|M|368|GENOMIC||WUGSC|ti|260773149|chicken|dna
chr11 11212002 11212003 a}g|483|62|M|368|GENOMIC||WUGSC|ti|260773149|chicken|dna
chr1 195025163 195025164 g}t|508|62|P|142|GENOMIC||WUGSC|ti|260774907|chicken|dna
chr1 195025225 195025226 g}t|570|62|P|142|GENOMIC||WUGSC|ti|260774907|chicken|dna
chr1 195025305 195025306 g}t|650|54|P|142|GENOMIC||WUGSC|ti|260774907|chicken|dna
chr1 168293588 168293589 g}a|370|43|P|355|GENOMIC||WUGSC|ti|260780715|chicken|dna
chr1 168293800 168293801 g}a|582|42|P|355|GENOMIC||WUGSC|ti|260780715|chicken|dna
chr13 14924094 14924095 g}a|188|57|M|298|GENOMIC||WUGSC|ti|260781085|chicken|dna
chr13 14923970 14923971 g}a|312|52|M|298|GENOMIC||WUGSC|ti|260781085|chicken|dna
chr5 37488324 37488325 g}a|397|52|M|97|GENOMIC||WUGSC|ti|260781586|chicken|dna
chr5 37488201 37488202 g}a|520|43|M|171|GENOMIC||WUGSC|ti|260781586|chicken|dna
chr1 22879778 22879779 a}g|406|43|M|187|GENOMIC||WUGSC|ti|260786559|chicken|dna
chr1 22879634 22879635 a}g|550|62|M|187|GENOMIC||WUGSC|ti|260786559|chicken|dna
chr1 74401709 74401710 c}t|548|68|M|262|GENOMIC||WUGSC|ti|260786120|chicken|dna
chr1 74401668 74401669 c}t|589|68|M|262|GENOMIC||WUGSC|ti|260786120|chicken|dna
chr1 74401552 74401553 c}t|705|57|M|262|GENOMIC||WUGSC|ti|260786120|chicken|dna
chr1 74401447 74401448 c}t|810|54|M|262|GENOMIC||WUGSC|ti|260786120|chicken|dna
chr12 13541940 13541941 g}a|286|43|P|281|GENOMIC||WUGSC|ti|260794216|chicken|dna
chr12 13542210 13542211 g}a|556|43|P|281|GENOMIC||WUGSC|ti|260794216|chicken|dna
chr12 13542221 13542222 g}a|567|48|P|281|GENOMIC||WUGSC|ti|260794216|chicken|dna
chr10 9107952 9107953 c}t|143|57|P|369|GENOMIC||WUGSC|ti|260794819|chicken|dna
chr10 9108256 9108257 c}t|447|43|P|369|GENOMIC||WUGSC|ti|260794819|chicken|dna
chr27 3177683 3177684 t}c|104|68|P|182|GENOMIC||WUGSC|ti|260797523|chicken|dna
chr27 3177856 3177857 t}c|277|62|P|182|GENOMIC||WUGSC|ti|260797523|chicken|dna
chr27 3177865 3177866 t}c|286|62|P|182|GENOMIC||WUGSC|ti|260797523|chicken|dna
chr10 9345077 9345078 t}c|284|62|P|691|GENOMIC||WUGSC|ti|260800249|chicken|dna
chr10 9345311 9345312 t}c|518|52|P|691|GENOMIC||WUGSC|ti|260800249|chicken|dna
chr9 19224951 19224952 c}t|248|52|M|305|GENOMIC||WUGSC|ti|260803687|chicken|dna
chr9 19224822 19224823 c}t|377|52|M|305|GENOMIC||WUGSC|ti|260803687|chicken|dna
chr1 22136806 22136807 c}t|151|57|P|343|GENOMIC||WUGSC|ti|260805789|chicken|dna
chr1 22137078 22137079 c}t|423|52|P|343|GENOMIC||WUGSC|ti|260805789|chicken|dna
chr3 87388864 87388865 g}a|299|41|P|178|GENOMIC||WUGSC|ti|260809627|chicken|dna
chr3 87388966 87388967 g}a|401|43|P|178|GENOMIC||WUGSC|ti|260809627|chicken|dna
chr11 4626753 4626754 c}t|514|68|P|581|GENOMIC||WUGSC|ti|260810794|chicken|dna
chr11 4626774 4626775 c}t|535|68|P|581|GENOMIC||WUGSC|ti|260810794|chicken|dna
chr11 4626911 4626912 c}t|672|59|P|581|GENOMIC||WUGSC|ti|260810794|chicken|dna
chr10 11622923 11622924 t}c|577|57|P|181|GENOMIC||WUGSC|ti|260810962|chicken|dna
chr10 11622940 11622941 t}c|594|59|P|181|GENOMIC||WUGSC|ti|260810962|chicken|dna
chr10 11623034 11623035 t}c|688|68|P|181|GENOMIC||WUGSC|ti|260810962|chicken|dna
chr10 11623104 11623105 t}c|758|43|P|181|GENOMIC||WUGSC|ti|260810962|chicken|dna
chr6 22617797 22617798 t}c|487|52|M|113|GENOMIC||WUGSC|ti|260815752|chicken|dna
chr6 22617762 22617763 t}c|522|52|M|113|GENOMIC||WUGSC|ti|260815752|chicken|dna
chr6 22617684 22617685 t}c|600|43|M|113|GENOMIC||WUGSC|ti|260815752|chicken|dna
chr10 18274571 18274572 t}c|546|43|M|316|GENOMIC||WUGSC|ti|260838485|chicken|dna
chr10 18274286 18274287 t}c|831|41|M|316|GENOMIC||WUGSC|ti|260838485|chicken|dna
chr3 62607400 62607401 a}g|567|57|P|171|GENOMIC||WUGSC|ti|260838688|chicken|dna
chr3 62607454 62607455 a}g|621|54|P|171|GENOMIC||WUGSC|ti|260838688|chicken|dna
chr3 62607571 62607572 a}g|738|43|P|171|GENOMIC||WUGSC|ti|260838688|chicken|dna
chr1 56529177 56529178 g}a|479|43|M|287|GENOMIC||WUGSC|ti|260844282|chicken|dna
chr1 56528996 56528997 g}a|660|43|M|185|GENOMIC||WUGSC|ti|260844282|chicken|dna
chr17 6429785 6429786 g}a|292|57|M|645|GENOMIC||WUGSC|ti|260844920|chicken|dna
chr17 6429543 6429544 g}a|534|62|M|645|GENOMIC||WUGSC|ti|260844920|chicken|dna
chr2 79276268 79276269 c}a|325|62|P|232|GENOMIC||WUGSC|ti|260848501|chicken|dna
chr2 79276303 79276304 c}a|360|62|P|232|GENOMIC||WUGSC|ti|260848501|chicken|dna
chr2 79276500 79276501 c}a|557|52|P|232|GENOMIC||WUGSC|ti|260848501|chicken|dna
chr1 18658723 18658724 t}a|149|57|M|282|GENOMIC||WUGSC|ti|260854839|chicken|dna
chr1 18658517 18658518 t}a|355|62|M|282|GENOMIC||WUGSC|ti|260854839|chicken|dna
chr7 30026337 30026338 g}a|252|43|M|213|GENOMIC||WUGSC|ti|260861234|chicken|dna
chr7 30026201 30026202 g}a|388|43|M|213|GENOMIC||WUGSC|ti|260861234|chicken|dna
chr7 30026027 30026028 g}a|562|57|M|173|GENOMIC||WUGSC|ti|260861234|chicken|dna
chr7 30025946 30025947 g}a|643|41|M|173|GENOMIC||WUGSC|ti|260861234|chicken|dna
chr3 10562853 10562854 g}a|401|43|P|549|GENOMIC||WUGSC|ti|260869070|chicken|dna
chr3 10563094 10563095 g}a|642|43|P|549|GENOMIC||WUGSC|ti|260869070|chicken|dna
chr17 4909623 4909624 c}t|196|68|M|410|GENOMIC||WUGSC|ti|260871338|chicken|dna
chr17 4909332 4909333 c}t|487|62|M|410|GENOMIC||WUGSC|ti|260871338|chicken|dna
chr1 112573587 112573588 g}a|379|43|M|575|GENOMIC||WUGSC|ti|260872232|chicken|dna
chr1 112573348 112573349 g}a|618|42|M|575|GENOMIC||WUGSC|ti|260872232|chicken|dna
chr4 76938524 76938525 c}t|143|54|M|205|GENOMIC||WUGSC|ti|260875748|chicken|dna
chr4 76938520 76938521 c}t|147|52|M|205|GENOMIC||WUGSC|ti|260875748|chicken|dna
chr4 76938319 76938320 c}t|348|62|M|205|GENOMIC||WUGSC|ti|260875748|chicken|dna
chr2 77340733 77340734 g}a|133|48|P|192|GENOMIC||WUGSC|ti|260880204|chicken|dna
chr2 77340879 77340880 g}a|279|57|P|192|GENOMIC||WUGSC|ti|260880204|chicken|dna
chr17 4676555 4676556 g}a|161|68|M|279|GENOMIC||WUGSC|ti|260900428|chicken|dna
chr17 4676364 4676365 g}a|352|52|M|279|GENOMIC||WUGSC|ti|260900428|chicken|dna
chr4 73549435 73549436 a}t|124|59|M|177|GENOMIC||WUGSC|ti|260900949|chicken|dna
chr4 73549266 73549267 a}t|293|68|M|177|GENOMIC||WUGSC|ti|260900949|chicken|dna
chr1 132166776 132166777 a}g|310|62|M|141|GENOMIC||WUGSC|ti|260912403|chicken|dna
chr1 132166770 132166771 a}g|316|52|M|141|GENOMIC||WUGSC|ti|260912403|chicken|dna
chr1 132166635 132166636 a}g|451|45|M|141|GENOMIC||WUGSC|ti|260912403|chicken|dna
chr2 136804406 136804407 t}c|194|59|P|742|GENOMIC||WUGSC|ti|260915512|chicken|dna
chr2 136804524 136804525 t}c|312|62|P|742|GENOMIC||WUGSC|ti|260915512|chicken|dna
chr2 136804905 136804906 t}c|693|59|P|742|GENOMIC||WUGSC|ti|260915512|chicken|dna
chr5 20674003 20674004 t}c|593|57|P|134|GENOMIC||WUGSC|ti|260919340|chicken|dna
chr5 20674043 20674044 t}c|633|48|P|134|GENOMIC||WUGSC|ti|260919340|chicken|dna
chr5 20674137 20674138 t}c|727|47|P|134|GENOMIC||WUGSC|ti|260919340|chicken|dna
chr8 5355902 5355903 a}g|275|52|P|457|GENOMIC||WUGSC|ti|260920829|chicken|dna
chr8 5356010 5356011 a}g|383|62|P|457|GENOMIC||WUGSC|ti|260920829|chicken|dna
chr8 5355765 5355766 c}t|138|48|P|151|GENOMIC||WUGSC|ti|260920829|chicken|dna
chr8 5355899 5355900 c}t|272|57|P|151|GENOMIC||WUGSC|ti|260920829|chicken|dna
chr23 2469557 2469558 a}g|386|52|P|246|GENOMIC||WUGSC|ti|260925759|chicken|dna
chr23 2469760 2469761 a}g|589|43|P|246|GENOMIC||WUGSC|ti|260925759|chicken|dna
chr11 11212325 11212326 a}g|129|43|M|368|GENOMIC||WUGSC|ti|260926735|chicken|dna
chr11 11212002 11212003 a}g|452|62|M|368|GENOMIC||WUGSC|ti|260926735|chicken|dna
chr1 19816679 19816680 g}a|531|41|P|624|GENOMIC||WUGSC|ti|260934799|chicken|dna
chr1 19816804 19816805 g}a|656|43|P|624|GENOMIC||WUGSC|ti|260934799|chicken|dna
chr2 120148030 120148031 g}a|205|43|P|728|GENOMIC||WUGSC|ti|260940681|chicken|dna
chr2 120148365 120148366 g}a|540|57|P|728|GENOMIC||WUGSC|ti|260940681|chicken|dna
chr10 16509474 16509475 c}t|301|62|P|454|GENOMIC||WUGSC|ti|260950407|chicken|dna
chr10 16509757 16509758 c}t|584|59|P|454|GENOMIC||WUGSC|ti|260950407|chicken|dna
chr11 12100565 12100566 g}a|305|41|M|536|GENOMIC||WUGSC|ti|260954767|chicken|dna
chr11 12100522 12100523 g}a|348|43|M|536|GENOMIC||WUGSC|ti|260954767|chicken|dna
chr11 12100304 12100305 g}a|566|43|M|536|GENOMIC||WUGSC|ti|260954767|chicken|dna
chr2 113782579 113782580 g}a|210|57|P|527|GENOMIC||WUGSC|ti|260971658|chicken|dna
chr2 113782864 113782865 g}a|495|68|P|527|GENOMIC||WUGSC|ti|260971658|chicken|dna
chr2 113783001 113783002 g}a|632|50|P|527|GENOMIC||WUGSC|ti|260971658|chicken|dna
chr4 88124834 88124835 c}t|109|41|M|471|GENOMIC||WUGSC|ti|260971941|chicken|dna
chr4 88124387 88124388 c}t|556|43|M|471|GENOMIC||WUGSC|ti|260971941|chicken|dna
chr11 5542751 5542752 t}c|181|54|M|683|GENOMIC||WUGSC|ti|260975460|chicken|dna
chr11 5542605 5542606 t}c|327|62|M|683|GENOMIC||WUGSC|ti|260975460|chicken|dna
chr11 5542199 5542200 t}c|733|41|M|683|GENOMIC||WUGSC|ti|260975460|chicken|dna
chr11 12379462 12379463 a}g|128|48|P|228|GENOMIC||WUGSC|ti|260975713|chicken|dna
chr11 12379548 12379549 a}g|214|52|P|228|GENOMIC||WUGSC|ti|260975713|chicken|dna
chr11 12379690 12379691 a}g|356|62|P|228|GENOMIC||WUGSC|ti|260975713|chicken|dna
chr25 89586 89587 c}t|579|68|M|185|GENOMIC||WUGSC|ti|260979091|chicken|dna
chr25 89406 89407 c}t|759|48|M|185|GENOMIC||WUGSC|ti|260979091|chicken|dna
chr25 89401 89402 c}t|764|50|M|185|GENOMIC||WUGSC|ti|260979091|chicken|dna
chr1 195463869 195463870 a}g|289|62|P|167|GENOMIC||WUGSC|ti|260983555|chicken|dna
chr1 195464029 195464030 a}g|449|48|P|167|GENOMIC||WUGSC|ti|260983555|chicken|dna
chr1 195464036 195464037 a}g|456|54|P|167|GENOMIC||WUGSC|ti|260983555|chicken|dna
chr11 6440678 6440679 t}c|349|68|P|137|GENOMIC||WUGSC|ti|260985665|chicken|dna
chr11 6440763 6440764 t}c|434|68|P|137|GENOMIC||WUGSC|ti|260985665|chicken|dna
chr11 6440815 6440816 t}c|486|57|P|137|GENOMIC||WUGSC|ti|260985665|chicken|dna
chr2 141656109 141656110 a}g|466|62|P|230|GENOMIC||WUGSC|ti|260989436|chicken|dna
chr2 141656246 141656247 a}g|603|43|P|230|GENOMIC||WUGSC|ti|260989436|chicken|dna
chr2 141656339 141656340 a}g|696|48|P|230|GENOMIC||WUGSC|ti|260989436|chicken|dna
chr1 26299722 26299723 g}a|275|45|M|345|GENOMIC||WUGSC|ti|260996499|chicken|dna
chr1 26299682 26299683 g}a|315|43|M|345|GENOMIC||WUGSC|ti|260996499|chicken|dna
chr1 26299498 26299499 g}a|499|42|M|345|GENOMIC||WUGSC|ti|260996499|chicken|dna
chr11 5047300 5047301 c}t|246|44|P|150|GENOMIC||WUGSC|ti|260998937|chicken|dna
chr11 5047358 5047359 c}t|304|62|P|150|GENOMIC||WUGSC|ti|260998937|chicken|dna
chr11 5047450 5047451 c}t|396|44|P|150|GENOMIC||WUGSC|ti|260998937|chicken|dna
chr4 88154403 88154404 c}t|188|44|P|247|GENOMIC||WUGSC|ti|261005841|chicken|dna
chr4 88154578 88154579 c}t|363|52|P|247|GENOMIC||WUGSC|ti|261005841|chicken|dna
chr13 8079877 8079878 c}t|160|57|M|602|GENOMIC||WUGSC|ti|261011079|chicken|dna
chr13 8079858 8079859 c}t|179|57|M|602|GENOMIC||WUGSC|ti|261011079|chicken|dna
chr13 8079275 8079276 c}t|762|41|M|602|GENOMIC||WUGSC|ti|261011079|chicken|dna
chr2 121053531 121053532 c}t|205|68|P|522|GENOMIC||WUGSC|ti|261018869|chicken|dna
chr2 121053918 121053919 c}t|592|68|P|522|GENOMIC||WUGSC|ti|261018869|chicken|dna
chr22 2824398 2824399 c}t|91|43|M|133|GENOMIC||WUGSC|ti|261026223|chicken|dna
chr22 2824290 2824291 c}t|199|54|M|133|GENOMIC||WUGSC|ti|261026223|chicken|dna
chr1 8689895 8689896 t}c|201|57|M|612|GENOMIC||WUGSC|ti|261028560|chicken|dna
chr1 8689410 8689411 t}c|686|43|M|612|GENOMIC||WUGSC|ti|261028560|chicken|dna
chr10 19180885 19180886 t}c|299|62|M|589|GENOMIC||WUGSC|ti|261031972|chicken|dna
chr10 19180524 19180525 t}c|660|46|M|589|GENOMIC||WUGSC|ti|261031972|chicken|dna
chr1 192467849 192467850 g}a|254|43|P|452|GENOMIC||WUGSC|ti|261034659|chicken|dna
chr1 192468000 192468001 g}a|405|41|P|452|GENOMIC||WUGSC|ti|261034659|chicken|dna
chr3 39424206 39424207 t}c|242|57|M|198|GENOMIC||WUGSC|ti|261047868|chicken|dna
chr3 39424163 39424164 t}c|285|68|M|198|GENOMIC||WUGSC|ti|261047868|chicken|dna
chr3 39424008 39424009 t}c|440|68|M|198|GENOMIC||WUGSC|ti|261047868|chicken|dna
chrUn_random 6644463 6644464 g}a|484|43|M|281|GENOMIC||WUGSC|ti|261053357|chicken|dna
chrUn_random 6644454 6644455 g}a|493|43|M|281|GENOMIC||WUGSC|ti|261053357|chicken|dna
chrUn_random 6644448 6644449 g}a|499|43|M|281|GENOMIC||WUGSC|ti|261053357|chicken|dna
chrUn_random 6644354 6644355 g}a|593|41|M|281|GENOMIC||WUGSC|ti|261053357|chicken|dna
chr3 28010445 28010446 g}a|425|43|P|145|GENOMIC||WUGSC|ti|261056719|chicken|dna
chr3 28010539 28010540 g}a|519|41|P|145|GENOMIC||WUGSC|ti|261056719|chicken|dna
chr3 28010582 28010583 g}a|562|43|P|145|GENOMIC||WUGSC|ti|261056719|chicken|dna
chr2 65781348 65781349 a}g|225|68|M|456|GENOMIC||WUGSC|ti|261059570|chicken|dna
chr2 65781299 65781300 a}g|274|59|M|456|GENOMIC||WUGSC|ti|261059570|chicken|dna
chr2 65780892 65780893 a}g|681|41|M|456|GENOMIC||WUGSC|ti|261059570|chicken|dna
chr1 140585138 140585139 t}c|545|68|M|302|GENOMIC||WUGSC|ti|261076151|chicken|dna
chr1 140585123 140585124 t}c|560|68|M|302|GENOMIC||WUGSC|ti|261076151|chicken|dna
chr1 140584945 140584946 t}c|738|59|M|302|GENOMIC||WUGSC|ti|261076151|chicken|dna
chr2 51778139 51778140 g}a|215|43|M|466|GENOMIC||WUGSC|ti|261077188|chicken|dna
chr2 51778030 51778031 g}a|324|43|M|466|GENOMIC||WUGSC|ti|261077188|chicken|dna
chr1 7614779 7614780 a}g|165|59|P|368|GENOMIC||WUGSC|ti|261089259|chicken|dna
chr1 7614987 7614988 a}g|373|44|P|368|GENOMIC||WUGSC|ti|261089259|chicken|dna
chr24 5164235 5164236 g}a|97|57|M|119|GENOMIC||WUGSC|ti|261091631|chicken|dna
chr24 5164132 5164133 g}a|200|59|M|119|GENOMIC||WUGSC|ti|261091631|chicken|dna
chr24 5164116 5164117 g}a|216|57|M|119|GENOMIC||WUGSC|ti|261091631|chicken|dna
chr4 38734940 38734941 c}t|214|68|P|430|GENOMIC||WUGSC|ti|261095486|chicken|dna
chr4 38735076 38735077 c}t|350|68|P|430|GENOMIC||WUGSC|ti|261095486|chicken|dna
chr4 38735370 38735371 c}t|644|41|P|430|GENOMIC||WUGSC|ti|261095486|chicken|dna
chr7 18583122 18583123 c}t|121|47|M|190|GENOMIC||WUGSC|ti|261100177|chicken|dna
chr7 18582977 18582978 c}t|266|43|M|190|GENOMIC||WUGSC|ti|261100177|chicken|dna
chr13 8422458 8422459 g}a|232|50|M|227|GENOMIC||WUGSC|ti|261100427|chicken|dna
chr13 8422452 8422453 g}a|238|57|M|227|GENOMIC||WUGSC|ti|261100427|chicken|dna
chr13 8422231 8422232 g}a|459|52|M|227|GENOMIC||WUGSC|ti|261100427|chicken|dna
chr2 134849732 134849733 c}t|203|43|P|362|GENOMIC||WUGSC|ti|261101680|chicken|dna
chr2 134850005 134850006 c}t|476|62|P|362|GENOMIC||WUGSC|ti|261101680|chicken|dna
chr3 19305090 19305091 g}a|292|41|M|497|GENOMIC||WUGSC|ti|261102314|chicken|dna
chr3 19304835 19304836 g}a|547|44|M|497|GENOMIC||WUGSC|ti|261102314|chicken|dna
chr1 5158128 5158129 a}g|253|68|P|184|GENOMIC||WUGSC|ti|261102229|chicken|dna
chr1 5158260 5158261 a}g|385|68|P|184|GENOMIC||WUGSC|ti|261102229|chicken|dna
chr4 66237012 66237013 g}a|303|52|M|54|GENOMIC||WUGSC|ti|261144510|chicken|dna
chr4 66236866 66236867 g}a|449|43|M|301|GENOMIC||WUGSC|ti|261144510|chicken|dna
chr1 20622331 20622332 a}c|321|44|P|427|GENOMIC||WUGSC|ti|261150882|chicken|dna
chr1 20622658 20622659 a}c|648|40|P|427|GENOMIC||WUGSC|ti|261150882|chicken|dna
chr8 5113431 5113432 c}t|417|52|P|300|GENOMIC||WUGSC|ti|261151941|chicken|dna
chr8 5113731 5113732 c}t|717|40|P|300|GENOMIC||WUGSC|ti|261151941|chicken|dna
chr1 5665523 5665524 t}c|201|68|P|346|GENOMIC||WUGSC|ti|261152650|chicken|dna
chr1 5665697 5665698 t}c|375|62|P|346|GENOMIC||WUGSC|ti|261152650|chicken|dna
chr1 5665869 5665870 t}c|547|59|P|346|GENOMIC||WUGSC|ti|261152650|chicken|dna
chrE22C19W28_E50C23 637295 637296 a}g|354|62|M|421|GENOMIC||WUGSC|ti|261159066|chicken|dna
chrE22C19W28_E50C23 636982 636983 a}g|667|48|M|421|GENOMIC||WUGSC|ti|261159066|chicken|dna
chr1 113631151 113631152 g}a|326|62|M|100|GENOMIC||WUGSC|ti|261769259|chicken|dna
chr1 113631051 113631052 g}a|426|62|M|100|GENOMIC||WUGSC|ti|261769259|chicken|dna
chr7 22714685 22714686 c}t|139|57|P|239|GENOMIC||WUGSC|ti|261770668|chicken|dna
chr7 22714860 22714861 c}t|314|45|P|239|GENOMIC||WUGSC|ti|261770668|chicken|dna
chrUn_random 54904163 54904164 t}c|110|54|M|371|GENOMIC||WUGSC|ti|261780269|chicken|dna
chrUn_random 54904077 54904078 t}c|196|57|M|371|GENOMIC||WUGSC|ti|261780269|chicken|dna
chrUn_random 54903792 54903793 t}c|481|62|M|371|GENOMIC||WUGSC|ti|261780269|chicken|dna
chr11 6641631 6641632 g}a|165|54|M|440|GENOMIC||WUGSC|ti|261784286|chicken|dna
chr11 6641194 6641195 g}a|602|57|M|440|GENOMIC||WUGSC|ti|261784286|chicken|dna
chr11 6641191 6641192 g}a|605|57|M|440|GENOMIC||WUGSC|ti|261784286|chicken|dna
chr1 18730564 18730565 a}g|234|57|M|527|GENOMIC||WUGSC|ti|261786751|chicken|dna
chr1 18730039 18730040 a}g|759|43|M|527|GENOMIC||WUGSC|ti|261786751|chicken|dna
chr1 18730037 18730038 a}g|761|43|M|527|GENOMIC||WUGSC|ti|261786751|chicken|dna
chr2 102830772 102830773 c}t|211|57|P|604|GENOMIC||WUGSC|ti|261789673|chicken|dna
chr2 102831097 102831098 c}t|536|57|P|604|GENOMIC||WUGSC|ti|261789673|chicken|dna
chr2 102831152 102831153 c}t|591|57|P|604|GENOMIC||WUGSC|ti|261789673|chicken|dna
chr20 7061964 7061965 g}a|315|43|M|687|GENOMIC||WUGSC|ti|261791738|chicken|dna
chr20 7061760 7061761 g}a|519|42|M|687|GENOMIC||WUGSC|ti|261791738|chicken|dna
chr1 79355674 79355675 g}a|378|62|M|431|GENOMIC||WUGSC|ti|261825550|chicken|dna
chr1 79355419 79355420 g}a|633|59|M|431|GENOMIC||WUGSC|ti|261825550|chicken|dna
chr1 184142720 184142721 g}a|205|43|M|319|GENOMIC||WUGSC|ti|261827616|chicken|dna
chr1 184142544 184142545 g}a|381|41|M|319|GENOMIC||WUGSC|ti|261827616|chicken|dna
chr1 199135942 199135943 g}c|180|57|M|204|GENOMIC||WUGSC|ti|261843229|chicken|dna
chr1 199135809 199135810 g}c|313|68|M|204|GENOMIC||WUGSC|ti|261843229|chicken|dna
chr13 2440455 2440456 g}a|391|43|M|524|GENOMIC||WUGSC|ti|261844581|chicken|dna
chr13 2440208 2440209 g}a|638|40|M|524|GENOMIC||WUGSC|ti|261844581|chicken|dna
chr3 89164965 89164966 t}c|486|52|P|189|GENOMIC||WUGSC|ti|261846495|chicken|dna
chr3 89165070 89165071 t}c|591|47|P|189|GENOMIC||WUGSC|ti|261846495|chicken|dna
chr2 100745325 100745326 t}c|357|62|P|146|GENOMIC||WUGSC|ti|261848029|chicken|dna
chr2 100745338 100745339 t}c|370|68|P|146|GENOMIC||WUGSC|ti|261848029|chicken|dna
chr2 100745471 100745472 t}c|503|62|P|146|GENOMIC||WUGSC|ti|261848029|chicken|dna
chr12 13571334 13571335 a}g|402|62|M|103|GENOMIC||WUGSC|ti|261849661|chicken|dna
chr12 13571284 13571285 a}g|452|62|M|103|GENOMIC||WUGSC|ti|261849661|chicken|dna
chr12 13571231 13571232 a}g|505|68|M|103|GENOMIC||WUGSC|ti|261849661|chicken|dna
chr1 17675467 17675468 g}a|145|57|M|542|GENOMIC||WUGSC|ti|261855574|chicken|dna
chr1 17675000 17675001 g}a|612|41|M|542|GENOMIC||WUGSC|ti|261855574|chicken|dna
chr20 12468112 12468113 t}c|504|62|M|253|GENOMIC||WUGSC|ti|261861217|chicken|dna
chr20 12468026 12468027 t}c|590|62|M|253|GENOMIC||WUGSC|ti|261861217|chicken|dna
chr20 12467859 12467860 t}c|757|43|M|253|GENOMIC||WUGSC|ti|261861217|chicken|dna
chr2 119715009 119715010 c}t|230|59|M|328|GENOMIC||WUGSC|ti|261862247|chicken|dna
chr2 119714800 119714801 c}t|439|62|M|328|GENOMIC||WUGSC|ti|261862247|chicken|dna
chr2 55488035 55488036 g}a|286|43|P|462|GENOMIC||WUGSC|ti|262336325|chicken|dna
chr2 55488140 55488141 g}a|391|41|P|462|GENOMIC||WUGSC|ti|262336325|chicken|dna
chr14 11887838 11887839 t}c|209|52|M|151|GENOMIC||WUGSC|ti|262337896|chicken|dna
chr14 11887692 11887693 t}c|355|44|M|151|GENOMIC||WUGSC|ti|262337896|chicken|dna
chr14 11887687 11887688 t}c|360|43|M|151|GENOMIC||WUGSC|ti|262337896|chicken|dna
chr1 31067663 31067664 g}a|353|43|P|224|GENOMIC||WUGSC|ti|262340005|chicken|dna
chr1 31067993 31067994 g}a|683|48|P|132|GENOMIC||WUGSC|ti|262340005|chicken|dna
chr9 15600256 15600257 g}a|321|52|M|420|GENOMIC||WUGSC|ti|262349171|chicken|dna
chr9 15600125 15600126 g}a|452|43|M|420|GENOMIC||WUGSC|ti|262349171|chicken|dna
chr3 38007717 38007718 t}c|444|62|P|176|GENOMIC||WUGSC|ti|262355892|chicken|dna
chr3 38007729 38007730 t}c|456|62|P|176|GENOMIC||WUGSC|ti|262355892|chicken|dna
chr3 38007893 38007894 t}c|620|57|P|176|GENOMIC||WUGSC|ti|262355892|chicken|dna
chr2 135298469 135298470 a}g|66|48|P|165|GENOMIC||WUGSC|ti|262356439|chicken|dna
chr2 135298596 135298597 a}g|193|52|P|165|GENOMIC||WUGSC|ti|262356439|chicken|dna
chr2 135298634 135298635 a}g|231|43|P|165|GENOMIC||WUGSC|ti|262356439|chicken|dna
chr5 24101511 24101512 g}a|303|68|P|143|GENOMIC||WUGSC|ti|262360713|chicken|dna
chr5 24101514 24101515 g}a|306|68|P|143|GENOMIC||WUGSC|ti|262360713|chicken|dna
chr5 24101654 24101655 g}a|446|68|P|143|GENOMIC||WUGSC|ti|262360713|chicken|dna
chr1 4299726 4299727 g}a|187|59|P|448|GENOMIC||WUGSC|ti|262362852|chicken|dna
chr1 4299895 4299896 g}a|356|68|P|448|GENOMIC||WUGSC|ti|262362852|chicken|dna
chr2 115384448 115384449 a}g|253|68|M|284|GENOMIC||WUGSC|ti|262570277|chicken|dna
chr2 115384408 115384409 a}g|293|68|M|284|GENOMIC||WUGSC|ti|262570277|chicken|dna
chr2 115384164 115384165 a}g|537|68|M|284|GENOMIC||WUGSC|ti|262570277|chicken|dna
chr14 10720633 10720634 g}a|674|50|P|202|GENOMIC||WUGSC|ti|262572401|chicken|dna
chr14 10720738 10720739 g}a|779|43|P|202|GENOMIC||WUGSC|ti|262572401|chicken|dna
chr2 134866281 134866282 g}a|102|50|P|497|GENOMIC||WUGSC|ti|262576470|chicken|dna
chr2 134866753 134866754 g}a|574|54|P|497|GENOMIC||WUGSC|ti|262576470|chicken|dna
chr2 134866778 134866779 g}a|599|41|P|497|GENOMIC||WUGSC|ti|262576470|chicken|dna
chr1 164968539 164968540 g}a|395|43|M|444|GENOMIC||WUGSC|ti|262579439|chicken|dna
chr1 164968318 164968319 g}a|616|41|M|444|GENOMIC||WUGSC|ti|262579439|chicken|dna
chr1 164968202 164968203 g}a|732|41|M|444|GENOMIC||WUGSC|ti|262579439|chicken|dna
chr4 42151648 42151649 g}a|231|43|P|114|GENOMIC||WUGSC|ti|262579260|chicken|dna
chr4 42151670 42151671 g}a|253|43|P|114|GENOMIC||WUGSC|ti|262579260|chicken|dna
chr4 42151748 42151749 g}a|331|43|P|114|GENOMIC||WUGSC|ti|262579260|chicken|dna
chr1 187797583 187797584 g}a|289|43|M|57|GENOMIC||WUGSC|ti|262789280|chicken|dna
chr1 187797569 187797570 g}a|303|43|M|57|GENOMIC||WUGSC|ti|262789280|chicken|dna
chr1 187797513 187797514 g}a|359|43|M|194|GENOMIC||WUGSC|ti|262789280|chicken|dna
chr1 187797451 187797452 g}a|421|41|M|194|GENOMIC||WUGSC|ti|262789280|chicken|dna
chr1 187797324 187797325 g}a|548|42|M|194|GENOMIC||WUGSC|ti|262789280|chicken|dna
chr1 187797321 187797322 g}a|551|40|M|194|GENOMIC||WUGSC|ti|262789280|chicken|dna
chr2 100745325 100745326 t}c|479|52|P|146|GENOMIC||WUGSC|ti|262789420|chicken|dna
chr2 100745338 100745339 t}c|492|62|P|146|GENOMIC||WUGSC|ti|262789420|chicken|dna
chr2 100745471 100745472 t}c|625|48|P|146|GENOMIC||WUGSC|ti|262789420|chicken|dna
chr10 12679178 12679179 g}a|533|43|M|222|GENOMIC||WUGSC|ti|262792798|chicken|dna
chr10 12679175 12679176 g}a|536|41|M|222|GENOMIC||WUGSC|ti|262792798|chicken|dna
chr10 12679028 12679029 g}a|683|41|M|54|GENOMIC||WUGSC|ti|262792798|chicken|dna
chr14 11528696 11528697 a}g|496|62|M|326|GENOMIC||WUGSC|ti|262793547|chicken|dna
chr14 11528370 11528371 a}g|822|40|M|326|GENOMIC||WUGSC|ti|262793547|chicken|dna
chrE22C19W28_E50C23 641356 641357 t}c|219|68|P|327|GENOMIC||WUGSC|ti|262796219|chicken|dna
chrE22C19W28_E50C23 641656 641657 t}c|519|68|P|327|GENOMIC||WUGSC|ti|262796219|chicken|dna
chrE22C19W28_E50C23 641683 641684 t}c|546|57|P|327|GENOMIC||WUGSC|ti|262796219|chicken|dna
chr14 11859297 11859298 t}c|349|62|M|154|GENOMIC||WUGSC|ti|262805630|chicken|dna
chr14 11859294 11859295 t}c|352|68|M|154|GENOMIC||WUGSC|ti|262805630|chicken|dna
chr14 11859143 11859144 t}c|503|68|M|154|GENOMIC||WUGSC|ti|262805630|chicken|dna
chr8 5047400 5047401 t}c|160|59|P|128|GENOMIC||WUGSC|ti|262806746|chicken|dna
chr8 5047451 5047452 t}c|211|62|P|128|GENOMIC||WUGSC|ti|262806746|chicken|dna
chr8 5047528 5047529 t}c|288|68|P|128|GENOMIC||WUGSC|ti|262806746|chicken|dna
chr1 21544336 21544337 g}a|242|62|P|165|GENOMIC||WUGSC|ti|262807739|chicken|dna
chr1 21544383 21544384 g}a|289|62|P|165|GENOMIC||WUGSC|ti|262807739|chicken|dna
chr1 21544398 21544399 g}a|304|62|P|165|GENOMIC||WUGSC|ti|262807739|chicken|dna
chr1 21544501 21544502 g}a|407|57|P|165|GENOMIC||WUGSC|ti|262807739|chicken|dna
chr1 199135809 199135810 c}g|208|68|P|204|GENOMIC||WUGSC|ti|262807817|chicken|dna
chr1 199135993 199135994 c}g|392|43|P|204|GENOMIC||WUGSC|ti|262807817|chicken|dna
chr1 199136013 199136014 c}g|412|44|P|204|GENOMIC||WUGSC|ti|262807817|chicken|dna
chr5 12104837 12104838 t}c|101|46|M|101|GENOMIC||WUGSC|ti|262815212|chicken|dna
chr5 12104758 12104759 t}c|180|52|M|101|GENOMIC||WUGSC|ti|262815212|chicken|dna
chr5 12104736 12104737 t}c|202|57|M|101|GENOMIC||WUGSC|ti|262815212|chicken|dna
chr8 13351309 13351310 g}a|264|43|M|332|GENOMIC||WUGSC|ti|262817474|chicken|dna
chr8 13351095 13351096 g}a|478|41|M|332|GENOMIC||WUGSC|ti|262817474|chicken|dna
chr1 132484354 132484355 t}c|123|43|P|214|GENOMIC||WUGSC|ti|262850952|chicken|dna
chr1 132484532 132484533 t}c|301|43|P|214|GENOMIC||WUGSC|ti|262850952|chicken|dna
chrUn_random 13908107 13908108 g}a|207|62|M|147|GENOMIC||WUGSC|ti|262854641|chicken|dna
chrUn_random 13907996 13907997 g}a|318|62|M|147|GENOMIC||WUGSC|ti|262854641|chicken|dna
chrUn_random 13907960 13907961 g}a|354|62|M|147|GENOMIC||WUGSC|ti|262854641|chicken|dna
chr2 126882449 126882450 g}a|332|43|M|507|GENOMIC||WUGSC|ti|262855964|chicken|dna
chr2 126882244 126882245 g}a|537|41|M|507|GENOMIC||WUGSC|ti|262855964|chicken|dna
chr2 126882241 126882242 g}a|540|41|M|507|GENOMIC||WUGSC|ti|262855964|chicken|dna
chrZ 3543863 3543864 g}a|439|43|P|120|GENOMIC||WUGSC|ti|262861191|chicken|dna
chrZ 3543966 3543967 g}a|542|43|P|120|GENOMIC||WUGSC|ti|262861191|chicken|dna
chr4 65120460 65120461 g}a|410|43|P|486|GENOMIC||WUGSC|ti|262868135|chicken|dna
chr4 65120463 65120464 g}a|413|43|P|486|GENOMIC||WUGSC|ti|262868135|chicken|dna
chr4 65120679 65120680 g}a|629|43|P|486|GENOMIC||WUGSC|ti|262868135|chicken|dna
chr7 17771881 17771882 c}t|527|62|M|105|GENOMIC||WUGSC|ti|262868538|chicken|dna
chr7 17771782 17771783 c}t|626|57|M|105|GENOMIC||WUGSC|ti|262868538|chicken|dna
chr7 17771776 17771777 c}t|632|59|M|105|GENOMIC||WUGSC|ti|262868538|chicken|dna
chr2 70677988 70677989 a}g|96|68|M|846|GENOMIC||WUGSC|ti|262891431|chicken|dna
chr2 70677582 70677583 a}g|502|62|M|846|GENOMIC||WUGSC|ti|262891431|chicken|dna
chr2 24743601 24743602 g}a|586|43|P|488|GENOMIC||WUGSC|ti|264138593|chicken|dna
chr2 24743670 24743671 g}a|655|43|P|488|GENOMIC||WUGSC|ti|264138593|chicken|dna
chr2 24743673 24743674 g}a|658|43|P|488|GENOMIC||WUGSC|ti|264138593|chicken|dna
chr2 24743706 24743707 g}a|691|42|P|488|GENOMIC||WUGSC|ti|264138593|chicken|dna
chr24 4757413 4757414 c}t|255|59|M|117|GENOMIC||WUGSC|ti|264145512|chicken|dna
chr24 4757375 4757376 c}t|293|59|M|117|GENOMIC||WUGSC|ti|264145512|chicken|dna
chr24 4757296 4757297 c}t|372|62|M|117|GENOMIC||WUGSC|ti|264145512|chicken|dna
chrUn_random 48361358 48361359 t}c|154|57|M|236|GENOMIC||WUGSC|ti|264148954|chicken|dna
chrUn_random 48361207 48361208 t}c|305|62|M|236|GENOMIC||WUGSC|ti|264148954|chicken|dna
chrUn_random 48361122 48361123 t}c|390|62|M|236|GENOMIC||WUGSC|ti|264148954|chicken|dna
chr6 33051532 33051533 a}g|500|59|P|238|GENOMIC||WUGSC|ti|264149536|chicken|dna
chr6 33051651 33051652 a}g|619|40|P|238|GENOMIC||WUGSC|ti|264149536|chicken|dna
chr10 16957746 16957747 t}c|158|57|M|176|GENOMIC||WUGSC|ti|264156365|chicken|dna
chr10 16957611 16957612 t}c|293|59|M|176|GENOMIC||WUGSC|ti|264156365|chicken|dna
chr14 10377797 10377798 g}a|342|62|P|654|GENOMIC||WUGSC|ti|264434666|chicken|dna
chr14 10378312 10378313 g}a|857|41|P|654|GENOMIC||WUGSC|ti|264434666|chicken|dna
chr9 22924034 22924035 g}a|460|43|M|80|GENOMIC||WUGSC|ti|264436071|chicken|dna
chr9 22923984 22923985 g}a|510|43|M|80|GENOMIC||WUGSC|ti|264436071|chicken|dna
chr9 22923981 22923982 g}a|513|43|M|80|GENOMIC||WUGSC|ti|264436071|chicken|dna
chr9 22923851 22923852 g}a|643|42|M|234|GENOMIC||WUGSC|ti|264436071|chicken|dna
chr21 5651350 5651351 g}a|343|68|P|260|GENOMIC||WUGSC|ti|264443834|chicken|dna
chr21 5651401 5651402 g}a|394|62|P|260|GENOMIC||WUGSC|ti|264443834|chicken|dna
chr21 5651610 5651611 g}a|603|68|P|260|GENOMIC||WUGSC|ti|264443834|chicken|dna
chr17 3530201 3530202 c}t|202|68|P|674|GENOMIC||WUGSC|ti|264445411|chicken|dna
chr17 3530298 3530299 c}t|299|62|P|674|GENOMIC||WUGSC|ti|264445411|chicken|dna
chr17 3530373 3530374 c}t|374|68|P|674|GENOMIC||WUGSC|ti|264445411|chicken|dna
chr17 3530422 3530423 c}t|423|44|P|674|GENOMIC||WUGSC|ti|264445411|chicken|dna
chr5 23210048 23210049 t}c|207|68|P|141|GENOMIC||WUGSC|ti|264449851|chicken|dna
chr5 23210143 23210144 t}c|302|62|P|141|GENOMIC||WUGSC|ti|264449851|chicken|dna
chr5 23210189 23210190 t}c|348|68|P|141|GENOMIC||WUGSC|ti|264449851|chicken|dna
chrUn_random 28010740 28010741 g}a|422|62|M|363|GENOMIC||WUGSC|ti|264452494|chicken|dna
chrUn_random 28010634 28010635 g}a|528|68|M|363|GENOMIC||WUGSC|ti|264452494|chicken|dna
chrUn_random 28011098 28011099 c}t|64|68|M|270|GENOMIC||WUGSC|ti|264452494|chicken|dna
chrUn_random 28011095 28011096 c}t|67|57|M|270|GENOMIC||WUGSC|ti|264452494|chicken|dna
chrUn_random 28010828 28010829 c}t|334|62|M|270|GENOMIC||WUGSC|ti|264452494|chicken|dna
chr1 23608695 23608696 g}t|424|46|M|121|GENOMIC||WUGSC|ti|264456447|chicken|dna
chr1 23608587 23608588 g}t|532|52|M|121|GENOMIC||WUGSC|ti|264456447|chicken|dna
chr2 133912030 133912031 t}c|244|57|P|176|GENOMIC||WUGSC|ti|264456930|chicken|dna
chr2 133912150 133912151 t}c|364|62|P|176|GENOMIC||WUGSC|ti|264456930|chicken|dna
chr2 133912206 133912207 t}c|420|68|P|176|GENOMIC||WUGSC|ti|264456930|chicken|dna
chr1 113614844 113614845 g}a|556|52|P|157|GENOMIC||WUGSC|ti|264458733|chicken|dna
chr1 113614926 113614927 g}a|638|52|P|157|GENOMIC||WUGSC|ti|264458733|chicken|dna
chr1 113614954 113614955 g}a|666|52|P|157|GENOMIC||WUGSC|ti|264458733|chicken|dna
chr1 113615001 113615002 g}a|713|47|P|157|GENOMIC||WUGSC|ti|264458733|chicken|dna
chr1 113618762 113618763 t}c|103|68|M|252|GENOMIC||WUGSC|ti|264458647|chicken|dna
chr1 113618672 113618673 t}c|193|68|M|252|GENOMIC||WUGSC|ti|264458647|chicken|dna
chr1 113618524 113618525 t}c|341|68|M|252|GENOMIC||WUGSC|ti|264458647|chicken|dna
chr4 92386238 92386239 t}c|206|68|M|208|GENOMIC||WUGSC|ti|264458892|chicken|dna
chr4 92386223 92386224 t}c|221|68|M|208|GENOMIC||WUGSC|ti|264458892|chicken|dna
chr4 92386213 92386214 t}c|231|57|M|208|GENOMIC||WUGSC|ti|264458892|chicken|dna
chr4 92386030 92386031 t}c|414|68|M|208|GENOMIC||WUGSC|ti|264458892|chicken|dna
chrUn_random 22161256 22161257 g}a|200|68|M|271|GENOMIC||WUGSC|ti|264460279|chicken|dna
chrUn_random 22161109 22161110 g}a|347|68|M|271|GENOMIC||WUGSC|ti|264460279|chicken|dna
chr4 13885667 13885668 g}a|297|43|P|225|GENOMIC||WUGSC|ti|264460552|chicken|dna
chr4 13885806 13885807 g}a|436|42|P|225|GENOMIC||WUGSC|ti|264460552|chicken|dna
chr4 13885990 13885991 g}a|620|43|P|265|GENOMIC||WUGSC|ti|264460552|chicken|dna
chr10 17740933 17740934 g}a|332|62|M|182|GENOMIC||WUGSC|ti|264462806|chicken|dna
chr10 17740829 17740830 g}a|436|68|M|182|GENOMIC||WUGSC|ti|264462806|chicken|dna
chr10 17740751 17740752 g}a|514|68|M|182|GENOMIC||WUGSC|ti|264462806|chicken|dna
chr2 135531663 135531664 g}a|377|43|P|645|GENOMIC||WUGSC|ti|264462598|chicken|dna
chr2 135531949 135531950 g}a|663|42|P|645|GENOMIC||WUGSC|ti|264462598|chicken|dna
chr3 46893366 46893367 g}a|305|43|M|270|GENOMIC||WUGSC|ti|264462385|chicken|dna
chr3 46893333 46893334 g}a|338|43|M|270|GENOMIC||WUGSC|ti|264462385|chicken|dna
chr3 46893136 46893137 g}a|535|43|M|270|GENOMIC||WUGSC|ti|264462385|chicken|dna
chr3 34252854 34252855 g}a|488|41|M|356|GENOMIC||WUGSC|ti|264464018|chicken|dna
chr3 34252714 34252715 g}a|628|43|M|356|GENOMIC||WUGSC|ti|264464018|chicken|dna
chrZ 68437509 68437510 g}a|484|43|P|213|GENOMIC||WUGSC|ti|264464407|chicken|dna
chrZ 68437548 68437549 g}a|523|41|P|232|GENOMIC||WUGSC|ti|264464407|chicken|dna
chrZ 68437652 68437653 g}a|627|41|P|232|GENOMIC||WUGSC|ti|264464407|chicken|dna
chr4 88557268 88557269 g}a|463|62|M|642|GENOMIC||WUGSC|ti|264470508|chicken|dna
chr4 88557011 88557012 g}a|720|41|M|642|GENOMIC||WUGSC|ti|264470508|chicken|dna
chr2 121419240 121419241 t}c|41|41|P|110|GENOMIC||WUGSC|ti|264472218|chicken|dna
chr2 121419350 121419351 t}c|151|57|P|110|GENOMIC||WUGSC|ti|264472218|chicken|dna
chr5 29228336 29228337 g}a|658|44|M|127|GENOMIC||WUGSC|ti|264475024|chicken|dna
chr5 29228209 29228210 g}a|785|41|M|127|GENOMIC||WUGSC|ti|264475024|chicken|dna
chr1 53147656 53147657 t}c|510|59|P|145|GENOMIC||WUGSC|ti|264477588|chicken|dna
chr1 53147727 53147728 t}c|581|59|P|145|GENOMIC||WUGSC|ti|264477588|chicken|dna
chr1 53147801 53147802 t}c|655|41|P|145|GENOMIC||WUGSC|ti|264477588|chicken|dna
chr2 111886515 111886516 c}t|123|57|M|280|GENOMIC||WUGSC|ti|265475403|chicken|dna
chr2 111886288 111886289 c}t|350|62|M|280|GENOMIC||WUGSC|ti|265475403|chicken|dna
chr11 19710939 19710940 a}g|255|52|P|144|GENOMIC||WUGSC|ti|265477069|chicken|dna
chr11 19711000 19711001 a}g|316|62|P|144|GENOMIC||WUGSC|ti|265477069|chicken|dna
chr11 19711060 19711061 a}g|376|57|P|144|GENOMIC||WUGSC|ti|265477069|chicken|dna
chr11 19711083 19711084 a}g|399|57|P|144|GENOMIC||WUGSC|ti|265477069|chicken|dna
chr5 24109730 24109731 a}g|220|52|M|238|GENOMIC||WUGSC|ti|265477459|chicken|dna
chr5 24109692 24109693 a}g|258|57|M|238|GENOMIC||WUGSC|ti|265477459|chicken|dna
chr5 24109492 24109493 a}g|458|52|M|238|GENOMIC||WUGSC|ti|265477459|chicken|dna
chr28 1614984 1614985 g}a|202|43|M|28|GENOMIC||WUGSC|ti|265479456|chicken|dna
chr28 1614821 1614822 g}a|365|43|M|181|GENOMIC||WUGSC|ti|265479456|chicken|dna
chr28 1614668 1614669 g}a|518|43|M|181|GENOMIC||WUGSC|ti|265479456|chicken|dna
chr1 4380540 4380541 g}a|281|41|P|392|GENOMIC||WUGSC|ti|265488112|chicken|dna
chr1 4380672 4380673 g}a|413|43|P|392|GENOMIC||WUGSC|ti|265488112|chicken|dna
chr17 7439470 7439471 g}a|189|43|P|102|GENOMIC||WUGSC|ti|265488611|chicken|dna
chr17 7439474 7439475 g}a|193|57|P|102|GENOMIC||WUGSC|ti|265488611|chicken|dna
chr17 7439552 7439553 g}a|271|57|P|102|GENOMIC||WUGSC|ti|265488611|chicken|dna
chr17 7439572 7439573 g}a|291|68|P|102|GENOMIC||WUGSC|ti|265488611|chicken|dna
chr1 19927623 19927624 g}a|236|57|P|489|GENOMIC||WUGSC|ti|267417426|chicken|dna
chr1 19927957 19927958 g}a|570|57|P|489|GENOMIC||WUGSC|ti|267417426|chicken|dna
chr1 22280953 22280954 g}a|86|44|P|789|GENOMIC||WUGSC|ti|267417753|chicken|dna
chr1 22281742 22281743 g}a|875|41|P|789|GENOMIC||WUGSC|ti|267417753|chicken|dna
chr1 128618785 128618786 c}t|283|57|M|378|GENOMIC||WUGSC|ti|267418262|chicken|dna
chr1 128618437 128618438 c}t|631|57|M|378|GENOMIC||WUGSC|ti|267418262|chicken|dna
chr1 128618407 128618408 c}t|661|54|M|378|GENOMIC||WUGSC|ti|267418262|chicken|dna
chr5 506763 506764 a}g|159|57|M|592|GENOMIC||WUGSC|ti|267429362|chicken|dna
chr5 506515 506516 a}g|407|62|M|592|GENOMIC||WUGSC|ti|267429362|chicken|dna
chr5 506171 506172 a}g|751|48|M|592|GENOMIC||WUGSC|ti|267429362|chicken|dna
chr4 62447580 62447581 g}a|435|62|P|459|GENOMIC||WUGSC|ti|267430688|chicken|dna
chr4 62447825 62447826 g}a|680|54|P|459|GENOMIC||WUGSC|ti|267430688|chicken|dna
chr3 61954914 61954915 a}g|212|62|P|268|GENOMIC||WUGSC|ti|267432860|chicken|dna
chr3 61955085 61955086 a}g|383|52|P|268|GENOMIC||WUGSC|ti|267432860|chicken|dna
chr3 61955182 61955183 a}g|480|62|P|268|GENOMIC||WUGSC|ti|267432860|chicken|dna
chrUn_random 46979590 46979591 t}c|376|62|M|201|GENOMIC||WUGSC|ti|267433200|chicken|dna
chrUn_random 46979528 46979529 t}c|438|62|M|201|GENOMIC||WUGSC|ti|267433200|chicken|dna
chrUn_random 46979389 46979390 t}c|577|43|M|201|GENOMIC||WUGSC|ti|267433200|chicken|dna
chr24 5318733 5318734 g}a|364|68|P|239|GENOMIC||WUGSC|ti|267433082|chicken|dna
chr24 5318801 5318802 g}a|432|68|P|239|GENOMIC||WUGSC|ti|267433082|chicken|dna
chr24 5318972 5318973 g}a|603|57|P|239|GENOMIC||WUGSC|ti|267433082|chicken|dna
chr1 82752531 82752532 g}a|322|43|P|578|GENOMIC||WUGSC|ti|267436494|chicken|dna
chr1 82752601 82752602 g}a|392|43|P|578|GENOMIC||WUGSC|ti|267436494|chicken|dna
chr1 82752659 82752660 g}a|450|43|P|578|GENOMIC||WUGSC|ti|267436494|chicken|dna
chr1 82752774 82752775 g}a|565|43|P|578|GENOMIC||WUGSC|ti|267436494|chicken|dna
chr1 82752794 82752795 g}a|585|42|P|578|GENOMIC||WUGSC|ti|267436494|chicken|dna
chr4 77279979 77279980 t}c|275|59|P|370|GENOMIC||WUGSC|ti|267439787|chicken|dna
chr4 77280186 77280187 t}c|482|62|P|370|GENOMIC||WUGSC|ti|267439787|chicken|dna
chr2 100076245 100076246 c}t|133|50|P|543|GENOMIC||WUGSC|ti|267449413|chicken|dna
[truncated: 33,624,375 more chars]
