# Supplementary material for: A Survey of Genomic Traces Reveals a Common Sequencing Error, RNA Editing, and DNA Editing
Source: PLoS Genet. 2010 May 20;6(5):e1000954. doi: 10.1371/journal.pgen.1000954 (PMC2873906; doi:10.1371/journal.pgen.1000954)
Supplement: Dataset S2 — Xenopus RNA editing sites. (0.36 MB TXT) [file pgen.1000954.s002.txt]

scaffold_100 1649998 1649999
scaffold_100 1650014 1650015
scaffold_100 1650018 1650019
scaffold_100 1650026 1650027
scaffold_100 1650149 1650150
scaffold_100 1650165 1650166
scaffold_100 1650192 1650193
scaffold_1008 177528 177529
scaffold_1008 177749 177750
scaffold_1008 177750 177751
scaffold_1008 177755 177756
scaffold_101 1285984 1285985
scaffold_101 1285998 1285999
scaffold_101 1286030 1286031
scaffold_101 1286055 1286056
scaffold_101 1286080 1286081
scaffold_101 1286081 1286082
scaffold_101 1286082 1286083
scaffold_101 1286083 1286084
scaffold_101 1286089 1286090
scaffold_101 1286090 1286091
scaffold_101 1286097 1286098
scaffold_101 1286098 1286099
scaffold_101 1286099 1286100
scaffold_101 1286100 1286101
scaffold_101 1286120 1286121
scaffold_101 1286122 1286123
scaffold_101 1286123 1286124
scaffold_101 1286136 1286137
scaffold_101 1439078 1439079
scaffold_101 1439106 1439107
scaffold_101 1439107 1439108
scaffold_101 1439145 1439146
scaffold_101 1439146 1439147
scaffold_101 1439147 1439148
scaffold_101 1439164 1439165
scaffold_101 1439221 1439222
scaffold_101 1439279 1439280
scaffold_101 1446111 1446112
scaffold_101 1446169 1446170
scaffold_101 1446222 1446223
scaffold_101 1446226 1446227
scaffold_101 1446290 1446291
scaffold_101 1465679 1465680
scaffold_101 1465698 1465699
scaffold_101 1465738 1465739
scaffold_101 1465806 1465807
scaffold_101 1465856 1465857
scaffold_101 1465861 1465862
scaffold_101 1465875 1465876
scaffold_101 1924574 1924575
scaffold_101 1924575 1924576
scaffold_101 1924583 1924584
scaffold_101 1924611 1924612
scaffold_101 1924771 1924772
scaffold_101 2194323 2194324
scaffold_101 2194501 2194502
scaffold_101 2194503 2194504
scaffold_101 2194504 2194505
scaffold_101 2194505 2194506
scaffold_101 2194532 2194533
scaffold_101 2194543 2194544
scaffold_101 2194551 2194552
scaffold_101 2194559 2194560
scaffold_101 2194563 2194564
scaffold_101 2194565 2194566
scaffold_101 2194570 2194571
scaffold_101 2194572 2194573
scaffold_101 2194574 2194575
scaffold_101 2194575 2194576
scaffold_101 2194578 2194579
scaffold_101 2194610 2194611
scaffold_101 2194619 2194620
scaffold_101 2194628 2194629
scaffold_101 2194629 2194630
scaffold_101 2194635 2194636
scaffold_101 2194637 2194638
scaffold_101 2194643 2194644
scaffold_101 2194646 2194647
scaffold_101 2194649 2194650
scaffold_101 2194653 2194654
scaffold_101 2195257 2195258
scaffold_101 2307166 2307167
scaffold_101 2307203 2307204
scaffold_101 2307211 2307212
scaffold_101 2307212 2307213
scaffold_101 2307216 2307217
scaffold_101 2307235 2307236
scaffold_101 2307238 2307239
scaffold_101 2307241 2307242
scaffold_101 2307243 2307244
scaffold_101 2307247 2307248
scaffold_101 2307268 2307269
scaffold_101 2307269 2307270
scaffold_101 2307270 2307271
scaffold_101 2307271 2307272
scaffold_101 2307292 2307293
scaffold_101 2307318 2307319
scaffold_101 2307343 2307344
scaffold_101 2307353 2307354
scaffold_101 2307355 2307356
scaffold_101 2764851 2764852
scaffold_101 2764869 2764870
scaffold_101 2765042 2765043
scaffold_101 2765049 2765050
scaffold_1014 129493 129494
scaffold_1014 129507 129508
scaffold_1014 129534 129535
scaffold_1014 129536 129537
scaffold_1014 129545 129546
scaffold_1014 129557 129558
scaffold_1014 129561 129562
scaffold_1014 129562 129563
scaffold_1014 129563 129564
scaffold_1014 129568 129569
scaffold_1014 129617 129618
scaffold_1014 129625 129626
scaffold_1014 129720 129721
scaffold_1014 129759 129760
scaffold_1014 129777 129778
scaffold_1015 155220 155221
scaffold_1015 155501 155502
scaffold_1015 155503 155504
scaffold_1015 155504 155505
scaffold_1015 155511 155512
scaffold_1015 155533 155534
scaffold_1015 155546 155547
scaffold_1018 158210 158211
scaffold_1018 158218 158219
scaffold_1018 158249 158250
scaffold_1018 158277 158278
scaffold_1018 158278 158279
scaffold_1018 158323 158324
scaffold_1018 160304 160305
scaffold_1018 160522 160523
scaffold_102 1508730 1508731
scaffold_102 1508743 1508744
scaffold_102 1508744 1508745
scaffold_102 1508759 1508760
scaffold_102 1508762 1508763
scaffold_102 1508769 1508770
scaffold_102 1508777 1508778
scaffold_102 1508812 1508813
scaffold_102 1508834 1508835
scaffold_102 1508842 1508843
scaffold_102 1508852 1508853
scaffold_102 1633741 1633742
scaffold_102 1633761 1633762
scaffold_102 1633785 1633786
scaffold_102 1634014 1634015
scaffold_102 1634043 1634044
scaffold_102 1634049 1634050
scaffold_102 1662402 1662403
scaffold_102 1662410 1662411
scaffold_102 1662429 1662430
scaffold_102 1662430 1662431
scaffold_102 1662447 1662448
scaffold_102 1662503 1662504
scaffold_102 1662504 1662505
scaffold_102 173141 173142
scaffold_102 173142 173143
scaffold_102 173458 173459
scaffold_102 173471 173472
scaffold_102 173918 173919
scaffold_102 173930 173931
scaffold_102 173931 173932
scaffold_102 173935 173936
scaffold_102 173971 173972
scaffold_102 2137915 2137916
scaffold_102 2138034 2138035
scaffold_102 2138124 2138125
scaffold_1023 174219 174220
scaffold_1023 174260 174261
scaffold_1023 174301 174302
scaffold_1023 174342 174343
scaffold_1023 174383 174384
scaffold_1023 174424 174425
scaffold_1023 174465 174466
scaffold_102 57085 57086
scaffold_102 57103 57104
scaffold_102 57196 57197
scaffold_1030 116467 116468
scaffold_1030 116483 116484
scaffold_1030 116491 116492
scaffold_1030 116507 116508
scaffold_1030 116576 116577
scaffold_1030 116578 116579
scaffold_1030 116591 116592
scaffold_1030 120538 120539
scaffold_1030 120596 120597
scaffold_1030 120597 120598
scaffold_1030 120604 120605
scaffold_1030 120655 120656
scaffold_1030 120658 120659
scaffold_103 1063292 1063293
scaffold_103 1063293 1063294
scaffold_103 1063304 1063305
scaffold_103 1063305 1063306
scaffold_103 1063306 1063307
scaffold_103 1063311 1063312
scaffold_103 1063409 1063410
scaffold_103 1638885 1638886
scaffold_103 1638890 1638891
scaffold_103 1638931 1638932
scaffold_103 1638932 1638933
scaffold_103 1638933 1638934
scaffold_103 1638934 1638935
scaffold_103 1638935 1638936
scaffold_103 1638947 1638948
scaffold_103 1638948 1638949
scaffold_103 1638950 1638951
scaffold_103 1639086 1639087
scaffold_103 1639112 1639113
scaffold_103 1639113 1639114
scaffold_103 1639123 1639124
scaffold_103 1639139 1639140
scaffold_103 1639298 1639299
scaffold_103 2111908 2111909
scaffold_103 2111965 2111966
scaffold_103 2111980 2111981
scaffold_103 2111981 2111982
scaffold_103 2111983 2111984
scaffold_103 2112005 2112006
scaffold_103 2112006 2112007
scaffold_103 2112013 2112014
scaffold_103 2112014 2112015
scaffold_103 2112015 2112016
scaffold_103 2112016 2112017
scaffold_103 2112043 2112044
scaffold_103 2456366 2456367
scaffold_103 2456370 2456371
scaffold_103 2456372 2456373
scaffold_103 2456680 2456681
scaffold_103 2456700 2456701
scaffold_103 2456701 2456702
scaffold_10 3530997 3530998
scaffold_10 3531134 3531135
scaffold_10 3531204 3531205
scaffold_1036 105972 105973
scaffold_1036 106036 106037
scaffold_1036 106065 106066
scaffold_1036 106080 106081
scaffold_1036 106083 106084
scaffold_1036 106086 106087
scaffold_10374 3013 3014
scaffold_10374 3032 3033
scaffold_10374 3051 3052
scaffold_10374 3062 3063
scaffold_10374 3117 3118
scaffold_10 3953887 3953888
scaffold_10 3953917 3953918
scaffold_10 3953928 3953929
scaffold_10 3953991 3953992
scaffold_10 3953992 3953993
scaffold_10 3953999 3954000
scaffold_10 3954020 3954021
scaffold_10 3954054 3954055
scaffold_10 3954055 3954056
scaffold_104 1264023 1264024
scaffold_104 1264107 1264108
scaffold_104 1264118 1264119
scaffold_104 1264125 1264126
scaffold_104 1264126 1264127
scaffold_104 1624462 1624463
scaffold_104 1624463 1624464
scaffold_104 1624470 1624471
scaffold_104 1624477 1624478
scaffold_104 1624494 1624495
scaffold_104 1624729 1624730
scaffold_104 1624741 1624742
scaffold_104 1624779 1624780
scaffold_104 1624784 1624785
scaffold_104 1624786 1624787
scaffold_104 1624800 1624801
scaffold_104 1624801 1624802
scaffold_104 1624811 1624812
scaffold_10 4484683 4484684
scaffold_10 4484700 4484701
scaffold_10 4484709 4484710
scaffold_10 4484713 4484714
scaffold_10 4484767 4484768
scaffold_10 4484773 4484774
scaffold_10 4484783 4484784
scaffold_10 4484791 4484792
scaffold_10 4484792 4484793
scaffold_10 4484793 4484794
scaffold_10 4484800 4484801
scaffold_1045 167375 167376
scaffold_1045 167402 167403
scaffold_1045 167516 167517
scaffold_1045 167518 167519
scaffold_1045 167526 167527
scaffold_1045 167527 167528
scaffold_1045 167535 167536
scaffold_1045 167536 167537
scaffold_1045 167537 167538
scaffold_1045 167544 167545
scaffold_1045 167546 167547
scaffold_1045 167576 167577
scaffold_1045 167611 167612
scaffold_1045 167612 167613
scaffold_1045 167613 167614
scaffold_1045 167620 167621
scaffold_1045 167663 167664
scaffold_1045 167670 167671
scaffold_10 4870440 4870441
scaffold_10 4870560 4870561
scaffold_10 4870562 4870563
scaffold_10 4982794 4982795
scaffold_10 4982821 4982822
scaffold_10 4982826 4982827
scaffold_10 4982839 4982840
scaffold_10 4982840 4982841
scaffold_10 4982857 4982858
scaffold_10 4982871 4982872
scaffold_10 4982875 4982876
scaffold_10 4982879 4982880
scaffold_10 4982884 4982885
scaffold_10 4982885 4982886
scaffold_10 4982890 4982891
scaffold_10 4982892 4982893
scaffold_10 4982909 4982910
scaffold_10 504297 504298
scaffold_10 504299 504300
scaffold_10 504300 504301
scaffold_10 504318 504319
scaffold_10 504329 504330
scaffold_10 504402 504403
scaffold_10 504403 504404
scaffold_10 504413 504414
scaffold_10 504419 504420
scaffold_10 504420 504421
scaffold_10 504426 504427
scaffold_105 1516394 1516395
scaffold_105 1516496 1516497
scaffold_105 1516514 1516515
scaffold_105 1516516 1516517
scaffold_105 1839088 1839089
scaffold_105 1839232 1839233
scaffold_105 1839291 1839292
scaffold_105 229668 229669
scaffold_105 229780 229781
scaffold_105 229781 229782
scaffold_105 229798 229799
scaffold_105 229804 229805
scaffold_105 229818 229819
scaffold_1052 51820 51821
scaffold_1052 51829 51830
scaffold_1052 51933 51934
scaffold_1052 51968 51969
scaffold_1052 51970 51971
scaffold_1052 51983 51984
scaffold_1052 51992 51993
scaffold_1052 52004 52005
scaffold_1052 52007 52008
scaffold_1052 52008 52009
scaffold_1052 52011 52012
scaffold_1052 52044 52045
scaffold_1052 52045 52046
scaffold_1052 52061 52062
scaffold_105 2626321 2626322
scaffold_105 2626322 2626323
scaffold_105 2626323 2626324
scaffold_105 2626324 2626325
scaffold_105 2626344 2626345
scaffold_105 2626427 2626428
scaffold_105 2626431 2626432
scaffold_105 2626442 2626443
scaffold_105 2626475 2626476
scaffold_10 572945 572946
scaffold_10 573030 573031
scaffold_10 573056 573057
scaffold_10 573065 573066
scaffold_10 573077 573078
scaffold_106 2002648 2002649
scaffold_106 2002958 2002959
scaffold_106 2002959 2002960
scaffold_106 2002963 2002964
scaffold_106 2002969 2002970
scaffold_106 2002974 2002975
scaffold_106 2002975 2002976
scaffold_106 2002979 2002980
scaffold_106 2003012 2003013
scaffold_106 2003013 2003014
scaffold_106 2003015 2003016
scaffold_106 2003017 2003018
scaffold_106 2003025 2003026
scaffold_106 2003037 2003038
scaffold_106 2003048 2003049
scaffold_106 2003050 2003051
scaffold_106 2003051 2003052
scaffold_106 2003058 2003059
scaffold_1065 39266 39267
scaffold_1065 39270 39271
scaffold_1065 39301 39302
scaffold_1065 39304 39305
scaffold_1065 39324 39325
scaffold_1065 39325 39326
scaffold_1065 39335 39336
scaffold_1065 39344 39345
scaffold_1065 39481 39482
scaffold_1065 39486 39487
scaffold_1065 39499 39500
scaffold_1065 39501 39502
scaffold_1065 39515 39516
scaffold_1065 39533 39534
scaffold_1065 39536 39537
scaffold_1065 39549 39550
scaffold_1065 39573 39574
scaffold_106 933537 933538
scaffold_106 933637 933638
scaffold_106 933638 933639
scaffold_1070 97646 97647
scaffold_1070 97739 97740
scaffold_1070 97808 97809
scaffold_1070 97854 97855
scaffold_107 192457 192458
scaffold_107 192764 192765
scaffold_107 192806 192807
scaffold_107 2713909 2713910
scaffold_107 2713911 2713912
scaffold_107 2713919 2713920
scaffold_107 2714045 2714046
scaffold_1075 33361 33362
scaffold_1075 33362 33363
scaffold_1075 33363 33364
scaffold_1075 33364 33365
scaffold_1075 33378 33379
scaffold_1075 33382 33383
scaffold_1075 33395 33396
scaffold_1075 33396 33397
scaffold_1075 33399 33400
scaffold_1075 33464 33465
scaffold_1075 33484 33485
scaffold_1075 33486 33487
scaffold_1075 33493 33494
scaffold_1075 33495 33496
scaffold_1075 33504 33505
scaffold_1075 33505 33506
scaffold_1075 33508 33509
scaffold_1075 33509 33510
scaffold_1075 33524 33525
scaffold_1075 33536 33537
scaffold_1075 33550 33551
scaffold_1075 33555 33556
scaffold_1078 143540 143541
scaffold_1078 143558 143559
scaffold_1078 143564 143565
scaffold_1078 143586 143587
scaffold_1078 143627 143628
scaffold_1078 143641 143642
scaffold_1078 143645 143646
scaffold_1078 2720 2721
scaffold_1078 2724 2725
scaffold_1078 2734 2735
scaffold_1078 2827 2828
scaffold_1078 2831 2832
scaffold_1078 2839 2840
scaffold_1078 2842 2843
scaffold_1081 25047 25048
scaffold_1081 25059 25060
scaffold_1081 25066 25067
scaffold_1081 25074 25075
scaffold_1081 25090 25091
scaffold_1081 25141 25142
scaffold_1081 25144 25145
scaffold_1081 25149 25150
scaffold_1081 25191 25192
scaffold_1081 25192 25193
scaffold_1081 25193 25194
scaffold_108 1300260 1300261
scaffold_108 1300273 1300274
scaffold_108 1300280 1300281
scaffold_108 1300283 1300284
scaffold_108 1300292 1300293
scaffold_108 1300319 1300320
scaffold_108 1300323 1300324
scaffold_108 1300335 1300336
scaffold_108 1300390 1300391
scaffold_108 1300397 1300398
scaffold_108 1300475 1300476
scaffold_108 1300482 1300483
scaffold_108 1300485 1300486
scaffold_108 1300488 1300489
scaffold_108 1300494 1300495
scaffold_108 1641051 1641052
scaffold_108 1641444 1641445
scaffold_108 2372523 2372524
scaffold_108 2372524 2372525
scaffold_108 2372721 2372722
scaffold_108 2610501 2610502
scaffold_108 2610519 2610520
scaffold_108 2610566 2610567
scaffold_108 2610807 2610808
scaffold_1084 168524 168525
scaffold_1084 168658 168659
scaffold_1084 168729 168730
scaffold_108 667519 667520
scaffold_108 667625 667626
scaffold_1087 167463 167464
scaffold_1087 167464 167465
scaffold_1087 167473 167474
scaffold_1087 167477 167478
scaffold_1087 167482 167483
scaffold_1087 167488 167489
scaffold_1087 167489 167490
scaffold_1087 167491 167492
scaffold_1087 167498 167499
scaffold_1087 167507 167508
scaffold_1087 167583 167584
scaffold_1087 167584 167585
scaffold_1087 167644 167645
scaffold_1087 167645 167646
scaffold_1087 167790 167791
scaffold_1087 167793 167794
scaffold_1087 168102 168103
scaffold_1087 168104 168105
scaffold_1087 168120 168121
scaffold_1087 168196 168197
scaffold_1087 168269 168270
scaffold_1087 168270 168271
scaffold_1087 168276 168277
scaffold_1087 168313 168314
scaffold_1087 168314 168315
scaffold_109 1064647 1064648
scaffold_109 1064822 1064823
scaffold_109 1064852 1064853
scaffold_109 1064888 1064889
scaffold_1092 159029 159030
scaffold_1092 159030 159031
scaffold_1092 159033 159034
scaffold_1092 159042 159043
scaffold_1092 159043 159044
scaffold_1092 159044 159045
scaffold_1092 159048 159049
scaffold_1092 159049 159050
scaffold_1092 159063 159064
scaffold_1092 159067 159068
scaffold_1092 159073 159074
scaffold_1092 159123 159124
scaffold_1092 159133 159134
scaffold_1092 159135 159136
scaffold_1092 159143 159144
scaffold_1092 159148 159149
scaffold_1092 159149 159150
scaffold_1092 159150 159151
scaffold_1092 159152 159153
scaffold_1092 159155 159156
scaffold_1092 159156 159157
scaffold_1092 159160 159161
scaffold_1092 159184 159185
scaffold_1093 85656 85657
scaffold_1093 85722 85723
scaffold_1093 85744 85745
scaffold_1093 85766 85767
scaffold_1093 85854 85855
scaffold_1093 85942 85943
scaffold_1093 85951 85952
scaffold_110 1378603 1378604
scaffold_110 1379067 1379068
scaffold_110 2310593 2310594
scaffold_110 2310849 2310850
scaffold_110 2310857 2310858
scaffold_110 2616080 2616081
scaffold_110 2616185 2616186
scaffold_110 2616208 2616209
scaffold_1107 35622 35623
scaffold_1107 35669 35670
scaffold_1107 35678 35679
scaffold_1107 35682 35683
scaffold_1107 35750 35751
scaffold_1107 35754 35755
scaffold_1107 35755 35756
scaffold_1107 35759 35760
scaffold_1107 35773 35774
scaffold_1107 35784 35785
scaffold_1107 35785 35786
scaffold_1107 35788 35789
scaffold_1107 35854 35855
scaffold_1107 35865 35866
scaffold_1107 35871 35872
scaffold_1107 35872 35873
scaffold_1107 35873 35874
scaffold_1107 35875 35876
scaffold_1107 35877 35878
scaffold_1107 35882 35883
scaffold_1107 35896 35897
scaffold_1107 35897 35898
scaffold_1107 35901 35902
scaffold_1107 35902 35903
scaffold_111 1254181 1254182
scaffold_111 1254182 1254183
scaffold_111 1254193 1254194
scaffold_111 1254239 1254240
scaffold_111 1254354 1254355
scaffold_111 1254355 1254356
scaffold_111 1254387 1254388
scaffold_111 1254399 1254400
scaffold_111 1254400 1254401
scaffold_111 1254417 1254418
scaffold_111 1254436 1254437
scaffold_11 1179527 1179528
scaffold_11 1179532 1179533
scaffold_11 1179553 1179554
scaffold_11 1179625 1179626
scaffold_11 1179663 1179664
scaffold_1112 19640 19641
scaffold_1112 19668 19669
scaffold_1112 19750 19751
scaffold_11 1237591 1237592
scaffold_11 1237685 1237686
scaffold_11 1237794 1237795
scaffold_11 1237836 1237837
scaffold_11 1237837 1237838
scaffold_11 1237852 1237853
scaffold_11 1319031 1319032
scaffold_11 1319035 1319036
scaffold_11 1319038 1319039
scaffold_11 1319064 1319065
scaffold_11 1319068 1319069
scaffold_11 1319260 1319261
scaffold_11 1319261 1319262
scaffold_11 1319267 1319268
scaffold_11 1319296 1319297
scaffold_1114 63221 63222
scaffold_1114 63321 63322
scaffold_1114 63392 63393
scaffold_112 2350056 2350057
scaffold_112 2350081 2350082
scaffold_112 2350169 2350170
scaffold_112 2350187 2350188
scaffold_112 2350188 2350189
scaffold_112 2350189 2350190
scaffold_112 2350190 2350191
scaffold_1127 113493 113494
scaffold_1127 113497 113498
scaffold_1127 113498 113499
scaffold_1127 113505 113506
scaffold_1127 113516 113517
scaffold_1127 113529 113530
scaffold_1127 113632 113633
scaffold_1127 113650 113651
scaffold_1127 113652 113653
scaffold_1127 113660 113661
scaffold_112 901099 901100
scaffold_112 901132 901133
scaffold_112 901156 901157
scaffold_112 901231 901232
scaffold_113 508393 508394
scaffold_113 508403 508404
scaffold_113 508407 508408
scaffold_113 508423 508424
scaffold_113 508566 508567
scaffold_113 508580 508581
scaffold_114 1181051 1181052
scaffold_114 1181056 1181057
scaffold_114 1181062 1181063
scaffold_114 1181088 1181089
scaffold_114 1181113 1181114
scaffold_114 1181129 1181130
scaffold_114 1181214 1181215
scaffold_11 4130353 4130354
scaffold_11 4130355 4130356
scaffold_11 4130359 4130360
scaffold_11 4130362 4130363
scaffold_11 4130375 4130376
scaffold_11 4130391 4130392
scaffold_11 4130477 4130478
scaffold_11 4130492 4130493
scaffold_11 4130493 4130494
scaffold_11 4130536 4130537
scaffold_114 1554284 1554285
scaffold_114 1554290 1554291
scaffold_114 1554307 1554308
scaffold_114 1554313 1554314
scaffold_114 1554315 1554316
scaffold_114 1554316 1554317
scaffold_114 1554331 1554332
scaffold_114 1554499 1554500
scaffold_114 1554555 1554556
scaffold_114 1554573 1554574
scaffold_114 1554575 1554576
scaffold_1141 87935 87936
scaffold_1141 87942 87943
scaffold_1141 87981 87982
scaffold_1141 88066 88067
scaffold_1141 88073 88074
scaffold_1141 88079 88080
scaffold_1141 88080 88081
scaffold_1141 88083 88084
scaffold_1141 88084 88085
scaffold_1141 88085 88086
scaffold_114 349687 349688
scaffold_114 349952 349953
scaffold_114 350012 350013
scaffold_114 350026 350027
scaffold_1153 15389 15390
scaffold_1153 15392 15393
scaffold_1153 15395 15396
scaffold_1153 15396 15397
scaffold_1153 15487 15488
scaffold_1153 15492 15493
scaffold_1153 15500 15501
scaffold_11 763616 763617
scaffold_11 763677 763678
scaffold_11 763746 763747
scaffold_11 763767 763768
scaffold_118 159795 159796
scaffold_118 159816 159817
scaffold_118 159819 159820
scaffold_118 160174 160175
scaffold_118 160175 160176
scaffold_118 160177 160178
scaffold_118 160185 160186
scaffold_118 160197 160198
scaffold_118 160198 160199
scaffold_118 160207 160208
scaffold_118 160209 160210
scaffold_118 258825 258826
scaffold_118 258952 258953
scaffold_118 258965 258966
scaffold_118 258974 258975
scaffold_118 259097 259098
scaffold_1186 5697 5698
scaffold_1186 5711 5712
scaffold_1186 5712 5713
scaffold_1186 5736 5737
scaffold_1186 5740 5741
scaffold_1186 5793 5794
scaffold_1186 5795 5796
scaffold_1186 5811 5812
scaffold_1186 5813 5814
scaffold_119 141153 141154
scaffold_119 141177 141178
scaffold_119 141181 141182
scaffold_119 141312 141313
scaffold_119 2120605 2120606
scaffold_119 2120635 2120636
scaffold_119 2120641 2120642
scaffold_119 2120722 2120723
scaffold_119 2120924 2120925
scaffold_119 2120934 2120935
scaffold_1192 12352 12353
scaffold_1192 12372 12373
scaffold_1192 12390 12391
scaffold_1192 12487 12488
scaffold_1192 12488 12489
scaffold_1192 12515 12516
scaffold_1192 12516 12517
scaffold_1192 12527 12528
scaffold_1192 17046 17047
scaffold_1192 17158 17159
scaffold_1192 17182 17183
scaffold_1192 17188 17189
scaffold_1192 17200 17201
scaffold_1192 17207 17208
scaffold_1192 17222 17223
scaffold_1192 17341 17342
scaffold_1194 65618 65619
scaffold_1194 65623 65624
scaffold_1194 65633 65634
scaffold_1194 65770 65771
scaffold_1194 65784 65785
scaffold_1194 91205 91206
scaffold_1194 91210 91211
scaffold_1194 91225 91226
scaffold_1194 91357 91358
scaffold_1194 91376 91377
scaffold_1194 91389 91390
scaffold_1199 32304 32305
scaffold_1199 32317 32318
scaffold_1199 32440 32441
scaffold_120 1827897 1827898
scaffold_120 1827915 1827916
scaffold_120 1827931 1827932
scaffold_120 1827936 1827937
scaffold_120 1827948 1827949
scaffold_120 1827956 1827957
scaffold_120 1827983 1827984
scaffold_120 1827996 1827997
scaffold_120 1827999 1828000
scaffold_120 1828012 1828013
scaffold_120 1828017 1828018
scaffold_120 2337413 2337414
scaffold_120 2337425 2337426
scaffold_120 2337578 2337579
scaffold_120 2443826 2443827
scaffold_120 2443828 2443829
scaffold_120 2443834 2443835
scaffold_120 2443836 2443837
scaffold_120 2443839 2443840
scaffold_120 2443842 2443843
scaffold_120 2443843 2443844
scaffold_120 2443844 2443845
scaffold_120 2443845 2443846
scaffold_120 2443849 2443850
scaffold_120 2443850 2443851
scaffold_120 2443852 2443853
scaffold_120 2443856 2443857
scaffold_120 2443861 2443862
scaffold_120 2443866 2443867
scaffold_120 2443880 2443881
scaffold_120 2443882 2443883
scaffold_120 2443887 2443888
scaffold_120 2443892 2443893
scaffold_120 2443893 2443894
scaffold_120 2443896 2443897
scaffold_120 2443938 2443939
scaffold_120 2443939 2443940
scaffold_120 2443944 2443945
scaffold_120 2443946 2443947
scaffold_120 2443952 2443953
scaffold_120 2443953 2443954
scaffold_120 2443954 2443955
scaffold_120 2443977 2443978
scaffold_120 645609 645610
scaffold_120 645647 645648
scaffold_120 645665 645666
scaffold_120 645670 645671
scaffold_120 645683 645684
scaffold_120 645687 645688
scaffold_120 645707 645708
scaffold_120 645716 645717
scaffold_120 645724 645725
scaffold_120 655789 655790
scaffold_120 655898 655899
scaffold_120 655912 655913
scaffold_120 655915 655916
scaffold_121 1794844 1794845
scaffold_121 1794861 1794862
scaffold_121 1794958 1794959
scaffold_121 1795070 1795071
scaffold_121 2179011 2179012
scaffold_121 2179012 2179013
scaffold_121 2179032 2179033
scaffold_121 2179039 2179040
scaffold_121 2179052 2179053
scaffold_121 2179054 2179055
scaffold_121 2179085 2179086
scaffold_121 2179100 2179101
scaffold_121 2179108 2179109
scaffold_121 2179114 2179115
scaffold_121 2179120 2179121
scaffold_121 2179126 2179127
scaffold_121 2179127 2179128
scaffold_121 2179146 2179147
scaffold_121 2179152 2179153
scaffold_121 2179153 2179154
scaffold_121 2179159 2179160
scaffold_1212 96148 96149
scaffold_1212 96150 96151
scaffold_1212 96173 96174
scaffold_1212 96193 96194
scaffold_1212 96196 96197
scaffold_1212 96207 96208
scaffold_1212 96214 96215
scaffold_1212 96218 96219
scaffold_1212 96225 96226
scaffold_1212 96233 96234
scaffold_1212 96244 96245
scaffold_1212 96249 96250
scaffold_1212 96256 96257
scaffold_1212 96260 96261
scaffold_1219 28801 28802
scaffold_1219 28835 28836
scaffold_1219 28836 28837
scaffold_1219 28850 28851
scaffold_1219 28932 28933
scaffold_1219 29059 29060
scaffold_1219 29060 29061
scaffold_1219 29067 29068
scaffold_12 2028976 2028977
scaffold_12 2029122 2029123
scaffold_12 2029139 2029140
scaffold_12 2029286 2029287
scaffold_12 2051263 2051264
scaffold_12 2051264 2051265
scaffold_12 2051266 2051267
scaffold_12 2051268 2051269
scaffold_12 2051269 2051270
scaffold_12 2051274 2051275
scaffold_12 2051281 2051282
scaffold_12 2051282 2051283
scaffold_12 2051288 2051289
scaffold_12 2051289 2051290
scaffold_12 2051290 2051291
scaffold_12 2051291 2051292
scaffold_12 2051292 2051293
scaffold_12 2051300 2051301
scaffold_12 2051301 2051302
scaffold_12 2051317 2051318
scaffold_12 2051328 2051329
scaffold_12 2051375 2051376
scaffold_12 2051376 2051377
scaffold_12 2051378 2051379
scaffold_12 2051386 2051387
scaffold_12 2051388 2051389
scaffold_12 2051389 2051390
scaffold_12 2051391 2051392
scaffold_12 2051398 2051399
scaffold_12 2051402 2051403
scaffold_12 2051406 2051407
scaffold_12 2051427 2051428
scaffold_12 2051434 2051435
scaffold_12 2051440 2051441
scaffold_12 2051451 2051452
scaffold_122 1314044 1314045
scaffold_122 1314047 1314048
scaffold_122 1314055 1314056
scaffold_122 1314058 1314059
scaffold_122 1314068 1314069
scaffold_122 1314076 1314077
scaffold_122 1314084 1314085
scaffold_122 1314174 1314175
scaffold_122 1314183 1314184
scaffold_122 1314185 1314186
scaffold_122 1314197 1314198
scaffold_122 1314198 1314199
scaffold_122 1314205 1314206
scaffold_122 1724709 1724710
scaffold_122 1724832 1724833
scaffold_122 1724865 1724866
scaffold_122 2418474 2418475
scaffold_122 2418496 2418497
scaffold_122 2418499 2418500
scaffold_122 2418506 2418507
scaffold_122 2418507 2418508
scaffold_122 2418508 2418509
scaffold_122 2418509 2418510
scaffold_122 2418514 2418515
scaffold_122 2418525 2418526
scaffold_122 2418531 2418532
scaffold_122 2418581 2418582
scaffold_122 2418582 2418583
scaffold_122 2418587 2418588
scaffold_122 2418599 2418600
scaffold_122 2418611 2418612
scaffold_122 2418616 2418617
scaffold_122 2418617 2418618
scaffold_122 621813 621814
scaffold_122 621848 621849
scaffold_122 621860 621861
scaffold_122 621861 621862
scaffold_122 621863 621864
scaffold_122 621865 621866
scaffold_122 621871 621872
scaffold_122 622028 622029
scaffold_123 1980616 1980617
scaffold_123 1980625 1980626
scaffold_123 1980626 1980627
scaffold_123 1980648 1980649
scaffold_123 1980649 1980650
scaffold_123 1980650 1980651
scaffold_123 1980651 1980652
scaffold_123 1980652 1980653
scaffold_123 1980909 1980910
scaffold_123 1980910 1980911
scaffold_123 1980941 1980942
scaffold_123 1980943 1980944
scaffold_1232 113067 113068
scaffold_1232 113071 113072
scaffold_1232 113086 113087
scaffold_1232 113183 113184
scaffold_1232 113202 113203
scaffold_1232 113206 113207
scaffold_1232 113218 113219
scaffold_123 2427673 2427674
scaffold_123 2427922 2427923
scaffold_123 2427970 2427971
scaffold_12 3395031 3395032
scaffold_12 3395149 3395150
scaffold_12 3395169 3395170
scaffold_12 3395276 3395277
scaffold_123 676494 676495
scaffold_123 676509 676510
scaffold_123 676707 676708
scaffold_12 4025560 4025561
scaffold_12 4025569 4025570
scaffold_12 4025577 4025578
scaffold_12 4025578 4025579
scaffold_12 4025621 4025622
scaffold_12 4025644 4025645
scaffold_12 4025651 4025652
scaffold_12 4025663 4025664
scaffold_12 4025674 4025675
scaffold_12 4025690 4025691
scaffold_12 4025701 4025702
scaffold_12 4025728 4025729
scaffold_12 4025735 4025736
scaffold_124 280830 280831
scaffold_124 281173 281174
scaffold_12 4652255 4652256
scaffold_12 4652259 4652260
scaffold_12 4652267 4652268
scaffold_12 4652284 4652285
scaffold_12 4652285 4652286
scaffold_12 4652286 4652287
scaffold_12 4652288 4652289
scaffold_12 4652302 4652303
scaffold_12 4652308 4652309
scaffold_12 4652317 4652318
scaffold_12 4652320 4652321
scaffold_12 4652323 4652324
scaffold_12 4652441 4652442
scaffold_12 4652444 4652445
scaffold_12 4652457 4652458
scaffold_12 4652458 4652459
scaffold_12 4652459 4652460
scaffold_12 4652471 4652472
scaffold_12 4652486 4652487
scaffold_12 4652491 4652492
scaffold_12 4652494 4652495
scaffold_12 4652513 4652514
scaffold_12 4686515 4686516
scaffold_12 4686517 4686518
scaffold_12 4686518 4686519
scaffold_12 4686521 4686522
scaffold_12 4686582 4686583
scaffold_12 4686588 4686589
scaffold_12 4686623 4686624
scaffold_12 4686629 4686630
scaffold_12 4686644 4686645
scaffold_12 4856865 4856866
scaffold_12 4856869 4856870
scaffold_12 4856874 4856875
scaffold_12 4856878 4856879
scaffold_12 4856881 4856882
scaffold_12 4856897 4856898
scaffold_12 4856899 4856900
scaffold_12 4856910 4856911
scaffold_12 4857030 4857031
scaffold_12 4857036 4857037
scaffold_12 4857037 4857038
scaffold_12 4857040 4857041
scaffold_12 4857042 4857043
scaffold_12 4857063 4857064
scaffold_1250 37845 37846
scaffold_1250 37867 37868
scaffold_1250 37868 37869
scaffold_1250 37869 37870
scaffold_1250 37870 37871
scaffold_1250 37970 37971
scaffold_1250 37981 37982
scaffold_1250 37982 37983
scaffold_1250 37986 37987
scaffold_12 5158515 5158516
scaffold_12 5158544 5158545
scaffold_12 5158552 5158553
scaffold_12 5158553 5158554
scaffold_12 5158555 5158556
scaffold_12 5158588 5158589
scaffold_12 5158629 5158630
scaffold_125 31745 31746
scaffold_125 32044 32045
scaffold_125 32110 32111
scaffold_1 2535110 2535111
scaffold_1 2535111 2535112
scaffold_1 2535114 2535115
scaffold_1 2535117 2535118
scaffold_1 2535211 2535212
scaffold_1 2535227 2535228
scaffold_1 2535228 2535229
scaffold_1 2535239 2535240
scaffold_1 2535243 2535244
scaffold_1 2535247 2535248
scaffold_1 2535249 2535250
scaffold_1 2535290 2535291
scaffold_125 72649 72650
scaffold_125 72840 72841
scaffold_125 72883 72884
scaffold_125 72923 72924
scaffold_125 72936 72937
scaffold_125 72942 72943
scaffold_125 72977 72978
scaffold_125 73015 73016
scaffold_126 1752969 1752970
scaffold_126 1752993 1752994
scaffold_126 1753112 1753113
scaffold_126 1753115 1753116
scaffold_126 1753124 1753125
scaffold_126 1753125 1753126
scaffold_126 1753128 1753129
scaffold_126 1753135 1753136
scaffold_126 1753138 1753139
scaffold_126 1856011 1856012
scaffold_126 1856014 1856015
scaffold_126 1856024 1856025
scaffold_126 1856025 1856026
scaffold_126 1856026 1856027
scaffold_126 1856040 1856041
scaffold_126 1856041 1856042
scaffold_126 1856140 1856141
scaffold_126 1856147 1856148
scaffold_126 2060956 2060957
scaffold_126 2060957 2060958
scaffold_126 2061068 2061069
scaffold_126 481373 481374
scaffold_126 481423 481424
scaffold_126 481425 481426
scaffold_126 481426 481427
scaffold_126 481428 481429
scaffold_126 481446 481447
scaffold_126 481447 481448
scaffold_126 481448 481449
scaffold_126 481467 481468
scaffold_126 481469 481470
scaffold_126 481470 481471
scaffold_126 481475 481476
scaffold_126 481478 481479
scaffold_126 481488 481489
scaffold_126 481493 481494
scaffold_1275 34994 34995
scaffold_1275 35105 35106
scaffold_1275 35327 35328
scaffold_1275 46364 46365
scaffold_1275 46365 46366
scaffold_1275 46386 46387
scaffold_1275 46391 46392
scaffold_1275 46392 46393
scaffold_1275 46397 46398
scaffold_1275 46447 46448
scaffold_1275 46513 46514
scaffold_1275 46514 46515
scaffold_1275 46690 46691
scaffold_1275 46761 46762
scaffold_128 1803208 1803209
scaffold_128 1803218 1803219
scaffold_128 1803225 1803226
scaffold_128 1803228 1803229
scaffold_128 1803233 1803234
scaffold_128 1803234 1803235
scaffold_128 1803372 1803373
scaffold_128 1803381 1803382
scaffold_128 1803382 1803383
scaffold_128 1814318 1814319
scaffold_128 1814325 1814326
scaffold_128 1814328 1814329
scaffold_128 1814333 1814334
scaffold_128 1814338 1814339
scaffold_128 1814478 1814479
scaffold_128 1814482 1814483
scaffold_128 1814488 1814489
scaffold_128 1814497 1814498
scaffold_128 1814498 1814499
scaffold_128 1814500 1814501
scaffold_128 1814505 1814506
scaffold_128 1814506 1814507
scaffold_128 1814510 1814511
scaffold_128 1814511 1814512
scaffold_128 1814513 1814514
scaffold_128 1814514 1814515
scaffold_128 1814520 1814521
scaffold_1285 51269 51270
scaffold_1285 51272 51273
scaffold_1285 51356 51357
scaffold_1285 51365 51366
scaffold_1285 51514 51515
scaffold_1287 36288 36289
scaffold_1287 36356 36357
scaffold_1287 36390 36391
scaffold_1287 36465 36466
scaffold_1287 36481 36482
scaffold_1287 36488 36489
scaffold_1287 36507 36508
scaffold_1287 36614 36615
scaffold_1287 36617 36618
scaffold_1287 36622 36623
scaffold_1287 36683 36684
scaffold_1287 36707 36708
scaffold_1287 36728 36729
scaffold_129 1377741 1377742
scaffold_129 1378108 1378109
scaffold_129 2178663 2178664
scaffold_129 2178668 2178669
scaffold_129 2178679 2178680
scaffold_129 2178771 2178772
scaffold_129 2178867 2178868
scaffold_12943 399 400
scaffold_12943 404 405
scaffold_12943 581 582
scaffold_1294 4300 4301
scaffold_1294 4407 4408
scaffold_12975 4022 4023
scaffold_12975 4110 4111
scaffold_12975 4173 4174
scaffold_130 1246817 1246818
scaffold_130 1247388 1247389
scaffold_130 1247413 1247414
scaffold_130 1247414 1247415
scaffold_130 1247415 1247416
scaffold_130 1247419 1247420
scaffold_130 1502218 1502219
scaffold_130 1502224 1502225
scaffold_130 1502227 1502228
scaffold_130 1502233 1502234
scaffold_130 1502238 1502239
scaffold_130 1502241 1502242
scaffold_130 1502243 1502244
scaffold_130 1502245 1502246
scaffold_130 1502263 1502264
scaffold_130 1502295 1502296
scaffold_130 1502307 1502308
scaffold_130 1502340 1502341
scaffold_130 1502341 1502342
scaffold_130 1502348 1502349
scaffold_130 1502359 1502360
scaffold_130 1502371 1502372
scaffold_130 1502372 1502373
scaffold_130 1502375 1502376
scaffold_130 1502400 1502401
scaffold_130 1502416 1502417
scaffold_130 1502417 1502418
scaffold_130 1502419 1502420
scaffold_130 1502421 1502422
scaffold_130 1502426 1502427
scaffold_130 1502428 1502429
scaffold_130 1502436 1502437
scaffold_130 1502445 1502446
scaffold_130 1502604 1502605
scaffold_130 1502632 1502633
scaffold_130 1502812 1502813
scaffold_130 1502839 1502840
scaffold_130 1502840 1502841
scaffold_130 461662 461663
scaffold_130 461986 461987
scaffold_130 972381 972382
scaffold_130 972430 972431
scaffold_130 972434 972435
scaffold_130 972436 972437
scaffold_130 972438 972439
scaffold_130 972444 972445
scaffold_130 972449 972450
scaffold_130 972455 972456
scaffold_130 972456 972457
scaffold_130 972459 972460
scaffold_130 972475 972476
scaffold_130 972479 972480
scaffold_130 972490 972491
scaffold_130 972492 972493
scaffold_130 972501 972502
scaffold_130 972506 972507
scaffold_130 972509 972510
scaffold_130 972511 972512
scaffold_130 972514 972515
scaffold_130 972519 972520
scaffold_130 972524 972525
scaffold_130 972527 972528
scaffold_130 972528 972529
scaffold_130 972551 972552
scaffold_130 972688 972689
scaffold_130 973250 973251
scaffold_130 973252 973253
scaffold_130 973287 973288
scaffold_130 973293 973294
scaffold_130 973310 973311
scaffold_130 973324 973325
scaffold_130 973330 973331
scaffold_130 973347 973348
scaffold_130 973348 973349
scaffold_130 973417 973418
scaffold_130 973429 973430
scaffold_130 973446 973447
scaffold_130 973456 973457
scaffold_130 973471 973472
scaffold_130 973521 973522
scaffold_130 973549 973550
scaffold_130 973583 973584
scaffold_130 977701 977702
scaffold_130 977716 977717
scaffold_130 977719 977720
scaffold_130 977802 977803
scaffold_130 977809 977810
scaffold_130 977812 977813
scaffold_130 977814 977815
scaffold_130 977815 977816
scaffold_130 977829 977830
scaffold_130 977832 977833
scaffold_130 977836 977837
scaffold_130 978125 978126
scaffold_131 2185002 2185003
scaffold_131 2185163 2185164
scaffold_131 2185164 2185165
scaffold_132 1275010 1275011
scaffold_132 1275118 1275119
scaffold_132 1275158 1275159
scaffold_132 1275185 1275186
scaffold_132 1275222 1275223
scaffold_132 396680 396681
scaffold_132 396683 396684
scaffold_132 396687 396688
scaffold_132 396688 396689
scaffold_132 396702 396703
scaffold_132 396709 396710
scaffold_132 396726 396727
scaffold_132 396793 396794
scaffold_132 396794 396795
scaffold_132 396804 396805
scaffold_132 396818 396819
scaffold_132 396832 396833
scaffold_13 2697075 2697076
scaffold_13 2697157 2697158
scaffold_13 2697258 2697259
scaffold_1328 14275 14276
scaffold_1328 14276 14277
scaffold_1328 14279 14280
scaffold_1328 14301 14302
scaffold_1328 14303 14304
scaffold_1328 14326 14327
scaffold_1328 14327 14328
scaffold_1328 14329 14330
scaffold_1328 14336 14337
scaffold_1328 14347 14348
scaffold_1328 14365 14366
scaffold_1328 14366 14367
scaffold_1328 14369 14370
scaffold_1328 14374 14375
scaffold_1328 14384 14385
scaffold_1328 14386 14387
scaffold_1328 14390 14391
scaffold_1328 14391 14392
scaffold_1328 14407 14408
scaffold_1328 14410 14411
scaffold_1328 14417 14418
scaffold_1328 14426 14427
scaffold_1328 14427 14428
scaffold_1328 14428 14429
scaffold_1328 14435 14436
scaffold_1328 14436 14437
scaffold_1328 14437 14438
scaffold_1328 14439 14440
scaffold_1328 14440 14441
scaffold_1328 14442 14443
scaffold_1328 14443 14444
scaffold_133 1627969 1627970
scaffold_133 1628229 1628230
scaffold_133 1628246 1628247
scaffold_133 1628247 1628248
scaffold_133 1628270 1628271
scaffold_133 1628287 1628288
scaffold_133 1628294 1628295
scaffold_1338 61241 61242
scaffold_1338 61301 61302
scaffold_1338 61421 61422
scaffold_134 1321363 1321364
scaffold_134 1321427 1321428
scaffold_134 1321504 1321505
scaffold_134 1321513 1321514
scaffold_134 1972328 1972329
scaffold_134 1972330 1972331
scaffold_134 1972341 1972342
scaffold_134 1972356 1972357
scaffold_134 1972357 1972358
scaffold_134 1972369 1972370
scaffold_134 1972395 1972396
scaffold_134 1972398 1972399
scaffold_134 1972407 1972408
scaffold_134 1972408 1972409
scaffold_134 1972409 1972410
scaffold_134 1972419 1972420
scaffold_134 1972420 1972421
scaffold_134 1972421 1972422
scaffold_134 1972422 1972423
scaffold_134 1972427 1972428
scaffold_134 1972494 1972495
scaffold_134 1972510 1972511
scaffold_134 1972511 1972512
scaffold_134 1972530 1972531
scaffold_134 1972542 1972543
scaffold_134 1972549 1972550
scaffold_134 1973393 1973394
scaffold_134 1973399 1973400
scaffold_134 1973402 1973403
scaffold_134 1973469 1973470
scaffold_134 1973614 1973615
scaffold_134 972248 972249
scaffold_134 972260 972261
scaffold_134 972266 972267
scaffold_134 972267 972268
scaffold_134 972268 972269
scaffold_134 972278 972279
scaffold_134 972283 972284
scaffold_134 972333 972334
scaffold_134 972367 972368
scaffold_134 972368 972369
scaffold_134 972378 972379
scaffold_135 316532 316533
scaffold_135 316544 316545
scaffold_135 316568 316569
scaffold_135 316573 316574
scaffold_135 316615 316616
scaffold_135 316616 316617
scaffold_135 316625 316626
scaffold_135 316629 316630
scaffold_135 316636 316637
scaffold_135 757065 757066
scaffold_135 757082 757083
scaffold_135 757085 757086
scaffold_135 757108 757109
scaffold_135 757110 757111
scaffold_135 757116 757117
scaffold_135 757301 757302
scaffold_135 757304 757305
scaffold_135 757307 757308
scaffold_135 757322 757323
scaffold_135 757333 757334
scaffold_135 915963 915964
scaffold_135 915971 915972
scaffold_135 916050 916051
scaffold_135 916116 916117
scaffold_135 916237 916238
scaffold_135 916241 916242
scaffold_135 916249 916250
scaffold_135 916250 916251
scaffold_137 1546003 1546004
scaffold_137 1546013 1546014
scaffold_137 1546049 1546050
scaffold_137 1546074 1546075
scaffold_137 1546076 1546077
scaffold_137 1546082 1546083
scaffold_137 1546084 1546085
scaffold_137 1546087 1546088
scaffold_137 1546094 1546095
scaffold_137 1546106 1546107
scaffold_137 1546117 1546118
scaffold_137 1546123 1546124
scaffold_137 1546127 1546128
scaffold_137 1546144 1546145
scaffold_137 1546147 1546148
scaffold_137 1546153 1546154
scaffold_137 1546155 1546156
scaffold_137 1546177 1546178
scaffold_137 1546245 1546246
scaffold_137 1546825 1546826
scaffold_137 1546847 1546848
scaffold_1372 63440 63441
scaffold_1372 63441 63442
scaffold_1372 63447 63448
scaffold_1372 63466 63467
scaffold_1372 63581 63582
scaffold_1372 63599 63600
scaffold_1372 63721 63722
scaffold_1372 63730 63731
scaffold_1372 63736 63737
scaffold_1372 63752 63753
scaffold_1372 63759 63760
scaffold_1372 63760 63761
scaffold_1372 63774 63775
scaffold_1372 63784 63785
scaffold_1372 63799 63800
scaffold_1372 63826 63827
scaffold_137 427714 427715
scaffold_137 427715 427716
scaffold_137 427720 427721
scaffold_137 427721 427722
scaffold_137 427723 427724
scaffold_137 427724 427725
scaffold_137 427850 427851
scaffold_137 427858 427859
scaffold_137 427866 427867
scaffold_137 427867 427868
scaffold_137 427883 427884
scaffold_137 427884 427885
scaffold_137 427885 427886
scaffold_137 429225 429226
scaffold_137 429268 429269
scaffold_137 429321 429322
scaffold_137 429329 429330
scaffold_1380 35695 35696
scaffold_1380 35701 35702
scaffold_1380 35746 35747
scaffold_1380 35750 35751
scaffold_1380 35753 35754
scaffold_1380 35799 35800
scaffold_139 169249 169250
scaffold_139 169528 169529
scaffold_139 2101637 2101638
scaffold_139 2101640 2101641
scaffold_139 2101643 2101644
scaffold_139 2101650 2101651
scaffold_139 2101653 2101654
scaffold_139 2101654 2101655
scaffold_139 2101694 2101695
scaffold_139 2101704 2101705
scaffold_139 2101723 2101724
scaffold_139 2101725 2101726
scaffold_139 2101730 2101731
scaffold_139 2101732 2101733
scaffold_139 2101740 2101741
scaffold_139 2101743 2101744
scaffold_139 2101755 2101756
scaffold_139 2101771 2101772
scaffold_139 2101775 2101776
scaffold_139 2101778 2101779
scaffold_139 2101781 2101782
scaffold_139 2101784 2101785
scaffold_139 2101796 2101797
scaffold_139 2101798 2101799
scaffold_139 2101805 2101806
scaffold_139 2101843 2101844
scaffold_139 2101860 2101861
scaffold_139 2101861 2101862
scaffold_139 2101862 2101863
scaffold_139 2101876 2101877
scaffold_139 2102194 2102195
scaffold_139 2102214 2102215
scaffold_1 3978193 3978194
scaffold_1 3978226 3978227
scaffold_1 3978244 3978245
scaffold_1 3978340 3978341
scaffold_1 3978399 3978400
scaffold_139 811608 811609
scaffold_139 811626 811627
scaffold_139 811628 811629
scaffold_139 811637 811638
scaffold_139 811661 811662
scaffold_139 811666 811667
scaffold_139 811668 811669
scaffold_139 811677 811678
scaffold_139 811708 811709
scaffold_139 811748 811749
scaffold_139 811768 811769
scaffold_1 3982167 3982168
scaffold_1 3982172 3982173
scaffold_1 3982189 3982190
scaffold_1 3982192 3982193
scaffold_1 3982205 3982206
scaffold_1 3982207 3982208
scaffold_1 3982219 3982220
scaffold_1 3982223 3982224
scaffold_1 3982303 3982304
scaffold_1409 2603 2604
scaffold_1409 2645 2646
scaffold_1409 2671 2672
scaffold_1409 2672 2673
scaffold_1409 2817 2818
scaffold_141 170703 170704
scaffold_141 170725 170726
scaffold_141 170748 170749
scaffold_141 170752 170753
scaffold_141 170756 170757
scaffold_141 170757 170758
scaffold_141 170758 170759
scaffold_141 170773 170774
scaffold_141 170798 170799
scaffold_141 170799 170800
scaffold_141 171051 171052
scaffold_141 171056 171057
scaffold_141 171060 171061
scaffold_141 171061 171062
scaffold_141 171109 171110
scaffold_141 171110 171111
scaffold_141 171117 171118
scaffold_141 171122 171123
scaffold_141 171125 171126
scaffold_141 171132 171133
scaffold_141 171137 171138
scaffold_141 171151 171152
scaffold_141 185258 185259
scaffold_141 185259 185260
scaffold_141 185270 185271
scaffold_141 185273 185274
scaffold_141 185274 185275
scaffold_141 185276 185277
scaffold_141 185277 185278
scaffold_141 185284 185285
scaffold_141 185295 185296
scaffold_141 185296 185297
scaffold_141 185306 185307
scaffold_141 185357 185358
scaffold_141 185359 185360
scaffold_141 185360 185361
scaffold_141 185361 185362
scaffold_141 185362 185363
scaffold_141 185367 185368
scaffold_141 185382 185383
scaffold_141 185392 185393
scaffold_141 185393 185394
scaffold_141 185397 185398
scaffold_141 185420 185421
scaffold_141 185424 185425
scaffold_141 185425 185426
scaffold_141 661625 661626
scaffold_141 661626 661627
scaffold_141 661637 661638
scaffold_141 661638 661639
scaffold_141 661656 661657
scaffold_141 661706 661707
scaffold_141 661724 661725
scaffold_141 661725 661726
scaffold_141 661743 661744
scaffold_14204 232 233
scaffold_14204 234 235
scaffold_14204 469 470
scaffold_14204 481 482
scaffold_14204 566 567
scaffold_14204 568 569
scaffold_14204 574 575
scaffold_14204 576 577
scaffold_14204 598 599
scaffold_14204 608 609
scaffold_14204 718 719
scaffold_142 2105508 2105509
scaffold_142 2105509 2105510
scaffold_142 2105514 2105515
scaffold_142 2105532 2105533
scaffold_142 2105533 2105534
scaffold_142 2105536 2105537
scaffold_142 2105540 2105541
scaffold_142 2105551 2105552
scaffold_142 2105576 2105577
scaffold_142 2105587 2105588
scaffold_142 2105612 2105613
scaffold_142 2105613 2105614
scaffold_142 2105614 2105615
scaffold_142 254605 254606
scaffold_142 254606 254607
scaffold_142 254625 254626
scaffold_142 254641 254642
scaffold_142 254652 254653
scaffold_142 254653 254654
scaffold_142 254686 254687
scaffold_142 254699 254700
scaffold_142 254700 254701
scaffold_142 254704 254705
scaffold_142 254705 254706
scaffold_142 254717 254718
scaffold_142 254718 254719
scaffold_142 254719 254720
scaffold_142 254733 254734
scaffold_142 254742 254743
scaffold_142 254766 254767
scaffold_142 254769 254770
scaffold_142 254770 254771
scaffold_142 254771 254772
scaffold_142 254789 254790
scaffold_142 307228 307229
scaffold_142 307418 307419
scaffold_142 307446 307447
scaffold_1424 69707 69708
scaffold_1424 69720 69721
scaffold_1424 69722 69723
scaffold_1424 69727 69728
scaffold_1424 69733 69734
scaffold_1424 69735 69736
scaffold_1424 69759 69760
scaffold_1424 69779 69780
scaffold_1424 69780 69781
scaffold_1424 69781 69782
scaffold_1424 69789 69790
scaffold_1424 69792 69793
scaffold_1424 69810 69811
scaffold_1424 69811 69812
scaffold_1424 69813 69814
scaffold_1424 69822 69823
scaffold_1424 69835 69836
scaffold_1424 69867 69868
scaffold_1424 69878 69879
scaffold_1424 69879 69880
scaffold_1424 69885 69886
scaffold_1424 69900 69901
scaffold_1424 69909 69910
scaffold_1424 69913 69914
scaffold_1424 69921 69922
scaffold_1424 69922 69923
scaffold_1424 69923 69924
scaffold_1424 69926 69927
scaffold_1424 69933 69934
scaffold_1428 7887 7888
scaffold_1428 8360 8361
scaffold_1428 8363 8364
scaffold_1428 8370 8371
scaffold_1428 8492 8493
scaffold_1428 8495 8496
scaffold_143 1158805 1158806
scaffold_143 1158919 1158920
scaffold_143 1158932 1158933
scaffold_143 1159113 1159114
scaffold_143 1159228 1159229
scaffold_14 3667969 3667970
scaffold_14 3667976 3667977
scaffold_14 3668203 3668204
scaffold_14 3668210 3668211
scaffold_14 3668257 3668258
scaffold_1436 91005 91006
scaffold_1436 91296 91297
scaffold_1436 91311 91312
scaffold_1436 91315 91316
scaffold_143 726249 726250
scaffold_143 726269 726270
scaffold_143 726279 726280
scaffold_143 726295 726296
scaffold_143 726308 726309
scaffold_143 726311 726312
scaffold_143 726378 726379
scaffold_143 726381 726382
scaffold_143 726385 726386
scaffold_14 3805611 3805612
scaffold_14 3805637 3805638
scaffold_14 3805724 3805725
scaffold_14 3805729 3805730
scaffold_14 3805759 3805760
scaffold_14 3805762 3805763
scaffold_143 925821 925822
scaffold_143 925923 925924
scaffold_143 925924 925925
scaffold_143 925925 925926
scaffold_144 1196141 1196142
scaffold_144 1196151 1196152
scaffold_144 1196157 1196158
scaffold_144 1196165 1196166
scaffold_144 1196166 1196167
scaffold_144 1196210 1196211
scaffold_144 1196242 1196243
scaffold_144 1196248 1196249
scaffold_144 1450470 1450471
scaffold_144 1450481 1450482
scaffold_144 1450495 1450496
scaffold_144 1450502 1450503
scaffold_144 1450503 1450504
scaffold_144 1450507 1450508
scaffold_144 1450508 1450509
scaffold_144 1450511 1450512
scaffold_144 1450516 1450517
scaffold_144 1450550 1450551
scaffold_144 1450563 1450564
scaffold_144 1450572 1450573
scaffold_144 1450579 1450580
scaffold_144 1450585 1450586
scaffold_144 1450595 1450596
scaffold_144 1450596 1450597
scaffold_144 1450601 1450602
scaffold_145 1864547 1864548
scaffold_145 1864710 1864711
scaffold_145 1864717 1864718
scaffold_145 1864718 1864719
scaffold_145 1864747 1864748
scaffold_145 2149156 2149157
scaffold_145 2149220 2149221
scaffold_145 2149223 2149224
scaffold_145 2149235 2149236
scaffold_145 2149269 2149270
scaffold_145 2149347 2149348
scaffold_145 2149369 2149370
scaffold_145 2149370 2149371
scaffold_145 2149371 2149372
scaffold_145 2149380 2149381
scaffold_145 2149381 2149382
scaffold_145 2149405 2149406
scaffold_145 2149437 2149438
scaffold_145 2149438 2149439
scaffold_14 5360257 5360258
scaffold_14 5360260 5360261
scaffold_14 5360271 5360272
scaffold_14 5360272 5360273
scaffold_14 5360300 5360301
scaffold_14 5360368 5360369
scaffold_14 5360371 5360372
scaffold_14 5360378 5360379
scaffold_145 947359 947360
scaffold_145 947362 947363
scaffold_145 947367 947368
scaffold_145 947401 947402
scaffold_145 947409 947410
scaffold_145 947572 947573
scaffold_145 947610 947611
scaffold_145 947618 947619
scaffold_145 947619 947620
scaffold_145 947645 947646
scaffold_146 1547458 1547459
scaffold_146 1547552 1547553
scaffold_146 1547631 1547632
scaffold_146 1547634 1547635
scaffold_146 1547635 1547636
scaffold_146 1547636 1547637
scaffold_146 1547639 1547640
scaffold_146 1547642 1547643
scaffold_146 1547644 1547645
scaffold_146 1547655 1547656
scaffold_146 1547662 1547663
scaffold_146 1812171 1812172
scaffold_146 1812186 1812187
scaffold_146 1812195 1812196
scaffold_146 1812202 1812203
scaffold_146 1812260 1812261
scaffold_146 1812274 1812275
scaffold_146 1812277 1812278
scaffold_146 1812332 1812333
scaffold_146 1812345 1812346
scaffold_146 1812348 1812349
scaffold_146 1812349 1812350
scaffold_146 1812350 1812351
scaffold_146 1812355 1812356
scaffold_146 1812474 1812475
scaffold_146 1812477 1812478
scaffold_146 1812482 1812483
scaffold_146 1812487 1812488
scaffold_146 1812497 1812498
scaffold_146 1812498 1812499
scaffold_146 1812509 1812510
scaffold_146 1853248 1853249
scaffold_146 1853277 1853278
scaffold_146 1853297 1853298
scaffold_146 1853328 1853329
scaffold_146 1853572 1853573
scaffold_146 1853579 1853580
scaffold_146 1853587 1853588
scaffold_146 1853597 1853598
scaffold_146 1853602 1853603
scaffold_146 1853756 1853757
scaffold_146 1853757 1853758
scaffold_146 1853760 1853761
scaffold_146 1853764 1853765
scaffold_146 1853772 1853773
scaffold_146 1853787 1853788
scaffold_146 1853789 1853790
scaffold_146 22072 22073
scaffold_146 22106 22107
scaffold_146 22129 22130
scaffold_146 22130 22131
scaffold_146 22134 22135
scaffold_146 22228 22229
scaffold_147 450403 450404
scaffold_147 450425 450426
scaffold_147 450500 450501
scaffold_147 450501 450502
scaffold_147 450502 450503
scaffold_147 450522 450523
scaffold_147 450523 450524
scaffold_147 450524 450525
scaffold_147 450597 450598
scaffold_147 450604 450605
scaffold_147 450609 450610
scaffold_148 1925944 1925945
scaffold_148 1926053 1926054
scaffold_1483 40701 40702
scaffold_1483 40755 40756
scaffold_1483 41087 41088
scaffold_1483 41089 41090
scaffold_1483 41097 41098
scaffold_1483 41108 41109
scaffold_149 1052562 1052563
scaffold_149 1052576 1052577
scaffold_149 1052577 1052578
scaffold_149 1052583 1052584
scaffold_149 1052605 1052606
scaffold_149 1052642 1052643
scaffold_149 1052646 1052647
scaffold_149 1052653 1052654
scaffold_149 1052664 1052665
scaffold_149 1052671 1052672
scaffold_149 1052684 1052685
scaffold_149 1052685 1052686
scaffold_149 1116917 1116918
scaffold_149 1117083 1117084
scaffold_149 1117094 1117095
scaffold_149 1117100 1117101
scaffold_149 1117117 1117118
scaffold_149 1117121 1117122
scaffold_149 1117125 1117126
scaffold_149 1117126 1117127
scaffold_149 1117127 1117128
scaffold_149 1117137 1117138
scaffold_1501 44957 44958
scaffold_1501 45327 45328
scaffold_150 1838828 1838829
scaffold_150 1838952 1838953
scaffold_150 1838965 1838966
scaffold_150 1838978 1838979
scaffold_150 1839330 1839331
scaffold_150 1839337 1839338
scaffold_150 1839338 1839339
scaffold_150 1839352 1839353
scaffold_150 1839362 1839363
scaffold_150 1839366 1839367
scaffold_150 1839401 1839402
scaffold_150 1839494 1839495
scaffold_150 1839495 1839496
scaffold_150 1839508 1839509
scaffold_150 1839511 1839512
scaffold_150 1839792 1839793
scaffold_150 1839802 1839803
scaffold_150 1839805 1839806
scaffold_1502 43354 43355
scaffold_1502 43376 43377
scaffold_1502 43439 43440
scaffold_1502 43458 43459
scaffold_1502 43460 43461
scaffold_1502 43503 43504
scaffold_151 1239368 1239369
scaffold_151 1239372 1239373
scaffold_151 1239373 1239374
scaffold_151 1239400 1239401
scaffold_151 1239402 1239403
scaffold_151 1239406 1239407
scaffold_151 1239410 1239411
scaffold_151 1239417 1239418
scaffold_151 1239446 1239447
scaffold_151 1239450 1239451
scaffold_151 1239457 1239458
scaffold_151 1239467 1239468
scaffold_151 1239500 1239501
scaffold_151 1239501 1239502
scaffold_151 1953180 1953181
scaffold_151 1953198 1953199
scaffold_151 1953204 1953205
scaffold_151 1953214 1953215
scaffold_151 1953218 1953219
scaffold_151 1953263 1953264
scaffold_151 1953274 1953275
scaffold_151 1953299 1953300
scaffold_151 1953300 1953301
scaffold_151 1953385 1953386
scaffold_151 1953386 1953387
scaffold_151 1953390 1953391
scaffold_151 1953393 1953394
scaffold_151 1953411 1953412
scaffold_151 1953421 1953422
scaffold_151 1953422 1953423
scaffold_151 1953444 1953445
scaffold_151 1953445 1953446
scaffold_151 1953446 1953447
scaffold_151 1953459 1953460
scaffold_151 1970326 1970327
scaffold_151 1970355 1970356
scaffold_151 1970449 1970450
scaffold_151 1970521 1970522
scaffold_151 1970529 1970530
scaffold_151 1970530 1970531
scaffold_15 1785891 1785892
scaffold_15 1785942 1785943
scaffold_15 1785973 1785974
scaffold_15 1786147 1786148
scaffold_152 1636217 1636218
scaffold_152 1636218 1636219
scaffold_152 1636219 1636220
scaffold_152 1636229 1636230
scaffold_152 1636230 1636231
scaffold_152 1636231 1636232
scaffold_152 1636232 1636233
scaffold_152 1636237 1636238
scaffold_152 1636240 1636241
scaffold_152 1636263 1636264
scaffold_152 1636322 1636323
scaffold_152 1636326 1636327
scaffold_152 1636327 1636328
scaffold_152 1636332 1636333
scaffold_152 1636338 1636339
scaffold_152 1636358 1636359
scaffold_152 1636362 1636363
scaffold_152 215640 215641
scaffold_152 215646 215647
scaffold_152 215649 215650
scaffold_152 215653 215654
scaffold_152 215655 215656
scaffold_152 215664 215665
scaffold_152 215665 215666
scaffold_152 215676 215677
scaffold_152 215677 215678
scaffold_152 215694 215695
scaffold_152 215970 215971
scaffold_152 215987 215988
scaffold_152 215999 216000
scaffold_152 216001 216002
scaffold_152 216017 216018
scaffold_15229 3164 3165
scaffold_15229 3184 3185
scaffold_15229 3244 3245
scaffold_15229 3258 3259
scaffold_15229 3318 3319
scaffold_15229 3319 3320
scaffold_15229 3378 3379
scaffold_15229 3410 3411
scaffold_15229 3421 3422
scaffold_15229 3422 3423
scaffold_15229 3428 3429
scaffold_15229 3462 3463
scaffold_15229 3482 3483
scaffold_15229 3486 3487
scaffold_15229 3487 3488
scaffold_15229 3488 3489
scaffold_15229 3489 3490
scaffold_15229 3496 3497
scaffold_15229 3497 3498
scaffold_15229 3508 3509
scaffold_15229 3511 3512
scaffold_15229 3514 3515
scaffold_1529 15731 15732
scaffold_1529 15732 15733
scaffold_1529 15733 15734
scaffold_1529 15852 15853
scaffold_15314 1050 1051
scaffold_15314 1051 1052
scaffold_15314 1065 1066
scaffold_15314 1087 1088
scaffold_15314 1167 1168
scaffold_15314 919 920
scaffold_15314 941 942
scaffold_15314 942 943
scaffold_15314 944 945
scaffold_15402 3660 3661
scaffold_15402 3788 3789
scaffold_15402 4107 4108
scaffold_154 1328702 1328703
scaffold_154 1328713 1328714
scaffold_154 1328721 1328722
scaffold_154 1328815 1328816
scaffold_154 1328835 1328836
scaffold_154 1328837 1328838
scaffold_154 178324 178325
scaffold_154 178565 178566
scaffold_154 178713 178714
scaffold_154 2081997 2081998
scaffold_154 2082042 2082043
scaffold_154 2082208 2082209
scaffold_154 2082304 2082305
scaffold_154 2082311 2082312
scaffold_154 2082314 2082315
scaffold_154 2082316 2082317
scaffold_154 2082328 2082329
scaffold_154 2082336 2082337
scaffold_154 2084760 2084761
scaffold_154 2084828 2084829
scaffold_154 2084893 2084894
scaffold_154 214193 214194
scaffold_154 214204 214205
scaffold_154 214205 214206
scaffold_154 214309 214310
scaffold_154 214310 214311
scaffold_154 23186 23187
scaffold_154 23187 23188
scaffold_154 23189 23190
scaffold_154 23285 23286
scaffold_154 23324 23325
scaffold_154 478742 478743
scaffold_154 478743 478744
scaffold_154 478781 478782
scaffold_154 478788 478789
scaffold_154 478795 478796
scaffold_154 478798 478799
scaffold_154 478936 478937
scaffold_154 478943 478944
scaffold_154 479129 479130
scaffold_154 479159 479160
scaffold_154 479160 479161
scaffold_154 479165 479166
scaffold_154 479168 479169
scaffold_154 479171 479172
scaffold_154 479196 479197
scaffold_154 479212 479213
scaffold_15461 3900 3901
scaffold_15461 3915 3916
scaffold_15461 3920 3921
scaffold_15461 3921 3922
scaffold_15461 3944 3945
scaffold_15461 3951 3952
scaffold_15461 3966 3967
scaffold_15461 3978 3979
scaffold_15461 3998 3999
scaffold_15461 4010 4011
scaffold_15461 4028 4029
scaffold_15511 152 153
scaffold_15511 210 211
scaffold_15511 344 345
scaffold_155 1142881 1142882
scaffold_155 1142908 1142909
scaffold_155 1142909 1142910
scaffold_155 1142936 1142937
scaffold_155 1142942 1142943
scaffold_155 1143098 1143099
scaffold_155 2109681 2109682
scaffold_155 2109682 2109683
scaffold_155 2109693 2109694
scaffold_155 2109705 2109706
scaffold_155 2109709 2109710
scaffold_155 2109710 2109711
scaffold_155 2109714 2109715
scaffold_155 2109736 2109737
scaffold_155 2109750 2109751
scaffold_155 2109755 2109756
scaffold_155 2109760 2109761
scaffold_155 2109785 2109786
scaffold_155 2109791 2109792
scaffold_155 2109799 2109800
scaffold_155 2109882 2109883
scaffold_155 2109922 2109923
scaffold_155 2109938 2109939
scaffold_155 2109951 2109952
scaffold_155 2109952 2109953
scaffold_155 2109958 2109959
scaffold_155 2109980 2109981
scaffold_155 2109983 2109984
scaffold_155 2109992 2109993
scaffold_155 2109995 2109996
scaffold_155 2110004 2110005
scaffold_155 2110014 2110015
scaffold_155 2110019 2110020
scaffold_155 2111292 2111293
scaffold_155 2111293 2111294
scaffold_155 2111314 2111315
scaffold_155 2111404 2111405
scaffold_155 2111412 2111413
scaffold_155 2201661 2201662
scaffold_155 2201675 2201676
scaffold_155 2201680 2201681
scaffold_155 2201683 2201684
scaffold_155 2201685 2201686
scaffold_155 2201690 2201691
scaffold_155 2201707 2201708
scaffold_155 2201709 2201710
scaffold_155 2201766 2201767
scaffold_155 2201772 2201773
scaffold_155 2201782 2201783
scaffold_155 2201790 2201791
scaffold_155 543646 543647
scaffold_155 543651 543652
scaffold_155 543654 543655
scaffold_155 543699 543700
scaffold_155 543702 543703
scaffold_155 543704 543705
scaffold_155 543870 543871
scaffold_155 543914 543915
scaffold_155 543920 543921
scaffold_155 734626 734627
scaffold_155 734632 734633
scaffold_155 734636 734637
scaffold_155 734639 734640
scaffold_155 734640 734641
scaffold_155 734641 734642
scaffold_155 734645 734646
scaffold_155 734647 734648
scaffold_155 734648 734649
scaffold_155 734708 734709
scaffold_155 734713 734714
scaffold_155 734714 734715
scaffold_155 734720 734721
scaffold_155 734722 734723
scaffold_155 734738 734739
scaffold_155 734741 734742
scaffold_155 734747 734748
scaffold_155 734878 734879
scaffold_155 885472 885473
scaffold_155 885488 885489
scaffold_155 885569 885570
scaffold_155 885788 885789
scaffold_1560 24027 24028
scaffold_1560 24169 24170
scaffold_1560 24314 24315
scaffold_1560 24317 24318
scaffold_1560 24367 24368
scaffold_1560 24368 24369
scaffold_1560 24378 24379
scaffold_1560 24424 24425
scaffold_1560 24491 24492
scaffold_1560 24539 24540
scaffold_1560 24540 24541
scaffold_1560 44055 44056
scaffold_1560 44065 44066
scaffold_1560 44066 44067
scaffold_1560 44262 44263
scaffold_1560 44329 44330
scaffold_1560 44369 44370
scaffold_158 1742619 1742620
scaffold_158 1742620 1742621
scaffold_158 1742626 1742627
scaffold_158 1742627 1742628
scaffold_158 1742630 1742631
scaffold_158 1742641 1742642
scaffold_158 1742670 1742671
scaffold_158 1742697 1742698
scaffold_158 1742840 1742841
scaffold_158 1742841 1742842
scaffold_158 1742876 1742877
scaffold_158 1742889 1742890
scaffold_159 1512244 1512245
scaffold_159 1512258 1512259
scaffold_159 1512282 1512283
scaffold_159 1512330 1512331
scaffold_159 1512336 1512337
scaffold_159 1512337 1512338
scaffold_159 1512343 1512344
scaffold_159 1512344 1512345
scaffold_159 1512363 1512364
scaffold_159 1512369 1512370
scaffold_159 220869 220870
scaffold_159 220879 220880
scaffold_159 220883 220884
scaffold_159 220884 220885
scaffold_159 220889 220890
scaffold_159 220890 220891
scaffold_159 220891 220892
scaffold_159 220892 220893
scaffold_159 220896 220897
scaffold_159 220948 220949
scaffold_159 220949 220950
scaffold_159 220954 220955
scaffold_159 220955 220956
scaffold_159 220956 220957
scaffold_159 220957 220958
scaffold_159 220971 220972
scaffold_159 220974 220975
scaffold_159 220975 220976
scaffold_159 220976 220977
scaffold_159 220979 220980
scaffold_159 496259 496260
scaffold_159 496265 496266
scaffold_159 496268 496269
scaffold_159 496432 496433
scaffold_159 496441 496442
scaffold_159 496448 496449
scaffold_1 5952317 5952318
scaffold_1 5952514 5952515
scaffold_1 5952521 5952522
scaffold_1 5952522 5952523
scaffold_1 5952523 5952524
scaffold_1598 32935 32936
scaffold_1598 33279 33280
scaffold_1598 33280 33281
scaffold_1598 33290 33291
scaffold_1598 33302 33303
scaffold_1598 33308 33309
scaffold_160 2173325 2173326
scaffold_160 2173400 2173401
scaffold_160 2173427 2173428
scaffold_160 2173431 2173432
scaffold_160 2173441 2173442
scaffold_160 2173444 2173445
scaffold_160 2173445 2173446
scaffold_160 2173447 2173448
scaffold_160 2173460 2173461
scaffold_160 2173461 2173462
scaffold_160 2173462 2173463
scaffold_160 2173469 2173470
scaffold_160 2173478 2173479
scaffold_161 1171982 1171983
scaffold_161 1171998 1171999
scaffold_161 1172004 1172005
scaffold_161 1172005 1172006
scaffold_161 1172008 1172009
scaffold_161 1172029 1172030
scaffold_161 1172094 1172095
scaffold_161 1172111 1172112
scaffold_161 1172112 1172113
scaffold_161 1172127 1172128
scaffold_16 1140561 1140562
scaffold_16 1140606 1140607
scaffold_16 1140608 1140609
scaffold_16 1140617 1140618
scaffold_16 1140666 1140667
scaffold_16 1140667 1140668
scaffold_161 1460980 1460981
scaffold_161 1460984 1460985
scaffold_161 1460985 1460986
scaffold_161 1460990 1460991
scaffold_161 1461005 1461006
scaffold_161 1461010 1461011
scaffold_161 1461011 1461012
scaffold_161 1461016 1461017
scaffold_161 1461026 1461027
scaffold_161 1461027 1461028
scaffold_161 1461196 1461197
scaffold_161 1461205 1461206
scaffold_161 1461209 1461210
scaffold_161 1461232 1461233
scaffold_161 1461243 1461244
scaffold_161 1461327 1461328
scaffold_161 1461337 1461338
scaffold_161 1461344 1461345
scaffold_161 1461352 1461353
scaffold_161 2103738 2103739
scaffold_161 2103762 2103763
scaffold_161 2103763 2103764
scaffold_161 2103767 2103768
scaffold_161 2103779 2103780
scaffold_161 2103787 2103788
scaffold_161 2103820 2103821
scaffold_161 2103834 2103835
scaffold_161 2103880 2103881
scaffold_161 2103905 2103906
scaffold_161 2103907 2103908
scaffold_161 2103914 2103915
scaffold_161 2103920 2103921
scaffold_161 2103988 2103989
scaffold_161 2104039 2104040
scaffold_161 323309 323310
scaffold_161 323310 323311
scaffold_161 323312 323313
scaffold_161 323316 323317
scaffold_161 323339 323340
scaffold_161 323363 323364
scaffold_161 323364 323365
scaffold_161 323413 323414
scaffold_161 323441 323442
scaffold_161 323465 323466
scaffold_161 323466 323467
scaffold_161 323467 323468
scaffold_161 323468 323469
scaffold_161 323480 323481
scaffold_161 323498 323499
scaffold_161 323502 323503
scaffold_16205 3426 3427
scaffold_16205 3427 3428
scaffold_16205 3428 3429
scaffold_16205 3446 3447
scaffold_16205 3617 3618
scaffold_16205 3618 3619
scaffold_16205 3619 3620
scaffold_16205 3620 3621
scaffold_16205 3623 3624
scaffold_16205 3658 3659
scaffold_162 1124670 1124671
scaffold_162 1124691 1124692
scaffold_162 1124756 1124757
scaffold_162 1124765 1124766
scaffold_162 1124766 1124767
scaffold_162 1124769 1124770
scaffold_162 1124782 1124783
scaffold_162 1124789 1124790
scaffold_16 2629547 2629548
scaffold_16 2629556 2629557
scaffold_16 2629601 2629602
scaffold_16 2629609 2629610
scaffold_16 2629628 2629629
scaffold_16 2629631 2629632
scaffold_16 2629653 2629654
scaffold_163 1717162 1717163
scaffold_163 1717163 1717164
scaffold_163 1717164 1717165
scaffold_163 1717165 1717166
scaffold_163 1717183 1717184
scaffold_163 1717192 1717193
scaffold_163 1717193 1717194
scaffold_163 1717220 1717221
scaffold_163 1717221 1717222
scaffold_163 1717391 1717392
scaffold_163 1717398 1717399
scaffold_163 1717463 1717464
scaffold_163 35404 35405
scaffold_163 35546 35547
scaffold_163 35564 35565
scaffold_16 4559773 4559774
scaffold_16 4560038 4560039
scaffold_16 4560078 4560079
scaffold_16 4560274 4560275
scaffold_164 862862 862863
scaffold_164 862873 862874
scaffold_164 862874 862875
scaffold_164 862896 862897
scaffold_164 862921 862922
scaffold_164 863041 863042
scaffold_164 863069 863070
scaffold_164 863086 863087
scaffold_164 863095 863096
scaffold_165 579057 579058
scaffold_165 579064 579065
scaffold_165 579182 579183
scaffold_165 579185 579186
scaffold_165 579190 579191
scaffold_167 1609780 1609781
scaffold_167 1610149 1610150
scaffold_1676 16283 16284
scaffold_1676 16290 16291
scaffold_1676 16351 16352
scaffold_1676 16448 16449
scaffold_1676 16459 16460
scaffold_1676 16461 16462
scaffold_1676 16467 16468
scaffold_1676 16468 16469
scaffold_1676 18547 18548
scaffold_1676 18585 18586
scaffold_1676 18724 18725
scaffold_168 1894630 1894631
scaffold_168 1894913 1894914
scaffold_168 1894999 1895000
scaffold_168 1895143 1895144
scaffold_168 1990934 1990935
scaffold_168 1990945 1990946
scaffold_168 1990959 1990960
scaffold_168 1990969 1990970
scaffold_168 1990977 1990978
scaffold_168 1990980 1990981
scaffold_168 1991018 1991019
scaffold_168 1991019 1991020
scaffold_168 1991026 1991027
scaffold_168 1991048 1991049
scaffold_168 1991055 1991056
scaffold_168 1991097 1991098
scaffold_168 1991103 1991104
scaffold_168 1991112 1991113
scaffold_168 1991113 1991114
scaffold_168 1991190 1991191
scaffold_168 1991199 1991200
scaffold_168 1991200 1991201
scaffold_168 1991220 1991221
scaffold_168 1991221 1991222
scaffold_168 1991222 1991223
scaffold_168 1991224 1991225
scaffold_169 116749 116750
scaffold_169 116750 116751
scaffold_169 116752 116753
scaffold_169 116758 116759
scaffold_169 116777 116778
scaffold_169 116786 116787
scaffold_169 116796 116797
scaffold_169 116801 116802
scaffold_169 116815 116816
scaffold_169 116816 116817
scaffold_169 116919 116920
scaffold_169 116920 116921
scaffold_169 116926 116927
scaffold_169 116928 116929
scaffold_169 116950 116951
scaffold_169 116955 116956
scaffold_169 116957 116958
scaffold_169 116960 116961
scaffold_169 116966 116967
scaffold_169 1494621 1494622
scaffold_169 1494647 1494648
scaffold_169 1494648 1494649
scaffold_169 1494656 1494657
scaffold_169 1494694 1494695
scaffold_169 1494719 1494720
scaffold_169 1494769 1494770
scaffold_169 1494782 1494783
scaffold_169 1494787 1494788
scaffold_169 1494789 1494790
scaffold_169 1494838 1494839
scaffold_169 1494847 1494848
scaffold_169 1494848 1494849
scaffold_169 1494851 1494852
scaffold_169 1494853 1494854
scaffold_169 1494856 1494857
scaffold_169 1494857 1494858
scaffold_169 1494863 1494864
scaffold_169 1494879 1494880
scaffold_169 1494900 1494901
scaffold_169 1494913 1494914
scaffold_169 1494918 1494919
scaffold_169 1494927 1494928
scaffold_17027 523 524
scaffold_17027 634 635
scaffold_17027 637 638
scaffold_170 42905 42906
scaffold_170 43045 43046
scaffold_170 43066 43067
scaffold_170 509416 509417
scaffold_170 509459 509460
scaffold_170 509499 509500
scaffold_170 509502 509503
scaffold_170 509508 509509
scaffold_170 509513 509514
scaffold_170 509517 509518
scaffold_170 509531 509532
scaffold_170 509532 509533
scaffold_170 509543 509544
scaffold_170 509575 509576
scaffold_170 509582 509583
scaffold_17 1038194 1038195
scaffold_17 1038344 1038345
scaffold_171 396121 396122
scaffold_171 396132 396133
scaffold_171 396142 396143
scaffold_171 396158 396159
scaffold_171 396162 396163
scaffold_171 396241 396242
scaffold_171 396243 396244
scaffold_171 396258 396259
scaffold_171 396261 396262
scaffold_171 396266 396267
scaffold_171 396269 396270
scaffold_171 396280 396281
scaffold_171 396288 396289
scaffold_171 396311 396312
scaffold_17 1476948 1476949
scaffold_17 1477348 1477349
scaffold_17 1477365 1477366
scaffold_172 209496 209497
scaffold_172 209670 209671
scaffold_172 209674 209675
scaffold_172 209677 209678
scaffold_172 209679 209680
scaffold_172 209685 209686
scaffold_172 209686 209687
scaffold_172 209687 209688
scaffold_172 209691 209692
scaffold_172 209692 209693
scaffold_172 209697 209698
scaffold_172 209700 209701
scaffold_172 209715 209716
scaffold_172 209752 209753
scaffold_172 209762 209763
scaffold_172 209781 209782
scaffold_172 209791 209792
scaffold_172 209798 209799
scaffold_172 209803 209804
scaffold_17 2243630 2243631
scaffold_17 2243741 2243742
scaffold_17 2243743 2243744
scaffold_17 2530197 2530198
scaffold_17 2530203 2530204
scaffold_17 2530204 2530205
scaffold_17 2530221 2530222
scaffold_17 2530235 2530236
scaffold_17 2530256 2530257
scaffold_17 2530266 2530267
scaffold_17 2530291 2530292
scaffold_17 2530293 2530294
scaffold_17 2530294 2530295
scaffold_17 2530343 2530344
scaffold_17 2530359 2530360
scaffold_17 2530360 2530361
scaffold_17 2530367 2530368
scaffold_17 2531427 2531428
scaffold_17 2531433 2531434
scaffold_17 2531434 2531435
scaffold_17 2531435 2531436
scaffold_17 2531436 2531437
scaffold_17 2531444 2531445
scaffold_17 2531445 2531446
scaffold_17 2531446 2531447
scaffold_17 2531447 2531448
scaffold_17 2531448 2531449
scaffold_17 2531506 2531507
scaffold_17 2531507 2531508
scaffold_17 2531512 2531513
scaffold_17 2531518 2531519
scaffold_17 2531519 2531520
scaffold_17 2531525 2531526
scaffold_17 2531526 2531527
scaffold_17 2531544 2531545
scaffold_17 2531631 2531632
scaffold_173 262910 262911
scaffold_173 262925 262926
scaffold_173 262930 262931
scaffold_173 263132 263133
scaffold_173 263213 263214
scaffold_174 1395946 1395947
scaffold_174 1395983 1395984
scaffold_174 1396191 1396192
scaffold_17450 1436 1437
scaffold_17450 1437 1438
scaffold_17450 1438 1439
scaffold_17450 1516 1517
scaffold_17450 1518 1519
scaffold_17450 1536 1537
scaffold_174 806559 806560
scaffold_174 806561 806562
scaffold_174 806665 806666
scaffold_174 806681 806682
scaffold_174 806684 806685
scaffold_174 806691 806692
scaffold_174 806692 806693
scaffold_174 806756 806757
scaffold_174 806763 806764
scaffold_17 4905819 4905820
scaffold_17 4905820 4905821
scaffold_17 4905821 4905822
scaffold_17 4905836 4905837
scaffold_17 4905845 4905846
scaffold_17 4905852 4905853
scaffold_17 4905857 4905858
scaffold_17 4905933 4905934
scaffold_17 4972806 4972807
scaffold_17 4972813 4972814
scaffold_17 4972818 4972819
scaffold_17 4972827 4972828
scaffold_17 4972842 4972843
scaffold_17 4972843 4972844
scaffold_17 4972854 4972855
scaffold_17 4972883 4972884
scaffold_17 4972951 4972952
scaffold_17 4972952 4972953
scaffold_17 4972974 4972975
scaffold_17 4972975 4972976
scaffold_17 4972979 4972980
scaffold_17 4972982 4972983
scaffold_17 4972998 4972999
scaffold_17 4973004 4973005
scaffold_17 4973006 4973007
scaffold_17 4973017 4973018
scaffold_17 4973018 4973019
scaffold_17 4973024 4973025
scaffold_17 4973038 4973039
scaffold_17 497979 497980
scaffold_17 497990 497991
scaffold_17 497994 497995
scaffold_17 498104 498105
scaffold_17 498105 498106
scaffold_17 498163 498164
scaffold_17 498187 498188
scaffold_17 4984721 4984722
scaffold_17 4984983 4984984
scaffold_17 4984991 4984992
scaffold_17 4984998 4984999
scaffold_17 4984999 4985000
scaffold_17 4985007 4985008
scaffold_17 4985017 4985018
scaffold_17 4985079 4985080
scaffold_17 4985086 4985087
scaffold_17 4985091 4985092
scaffold_17 4985092 4985093
scaffold_175 1891228 1891229
scaffold_175 1891242 1891243
scaffold_175 1891243 1891244
scaffold_175 1891247 1891248
scaffold_175 1891314 1891315
scaffold_175 1891356 1891357
scaffold_175 1891363 1891364
scaffold_175 1891390 1891391
scaffold_175 1891394 1891395
scaffold_175 1891398 1891399
scaffold_175 1891407 1891408
scaffold_175 1891408 1891409
scaffold_175 1891413 1891414
scaffold_175 1891422 1891423
scaffold_175 1891423 1891424
scaffold_175 1891439 1891440
scaffold_175 1891440 1891441
scaffold_175 1891458 1891459
scaffold_175 1903322 1903323
scaffold_175 1903333 1903334
scaffold_175 1903338 1903339
scaffold_175 1903339 1903340
scaffold_175 1903345 1903346
scaffold_175 1903378 1903379
scaffold_175 1903391 1903392
scaffold_175 1903392 1903393
scaffold_175 1903393 1903394
scaffold_175 1903400 1903401
scaffold_175 1903444 1903445
scaffold_175 1903450 1903451
scaffold_175 1903467 1903468
scaffold_175 1903476 1903477
scaffold_175 1903478 1903479
scaffold_175 1903500 1903501
scaffold_175 1903520 1903521
scaffold_175 1903521 1903522
scaffold_175 1903522 1903523
scaffold_175 1903523 1903524
scaffold_175 1903526 1903527
scaffold_175 1903532 1903533
scaffold_175 1903580 1903581
scaffold_177 1579514 1579515
scaffold_177 1579524 1579525
scaffold_177 1579538 1579539
scaffold_177 1579551 1579552
scaffold_177 1579554 1579555
scaffold_177 1579700 1579701
scaffold_177 1579722 1579723
scaffold_177 1579725 1579726
scaffold_177 1579738 1579739
scaffold_177 1579749 1579750
scaffold_177 1579769 1579770
scaffold_177 1579774 1579775
scaffold_177 45200 45201
scaffold_177 45201 45202
scaffold_177 45203 45204
scaffold_177 45204 45205
scaffold_177 45205 45206
scaffold_177 45206 45207
scaffold_177 45213 45214
scaffold_177 45214 45215
scaffold_177 45232 45233
scaffold_177 45279 45280
scaffold_177 45286 45287
scaffold_177 45300 45301
scaffold_177 45301 45302
scaffold_177 45305 45306
scaffold_177 45765 45766
scaffold_1778 13029 13030
scaffold_1778 13035 13036
scaffold_1778 13039 13040
scaffold_1778 13047 13048
scaffold_1778 13049 13050
scaffold_1778 13050 13051
scaffold_1778 13110 13111
scaffold_1778 13121 13122
scaffold_1778 13146 13147
scaffold_1778 13147 13148
scaffold_1778 13148 13149
scaffold_1778 13149 13150
scaffold_1778 13150 13151
scaffold_1778 13154 13155
scaffold_178 1630766 1630767
scaffold_178 1630769 1630770
scaffold_178 1630788 1630789
scaffold_178 1630790 1630791
scaffold_178 1630849 1630850
scaffold_178 1630981 1630982
scaffold_178 1630982 1630983
scaffold_178 1630992 1630993
scaffold_178 1630996 1630997
scaffold_178 1630999 1631000
scaffold_178 1631000 1631001
scaffold_178 1631008 1631009
scaffold_178 1970761 1970762
scaffold_178 1971124 1971125
scaffold_178 2023378 2023379
scaffold_178 2023380 2023381
scaffold_178 2023386 2023387
scaffold_178 2023388 2023389
scaffold_178 2023389 2023390
scaffold_178 2023420 2023421
scaffold_178 2023507 2023508
scaffold_178 2023531 2023532
scaffold_178 577232 577233
scaffold_178 577238 577239
scaffold_178 577343 577344
scaffold_178 650478 650479
scaffold_178 650481 650482
scaffold_178 650482 650483
scaffold_178 650483 650484
scaffold_178 650484 650485
scaffold_178 650485 650486
scaffold_178 650486 650487
scaffold_178 650502 650503
scaffold_178 650766 650767
scaffold_178 650768 650769
scaffold_178 650775 650776
scaffold_17 890145 890146
scaffold_17 890148 890149
scaffold_17 890179 890180
scaffold_17 890317 890318
scaffold_17 890323 890324
scaffold_17 890326 890327
scaffold_17 890339 890340
scaffold_179 1869967 1869968
scaffold_179 1869980 1869981
scaffold_179 1869983 1869984
scaffold_179 1870008 1870009
scaffold_179 1870016 1870017
scaffold_179 1870041 1870042
scaffold_179 1870043 1870044
scaffold_179 1870055 1870056
scaffold_179 1870062 1870063
scaffold_179 1870069 1870070
scaffold_179 1870071 1870072
scaffold_179 1870079 1870080
scaffold_179 1870083 1870084
scaffold_179 1870086 1870087
scaffold_179 1870102 1870103
scaffold_179 1870103 1870104
scaffold_179 1870109 1870110
scaffold_179 1870116 1870117
scaffold_179 1870119 1870120
scaffold_179 1870129 1870130
scaffold_179 1870137 1870138
scaffold_179 1883514 1883515
scaffold_179 1883518 1883519
scaffold_179 1883520 1883521
scaffold_179 1883528 1883529
scaffold_179 1883553 1883554
scaffold_179 1883556 1883557
scaffold_179 1883655 1883656
scaffold_179 1883656 1883657
scaffold_179 1883657 1883658
scaffold_179 1883663 1883664
scaffold_179 1883685 1883686
scaffold_179 1883699 1883700
scaffold_179 267017 267018
scaffold_179 267022 267023
scaffold_179 267023 267024
scaffold_179 267026 267027
scaffold_179 267111 267112
scaffold_179 267119 267120
scaffold_179 558162 558163
scaffold_179 558248 558249
scaffold_179 558286 558287
scaffold_179 558310 558311
scaffold_179 835291 835292
scaffold_179 835295 835296
scaffold_179 835316 835317
scaffold_179 835319 835320
scaffold_179 835412 835413
scaffold_179 835430 835431
scaffold_179 835435 835436
scaffold_179 835439 835440
scaffold_179 835442 835443
scaffold_179 835446 835447
scaffold_179 835447 835448
scaffold_179 835462 835463
scaffold_179 835463 835464
scaffold_179 835464 835465
scaffold_179 835480 835481
scaffold_179 835482 835483
scaffold_179 835496 835497
scaffold_179 835530 835531
scaffold_179 835531 835532
scaffold_180 990053 990054
scaffold_180 990128 990129
scaffold_180 990155 990156
scaffold_180 991074 991075
scaffold_180 991084 991085
scaffold_180 991109 991110
scaffold_180 991203 991204
scaffold_180 991288 991289
scaffold_180 991291 991292
scaffold_180 991301 991302
scaffold_180 991315 991316
scaffold_180 991319 991320
scaffold_180 991321 991322
scaffold_180 991324 991325
scaffold_180 991355 991356
scaffold_180 991365 991366
scaffold_180 991368 991369
scaffold_180 991375 991376
scaffold_181 1384481 1384482
scaffold_181 1384632 1384633
scaffold_181 1384679 1384680
scaffold_18 1594463 1594464
scaffold_18 1594475 1594476
scaffold_18 1594525 1594526
scaffold_18 1594534 1594535
scaffold_18 1594544 1594545
scaffold_18 1594559 1594560
scaffold_18 1594567 1594568
scaffold_18 1598080 1598081
scaffold_18 1598191 1598192
scaffold_18 1598206 1598207
scaffold_18 2192763 2192764
scaffold_18 2192776 2192777
scaffold_18 2192777 2192778
scaffold_18 2192795 2192796
scaffold_18 2192796 2192797
scaffold_18 2192851 2192852
scaffold_18 2192857 2192858
scaffold_18 2192862 2192863
scaffold_18 2192877 2192878
scaffold_18 2192895 2192896
scaffold_18 2467446 2467447
scaffold_18 2467665 2467666
scaffold_18 2467668 2467669
scaffold_18 2467676 2467677
scaffold_18 2467693 2467694
scaffold_18 2467694 2467695
scaffold_18 2467697 2467698
scaffold_18 2467716 2467717
scaffold_18 2467775 2467776
scaffold_18 2467794 2467795
scaffold_18 2467807 2467808
scaffold_18 2467809 2467810
scaffold_18 2467810 2467811
scaffold_18 2467817 2467818
scaffold_18 2467824 2467825
scaffold_18 2467829 2467830
scaffold_18 2467833 2467834
scaffold_18 2467836 2467837
scaffold_182 556597 556598
scaffold_182 556785 556786
scaffold_182 556811 556812
scaffold_182 556815 556816
scaffold_182 556816 556817
scaffold_182 556831 556832
scaffold_182 556844 556845
scaffold_182 556849 556850
scaffold_182 556854 556855
scaffold_183 1329843 1329844
scaffold_183 1329845 1329846
scaffold_183 1329851 1329852
scaffold_183 1329853 1329854
scaffold_183 1329861 1329862
scaffold_183 1329862 1329863
scaffold_183 1329863 1329864
scaffold_183 1329865 1329866
scaffold_183 1329866 1329867
scaffold_183 1329868 1329869
scaffold_183 1329875 1329876
scaffold_183 1329910 1329911
scaffold_183 1329924 1329925
scaffold_183 1329936 1329937
scaffold_183 1329952 1329953
scaffold_183 1329954 1329955
scaffold_183 1329968 1329969
scaffold_183 1329969 1329970
scaffold_183 1329973 1329974
scaffold_183 1329988 1329989
scaffold_183 1329997 1329998
scaffold_183 1329998 1329999
scaffold_183 1330003 1330004
scaffold_183 1330008 1330009
scaffold_183 1330019 1330020
scaffold_183 1330035 1330036
scaffold_18 4015348 4015349
scaffold_18 4015349 4015350
scaffold_18 4015356 4015357
scaffold_18 4015359 4015360
scaffold_18 4015386 4015387
scaffold_18 4015396 4015397
scaffold_18 4015517 4015518
scaffold_18 4015546 4015547
scaffold_18 4335991 4335992
scaffold_18 4336002 4336003
scaffold_18 4336003 4336004
scaffold_18 4336004 4336005
scaffold_18 4336006 4336007
scaffold_18 4336013 4336014
scaffold_18 4336180 4336181
scaffold_18 4336197 4336198
scaffold_18 4336202 4336203
scaffold_18 4336226 4336227
scaffold_18 4336545 4336546
scaffold_18 4500710 4500711
scaffold_18 4500730 4500731
scaffold_18 4500739 4500740
scaffold_18 4500749 4500750
scaffold_18 4500761 4500762
scaffold_18 4500765 4500766
scaffold_18 4500798 4500799
scaffold_18 4500800 4500801
scaffold_18 4500816 4500817
scaffold_18 4500818 4500819
scaffold_18 4500819 4500820
scaffold_18 4500823 4500824
scaffold_18 4500824 4500825
scaffold_18 4500829 4500830
scaffold_18 4500845 4500846
scaffold_184 630681 630682
scaffold_184 630685 630686
scaffold_184 630800 630801
scaffold_184 630801 630802
scaffold_185 1110368 1110369
scaffold_185 1110378 1110379
scaffold_185 1110497 1110498
scaffold_18 5206594 5206595
scaffold_18 5206595 5206596
scaffold_18 5206597 5206598
scaffold_18 5206598 5206599
scaffold_18 5206619 5206620
scaffold_18 5206623 5206624
scaffold_18 5206627 5206628
scaffold_18 5206666 5206667
scaffold_18 5206673 5206674
scaffold_18 5206734 5206735
scaffold_18 5206735 5206736
scaffold_18 5206743 5206744
scaffold_18 5206744 5206745
scaffold_18 5206749 5206750
scaffold_18 5206762 5206763
scaffold_186 1257677 1257678
scaffold_186 1257684 1257685
scaffold_186 1257717 1257718
scaffold_186 1257718 1257719
scaffold_186 1257759 1257760
scaffold_186 1257781 1257782
scaffold_186 1257819 1257820
scaffold_186 1257990 1257991
scaffold_186 1501486 1501487
scaffold_186 1501489 1501490
scaffold_186 1501490 1501491
scaffold_186 1501507 1501508
scaffold_186 1501514 1501515
scaffold_186 1501520 1501521
scaffold_186 1501525 1501526
scaffold_186 1501843 1501844
scaffold_187 1828631 1828632
scaffold_187 1828879 1828880
scaffold_188 1066289 1066290
scaffold_188 1066299 1066300
scaffold_188 1066381 1066382
scaffold_188 1066389 1066390
scaffold_188 1066401 1066402
scaffold_18 870207 870208
scaffold_18 870227 870228
scaffold_18 870251 870252
scaffold_18 870263 870264
scaffold_18 870274 870275
scaffold_18 870284 870285
scaffold_18 870285 870286
scaffold_18 870324 870325
scaffold_189 797977 797978
scaffold_189 798167 798168
scaffold_1898 23306 23307
scaffold_1898 23331 23332
scaffold_1898 23431 23432
scaffold_1902 13329 13330
scaffold_1902 13625 13626
scaffold_1902 13654 13655
scaffold_1902 13659 13660
scaffold_1902 13711 13712
scaffold_19 1019116 1019117
scaffold_19 1019120 1019121
scaffold_19 1019126 1019127
scaffold_19 1019128 1019129
scaffold_19 1019131 1019132
scaffold_19 1019247 1019248
scaffold_19 1019275 1019276
scaffold_19 1019343 1019344
scaffold_19 1019345 1019346
scaffold_19 1019563 1019564
scaffold_19 1119396 1119397
scaffold_19 1119871 1119872
scaffold_19 1119879 1119880
scaffold_19 1119890 1119891
scaffold_19 1119906 1119907
scaffold_191 1796587 1796588
scaffold_191 1796602 1796603
scaffold_191 1796605 1796606
scaffold_191 1796608 1796609
scaffold_191 1796612 1796613
scaffold_191 1796620 1796621
scaffold_191 1796621 1796622
scaffold_191 1796628 1796629
scaffold_191 1796629 1796630
scaffold_191 1796637 1796638
scaffold_191 1796638 1796639
scaffold_191 1796646 1796647
scaffold_191 1796691 1796692
scaffold_191 1796695 1796696
scaffold_191 1796700 1796701
scaffold_191 1796714 1796715
scaffold_191 1796730 1796731
scaffold_191 1796737 1796738
scaffold_191 1796738 1796739
scaffold_191 1796739 1796740
scaffold_191 341691 341692
scaffold_191 341694 341695
scaffold_191 341819 341820
scaffold_191 341829 341830
scaffold_191 341842 341843
scaffold_191 342057 342058
scaffold_191 542857 542858
scaffold_191 542888 542889
scaffold_191 543303 543304
scaffold_191 543305 543306
scaffold_191 543311 543312
scaffold_191 543314 543315
scaffold_191 543341 543342
scaffold_191 543345 543346
scaffold_191 543351 543352
scaffold_191 543352 543353
scaffold_19 1614190 1614191
scaffold_19 1614392 1614393
scaffold_19 1614422 1614423
scaffold_19 1696556 1696557
scaffold_19 1696696 1696697
scaffold_19 1696698 1696699
scaffold_19 1696718 1696719
scaffold_19 1696729 1696730
scaffold_19 1696871 1696872
scaffold_19 1844256 1844257
scaffold_19 1844281 1844282
scaffold_19 1844425 1844426
scaffold_19 2904536 2904537
scaffold_19 2904537 2904538
scaffold_19 2904538 2904539
scaffold_19 2904678 2904679
scaffold_193 1684052 1684053
scaffold_193 1684054 1684055
scaffold_193 1684268 1684269
scaffold_193 1684283 1684284
scaffold_193 1684288 1684289
scaffold_193 1684314 1684315
scaffold_193 1684508 1684509
scaffold_193 1684511 1684512
scaffold_193 1684623 1684624
scaffold_193 1684633 1684634
scaffold_19 3347800 3347801
scaffold_19 3347839 3347840
scaffold_19 3347856 3347857
scaffold_19 3347857 3347858
scaffold_19 3347863 3347864
scaffold_19 3347866 3347867
scaffold_19 3347874 3347875
scaffold_19 3348065 3348066
scaffold_19 3559947 3559948
scaffold_19 3559967 3559968
scaffold_19 3559978 3559979
scaffold_19 3560008 3560009
scaffold_19 3560098 3560099
scaffold_19 3560104 3560105
scaffold_19 3560109 3560110
scaffold_19 3560117 3560118
scaffold_19 3560121 3560122
scaffold_19 3560122 3560123
scaffold_19 3560126 3560127
scaffold_19 3560145 3560146
scaffold_19 3560146 3560147
scaffold_19 3560151 3560152
scaffold_19 3560157 3560158
scaffold_19 3560160 3560161
scaffold_19 3560161 3560162
scaffold_19 3560164 3560165
scaffold_19 3560165 3560166
scaffold_19 3560166 3560167
scaffold_19 3560176 3560177
scaffold_19 3560177 3560178
scaffold_19 3560178 3560179
scaffold_19 3560183 3560184
scaffold_19 3560184 3560185
scaffold_19 3560185 3560186
scaffold_19 3560190 3560191
scaffold_19 3560207 3560208
scaffold_19 3560211 3560212
scaffold_19 3560212 3560213
scaffold_19 3560215 3560216
scaffold_19 3560216 3560217
scaffold_19 3560235 3560236
scaffold_19 3560239 3560240
scaffold_19 3560246 3560247
scaffold_19 3560247 3560248
scaffold_19 3560248 3560249
scaffold_19 3560250 3560251
scaffold_19 3560253 3560254
scaffold_19 3560254 3560255
scaffold_19 3560259 3560260
scaffold_19 3560260 3560261
scaffold_19 3560261 3560262
scaffold_19 3560272 3560273
scaffold_19 3560274 3560275
scaffold_19 3560291 3560292
scaffold_19 3560295 3560296
scaffold_19 3560296 3560297
scaffold_19 3560334 3560335
scaffold_193 608028 608029
scaffold_193 608029 608030
scaffold_193 608034 608035
scaffold_193 608035 608036
scaffold_193 608042 608043
scaffold_193 608045 608046
scaffold_193 608053 608054
scaffold_193 608063 608064
scaffold_193 608069 608070
scaffold_193 608070 608071
scaffold_193 608077 608078
scaffold_193 608083 608084
scaffold_193 608383 608384
scaffold_193 608389 608390
scaffold_193 608393 608394
scaffold_193 608400 608401
scaffold_193 608409 608410
scaffold_193 608416 608417
scaffold_193 608417 608418
scaffold_19 3633463 3633464
scaffold_19 3633563 3633564
scaffold_19 4916473 4916474
scaffold_19 4916478 4916479
scaffold_19 4916490 4916491
scaffold_19 4916505 4916506
scaffold_19 4916509 4916510
scaffold_19 4916538 4916539
scaffold_19 4916582 4916583
scaffold_195 1769363 1769364
scaffold_195 1769370 1769371
scaffold_195 1769472 1769473
scaffold_195 1769487 1769488
scaffold_197 204340 204341
scaffold_197 204359 204360
scaffold_197 204360 204361
scaffold_197 204368 204369
scaffold_197 204377 204378
scaffold_197 204381 204382
scaffold_197 204401 204402
scaffold_197 204402 204403
scaffold_197 204403 204404
scaffold_197 204414 204415
scaffold_197 204446 204447
scaffold_1988 12530 12531
scaffold_1988 12832 12833
scaffold_1988 12868 12869
scaffold_198 912156 912157
scaffold_198 912170 912171
scaffold_198 912173 912174
scaffold_198 912183 912184
scaffold_198 912226 912227
scaffold_198 912227 912228
scaffold_198 912230 912231
scaffold_198 912231 912232
scaffold_198 912238 912239
scaffold_198 912245 912246
scaffold_198 912279 912280
scaffold_198 912286 912287
scaffold_198 912290 912291
scaffold_198 912295 912296
scaffold_198 912297 912298
scaffold_198 912301 912302
scaffold_198 912302 912303
scaffold_198 912303 912304
scaffold_198 912310 912311
scaffold_198 912312 912313
scaffold_198 912332 912333
scaffold_199 112697 112698
scaffold_199 112873 112874
scaffold_199 1721684 1721685
scaffold_199 1721690 1721691
scaffold_199 1721710 1721711
scaffold_199 1721730 1721731
scaffold_199 1721781 1721782
scaffold_199 1721784 1721785
scaffold_200 1358902 1358903
scaffold_200 1359397 1359398
scaffold_200 1359403 1359404
scaffold_200 1359405 1359406
scaffold_200 1359413 1359414
scaffold_200 1359416 1359417
scaffold_200 1359421 1359422
scaffold_200 1359426 1359427
scaffold_20 1087471 1087472
scaffold_20 1087472 1087473
scaffold_20 1087490 1087491
scaffold_20 1087491 1087492
scaffold_20 1087497 1087498
scaffold_20 1087498 1087499
scaffold_20 1087499 1087500
scaffold_20 1087506 1087507
scaffold_20 1087511 1087512
scaffold_20 1087512 1087513
scaffold_20 1087515 1087516
scaffold_20 1087517 1087518
scaffold_20 1087518 1087519
scaffold_20 1087522 1087523
scaffold_20 1087546 1087547
scaffold_20 1087547 1087548
scaffold_20 1087567 1087568
scaffold_20 1087573 1087574
scaffold_20 1087729 1087730
scaffold_20 1087747 1087748
scaffold_20 1087762 1087763
scaffold_20 1087769 1087770
scaffold_20 1087770 1087771
scaffold_20 1087776 1087777
scaffold_20 1087793 1087794
scaffold_20 1087805 1087806
scaffold_20 1087808 1087809
scaffold_20 1087811 1087812
scaffold_20 1087822 1087823
scaffold_20 1087851 1087852
scaffold_201 1469625 1469626
scaffold_201 1469689 1469690
scaffold_201 1469690 1469691
scaffold_201 1469700 1469701
scaffold_201 1469724 1469725
scaffold_201 1469749 1469750
scaffold_201 1469769 1469770
scaffold_201 1469782 1469783
scaffold_201 1469790 1469791
scaffold_201 1469792 1469793
scaffold_201 1469798 1469799
scaffold_201 1469855 1469856
scaffold_20 16505 16506
scaffold_20 16579 16580
scaffold_20 16624 16625
scaffold_20 16635 16636
scaffold_202 1108868 1108869
scaffold_202 1108875 1108876
scaffold_202 1108889 1108890
scaffold_202 1108890 1108891
scaffold_202 1108891 1108892
scaffold_202 1108904 1108905
scaffold_202 1109010 1109011
scaffold_202 1109065 1109066
scaffold_202 1109066 1109067
scaffold_202 1109084 1109085
scaffold_202 1109093 1109094
scaffold_202 1109096 1109097
scaffold_202 1238397 1238398
scaffold_202 1238411 1238412
scaffold_202 1238413 1238414
scaffold_202 1238423 1238424
scaffold_202 1238425 1238426
scaffold_202 1238431 1238432
scaffold_202 1238452 1238453
scaffold_202 1238498 1238499
scaffold_202 1238505 1238506
scaffold_202 1238516 1238517
scaffold_202 1238526 1238527
scaffold_202 1238537 1238538
scaffold_20 3928799 3928800
scaffold_20 3929013 3929014
scaffold_20 3929197 3929198
scaffold_20 4390235 4390236
scaffold_20 4390246 4390247
scaffold_20 4390257 4390258
scaffold_20 4390501 4390502
scaffold_20 4390522 4390523
scaffold_20 4390544 4390545
scaffold_20 4390555 4390556
scaffold_20 4390556 4390557
scaffold_20 4390561 4390562
scaffold_20 4390635 4390636
scaffold_20 4390640 4390641
scaffold_20 4390641 4390642
scaffold_20 4390647 4390648
scaffold_20 4390648 4390649
scaffold_20 4390655 4390656
scaffold_20 4390671 4390672
scaffold_20 4390796 4390797
scaffold_20 4390797 4390798
scaffold_20 4390803 4390804
scaffold_20 4390804 4390805
scaffold_20 4390811 4390812
scaffold_20 4390816 4390817
scaffold_20 4390827 4390828
scaffold_20 4390839 4390840
scaffold_204 862682 862683
scaffold_204 862683 862684
scaffold_204 862871 862872
scaffold_204 946293 946294
scaffold_204 946301 946302
scaffold_204 946318 946319
scaffold_204 946319 946320
scaffold_204 946407 946408
scaffold_204 946476 946477
scaffold_204 946482 946483
scaffold_204 946500 946501
scaffold_204 946502 946503
scaffold_204 946508 946509
scaffold_204 946544 946545
scaffold_204 946584 946585
scaffold_204 946587 946588
scaffold_204 946647 946648
scaffold_206 1177935 1177936
scaffold_206 1177982 1177983
scaffold_206 1177986 1177987
scaffold_206 1177987 1177988
scaffold_206 1178039 1178040
scaffold_206 1178060 1178061
scaffold_206 1178128 1178129
scaffold_206 1178131 1178132
scaffold_207 1818266 1818267
scaffold_207 1818285 1818286
scaffold_207 1818362 1818363
scaffold_207 1818374 1818375
scaffold_207 1818381 1818382
scaffold_207 1818409 1818410
scaffold_207 1818432 1818433
scaffold_207 1818433 1818434
scaffold_209 1642273 1642274
scaffold_209 1642862 1642863
scaffold_209 1642863 1642864
scaffold_210 1199097 1199098
scaffold_210 1199114 1199115
scaffold_210 1199130 1199131
scaffold_210 1199131 1199132
scaffold_210 1199133 1199134
scaffold_210 1199148 1199149
scaffold_210 1199153 1199154
scaffold_210 1199154 1199155
scaffold_210 1199180 1199181
scaffold_210 1199189 1199190
scaffold_210 1199192 1199193
scaffold_210 1199203 1199204
scaffold_210 1241154 1241155
scaffold_210 1241158 1241159
scaffold_210 1241180 1241181
scaffold_210 1241183 1241184
scaffold_210 1241185 1241186
scaffold_210 1241210 1241211
scaffold_210 1241282 1241283
scaffold_210 1241292 1241293
scaffold_210 1241298 1241299
scaffold_210 1241299 1241300
scaffold_210 1241303 1241304
scaffold_210 1241307 1241308
scaffold_210 1241308 1241309
scaffold_211 438586 438587
scaffold_211 438724 438725
scaffold_21 1503737 1503738
scaffold_21 1503777 1503778
scaffold_21 1504131 1504132
scaffold_21 1529438 1529439
scaffold_21 1529441 1529442
scaffold_21 1529538 1529539
scaffold_211 570068 570069
scaffold_211 570075 570076
scaffold_211 570076 570077
scaffold_211 570080 570081
scaffold_211 570083 570084
scaffold_211 570084 570085
scaffold_211 570085 570086
scaffold_211 570086 570087
scaffold_211 570180 570181
scaffold_211 570203 570204
scaffold_211 570204 570205
scaffold_211 570211 570212
scaffold_211 570221 570222
scaffold_211 570226 570227
scaffold_21 2073327 2073328
scaffold_21 2073342 2073343
scaffold_21 2073467 2073468
scaffold_21 2073519 2073520
scaffold_21 2073520 2073521
scaffold_21 2073523 2073524
scaffold_21 2165436 2165437
scaffold_21 2165450 2165451
scaffold_21 2165462 2165463
scaffold_21 2165471 2165472
scaffold_21 2165543 2165544
scaffold_21 2165544 2165545
scaffold_21 2165635 2165636
scaffold_21 2165910 2165911
scaffold_21 2165919 2165920
scaffold_21 2165920 2165921
scaffold_21 2165934 2165935
scaffold_21 2166934 2166935
scaffold_21 2166968 2166969
scaffold_21 2166977 2166978
scaffold_21 2167007 2167008
scaffold_21 2167016 2167017
scaffold_21 2167054 2167055
scaffold_21 2167071 2167072
scaffold_21 2167079 2167080
scaffold_21 2167080 2167081
scaffold_21 2167081 2167082
scaffold_21 2167082 2167083
scaffold_21 2167086 2167087
scaffold_21 2167087 2167088
scaffold_21 2167089 2167090
scaffold_21 2167092 2167093
scaffold_21 2167093 2167094
scaffold_21 2167096 2167097
scaffold_21 2167097 2167098
scaffold_21 2167103 2167104
scaffold_21 2167135 2167136
scaffold_21 2167152 2167153
scaffold_21 2205779 2205780
scaffold_21 2205798 2205799
scaffold_21 2205799 2205800
scaffold_21 2205800 2205801
scaffold_21 2205801 2205802
scaffold_21 2205818 2205819
scaffold_21 2205839 2205840
scaffold_21 2205842 2205843
scaffold_21 2205843 2205844
scaffold_21 2205916 2205917
scaffold_21 2205929 2205930
scaffold_21 2205933 2205934
scaffold_21 2205934 2205935
scaffold_21 2205939 2205940
scaffold_21 2205940 2205941
scaffold_21 2205973 2205974
scaffold_21 2206019 2206020
scaffold_21 2206035 2206036
scaffold_21 2206039 2206040
scaffold_21 2206040 2206041
scaffold_21 2206060 2206061
scaffold_21 2260548 2260549
scaffold_21 2260553 2260554
scaffold_21 2260554 2260555
scaffold_21 2260555 2260556
scaffold_21 2260556 2260557
scaffold_21 2260561 2260562
scaffold_21 2260588 2260589
scaffold_21 2260590 2260591
scaffold_21 2260597 2260598
scaffold_21 2260599 2260600
scaffold_21 2260623 2260624
scaffold_21 2260698 2260699
scaffold_21 2260757 2260758
scaffold_21 2260768 2260769
scaffold_21 2260769 2260770
scaffold_21 2260773 2260774
scaffold_21 2260776 2260777
scaffold_21 2260779 2260780
scaffold_21 2260816 2260817
scaffold_21 2260823 2260824
scaffold_21 2260830 2260831
scaffold_213 1134462 1134463
scaffold_213 1134556 1134557
scaffold_213 1134716 1134717
scaffold_213 1721559 1721560
scaffold_213 1721573 1721574
scaffold_213 1721599 1721600
scaffold_213 1721768 1721769
scaffold_2 135213 135214
scaffold_2 135225 135226
scaffold_2 135226 135227
scaffold_2 135240 135241
scaffold_2 135248 135249
scaffold_2 135290 135291
scaffold_2 135292 135293
scaffold_2 135296 135297
scaffold_2 135310 135311
scaffold_2 135311 135312
scaffold_2 135316 135317
scaffold_2 135322 135323
scaffold_2 135325 135326
scaffold_2 135331 135332
scaffold_2 1403126 1403127
scaffold_2 1403135 1403136
scaffold_2 1403149 1403150
scaffold_2 1403167 1403168
scaffold_2 1403393 1403394
scaffold_2 1403394 1403395
scaffold_2 1403416 1403417
scaffold_2 1405881 1405882
scaffold_2 1405882 1405883
scaffold_2 1405883 1405884
scaffold_2 1405884 1405885
scaffold_2 1405899 1405900
scaffold_2 1405930 1405931
scaffold_2 1405931 1405932
scaffold_2 1406006 1406007
scaffold_2 1408478 1408479
scaffold_2 1408516 1408517
scaffold_2 1408517 1408518
scaffold_2 1408521 1408522
scaffold_2 1408524 1408525
scaffold_2 1408630 1408631
scaffold_214 1566544 1566545
scaffold_214 1566664 1566665
scaffold_214 1566677 1566678
scaffold_2 1452343 1452344
scaffold_2 1452358 1452359
scaffold_2 1452550 1452551
scaffold_214 872251 872252
scaffold_214 872259 872260
scaffold_214 872261 872262
scaffold_214 872262 872263
scaffold_214 872280 872281
scaffold_214 872281 872282
scaffold_214 872282 872283
scaffold_214 872289 872290
scaffold_214 872290 872291
scaffold_214 872302 872303
scaffold_214 872362 872363
scaffold_217 357936 357937
scaffold_217 357937 357938
scaffold_217 357976 357977
scaffold_217 358037 358038
scaffold_217 376451 376452
scaffold_217 376460 376461
scaffold_217 376463 376464
scaffold_217 376464 376465
scaffold_217 376515 376516
scaffold_217 376574 376575
scaffold_217 376598 376599
scaffold_217 376600 376601
scaffold_217 376604 376605
scaffold_217 376619 376620
scaffold_217 377379 377380
scaffold_217 377629 377630
scaffold_217 377661 377662
scaffold_217 377687 377688
scaffold_217 377693 377694
scaffold_217 377723 377724
scaffold_217 377749 377750
scaffold_217 378135 378136
scaffold_217 378185 378186
scaffold_217 378186 378187
scaffold_217 378187 378188
scaffold_217 378189 378190
scaffold_217 378190 378191
scaffold_217 378193 378194
scaffold_217 378197 378198
scaffold_217 378200 378201
scaffold_217 378207 378208
scaffold_217 378211 378212
scaffold_217 378215 378216
scaffold_217 378219 378220
scaffold_217 378228 378229
scaffold_217 378231 378232
scaffold_217 378273 378274
scaffold_217 378278 378279
scaffold_217 378305 378306
scaffold_217 608048 608049
scaffold_217 608061 608062
scaffold_217 608075 608076
scaffold_217 608076 608077
scaffold_217 608087 608088
scaffold_217 608177 608178
scaffold_217 608182 608183
scaffold_217 608185 608186
scaffold_217 608193 608194
scaffold_217 608195 608196
scaffold_217 608209 608210
scaffold_217 608242 608243
scaffold_217 608454 608455
scaffold_218 1288016 1288017
scaffold_218 1288046 1288047
scaffold_218 1288057 1288058
scaffold_218 1288062 1288063
scaffold_218 1288067 1288068
scaffold_218 1288070 1288071
scaffold_218 1288071 1288072
scaffold_218 1288072 1288073
scaffold_218 1288119 1288120
scaffold_218 1289558 1289559
scaffold_218 1289660 1289661
scaffold_218 1290008 1290009
scaffold_218 1290052 1290053
scaffold_218 182847 182848
scaffold_218 182857 182858
scaffold_218 182899 182900
scaffold_218 183005 183006
scaffold_218 183028 183029
scaffold_219 1051450 1051451
scaffold_219 1051461 1051462
scaffold_219 1051462 1051463
scaffold_219 1051592 1051593
scaffold_219 1051609 1051610
scaffold_219 1051624 1051625
scaffold_219 1051630 1051631
scaffold_219 1051635 1051636
scaffold_219 1051644 1051645
scaffold_219 1051664 1051665
scaffold_219 1051665 1051666
scaffold_219 1051676 1051677
scaffold_219 1051696 1051697
scaffold_219 1051712 1051713
scaffold_219 1051718 1051719
scaffold_219 1051737 1051738
scaffold_219 1051748 1051749
scaffold_219 1051754 1051755
scaffold_219 1051757 1051758
scaffold_219 1051778 1051779
scaffold_219 1496639 1496640
scaffold_219 1496756 1496757
scaffold_219 1496778 1496779
scaffold_219 1496780 1496781
scaffold_219 1496786 1496787
scaffold_219 1496792 1496793
scaffold_219 1496794 1496795
scaffold_219 1496810 1496811
scaffold_219 1496817 1496818
scaffold_219 1496818 1496819
scaffold_219 1496833 1496834
scaffold_219 1496842 1496843
scaffold_219 1496844 1496845
scaffold_219 1496847 1496848
scaffold_219 1496858 1496859
scaffold_219 1496862 1496863
scaffold_219 1496868 1496869
scaffold_219 1496957 1496958
scaffold_219 1496958 1496959
scaffold_219 1496965 1496966
scaffold_219 1496966 1496967
scaffold_219 333323 333324
scaffold_219 333359 333360
scaffold_219 333568 333569
scaffold_220 15879 15880
scaffold_220 16010 16011
scaffold_220 754307 754308
scaffold_220 754310 754311
scaffold_220 754311 754312
scaffold_220 754313 754314
scaffold_220 754314 754315
scaffold_220 754318 754319
scaffold_220 754348 754349
scaffold_220 754349 754350
scaffold_220 754361 754362
scaffold_220 754399 754400
scaffold_220 754407 754408
scaffold_220 754416 754417
scaffold_220 754417 754418
scaffold_220 754418 754419
scaffold_220 754419 754420
scaffold_220 754420 754421
scaffold_220 754422 754423
scaffold_220 754425 754426
scaffold_220 754448 754449
scaffold_220 754451 754452
scaffold_220 754457 754458
scaffold_221 1604029 1604030
scaffold_221 1604042 1604043
scaffold_221 1604047 1604048
scaffold_221 1604049 1604050
scaffold_221 1604073 1604074
scaffold_221 1604078 1604079
scaffold_221 1604087 1604088
scaffold_221 1604093 1604094
scaffold_221 1604103 1604104
scaffold_221 1604158 1604159
scaffold_221 1604216 1604217
scaffold_221 1604281 1604282
scaffold_221 1604289 1604290
scaffold_22 2125133 2125134
scaffold_22 2125147 2125148
scaffold_22 2125150 2125151
scaffold_22 2125298 2125299
scaffold_22 2125312 2125313
scaffold_22 2125313 2125314
scaffold_22 2125446 2125447
scaffold_22 2125496 2125497
scaffold_22 2164017 2164018
scaffold_22 2164102 2164103
scaffold_22 2164109 2164110
scaffold_22 2164173 2164174
scaffold_22 2343157 2343158
scaffold_22 2343261 2343262
scaffold_22 2343263 2343264
scaffold_22 2343264 2343265
scaffold_22 2343278 2343279
scaffold_22 2343280 2343281
scaffold_22 2343305 2343306
scaffold_22 2343307 2343308
scaffold_22 2343313 2343314
scaffold_22 2343317 2343318
scaffold_22 2343318 2343319
scaffold_22 2343319 2343320
scaffold_22 2343321 2343322
scaffold_223 470495 470496
scaffold_223 470572 470573
scaffold_223 470576 470577
scaffold_223 470594 470595
scaffold_223 470595 470596
scaffold_223 470630 470631
scaffold_223 470639 470640
scaffold_223 470642 470643
scaffold_223 470646 470647
scaffold_223 470703 470704
scaffold_223 470721 470722
scaffold_224 1069554 1069555
scaffold_224 1069575 1069576
scaffold_224 1069613 1069614
scaffold_224 1069628 1069629
scaffold_224 1069629 1069630
scaffold_224 1069630 1069631
scaffold_224 1069634 1069635
scaffold_224 1069643 1069644
scaffold_224 1069646 1069647
scaffold_224 1069647 1069648
scaffold_224 1069650 1069651
scaffold_224 1069662 1069663
scaffold_224 1069792 1069793
scaffold_224 1211163 1211164
scaffold_224 1211205 1211206
scaffold_224 1211228 1211229
scaffold_224 1211271 1211272
scaffold_224 1211274 1211275
scaffold_224 1211295 1211296
scaffold_224 1211306 1211307
scaffold_224 1349629 1349630
scaffold_224 1349820 1349821
scaffold_224 1349837 1349838
scaffold_224 1349863 1349864
scaffold_224 1349912 1349913
scaffold_224 1639701 1639702
scaffold_224 1639726 1639727
scaffold_224 1639733 1639734
scaffold_224 1639737 1639738
scaffold_224 1639842 1639843
scaffold_224 1639851 1639852
scaffold_224 1639852 1639853
scaffold_224 1639853 1639854
scaffold_224 1639867 1639868
scaffold_224 1639868 1639869
scaffold_224 1639910 1639911
scaffold_224 1640277 1640278
scaffold_224 1640579 1640580
scaffold_224 1640621 1640622
scaffold_224 1640727 1640728
scaffold_224 977404 977405
scaffold_224 977689 977690
scaffold_225 979665 979666
scaffold_225 979666 979667
scaffold_225 979690 979691
scaffold_225 979692 979693
scaffold_225 979693 979694
scaffold_225 979712 979713
scaffold_225 979717 979718
scaffold_225 979718 979719
scaffold_225 979807 979808
scaffold_225 979823 979824
scaffold_225 979827 979828
scaffold_225 979831 979832
scaffold_225 979832 979833
scaffold_225 980044 980045
scaffold_226 1429225 1429226
scaffold_226 1429236 1429237
scaffold_226 1429237 1429238
scaffold_226 1429279 1429280
scaffold_226 1429280 1429281
scaffold_226 1429333 1429334
scaffold_226 1429337 1429338
scaffold_226 1429467 1429468
scaffold_226 1429491 1429492
scaffold_226 1429497 1429498
scaffold_226 1429508 1429509
scaffold_226 1429509 1429510
scaffold_226 1429512 1429513
scaffold_226 1429516 1429517
scaffold_226 1429519 1429520
scaffold_226 1429523 1429524
scaffold_226 1429524 1429525
scaffold_226 1429531 1429532
scaffold_226 1429543 1429544
scaffold_226 1429774 1429775
scaffold_226 1429776 1429777
scaffold_227 223025 223026
scaffold_227 223049 223050
scaffold_227 223050 223051
scaffold_227 223088 223089
scaffold_227 223097 223098
scaffold_227 223098 223099
scaffold_227 223195 223196
scaffold_227 571066 571067
scaffold_227 571071 571072
scaffold_227 571089 571090
scaffold_227 571195 571196
scaffold_227 571196 571197
scaffold_228 1261566 1261567
scaffold_228 1261571 1261572
scaffold_228 1261752 1261753
scaffold_228 1261757 1261758
scaffold_228 1261771 1261772
scaffold_228 1261840 1261841
scaffold_228 1261849 1261850
scaffold_228 1261868 1261869
scaffold_228 1261869 1261870
scaffold_228 1261876 1261877
scaffold_228 1261877 1261878
scaffold_228 1261878 1261879
scaffold_228 1261879 1261880
scaffold_228 1261881 1261882
scaffold_228 1391657 1391658
scaffold_228 1391703 1391704
scaffold_228 1391704 1391705
scaffold_228 1391710 1391711
scaffold_228 1391711 1391712
scaffold_228 1391712 1391713
scaffold_228 1391721 1391722
scaffold_228 1391723 1391724
scaffold_228 1391736 1391737
scaffold_228 1391737 1391738
scaffold_228 1391738 1391739
scaffold_228 1391780 1391781
scaffold_228 1391782 1391783
scaffold_228 1391867 1391868
scaffold_228 1391875 1391876
scaffold_228 1391899 1391900
scaffold_228 1391902 1391903
scaffold_228 1391903 1391904
scaffold_228 1659471 1659472
scaffold_228 1659574 1659575
scaffold_228 1659581 1659582
scaffold_229 1027545 1027546
scaffold_229 1027546 1027547
scaffold_229 1027673 1027674
scaffold_229 1292196 1292197
scaffold_229 1292277 1292278
scaffold_229 1292281 1292282
scaffold_229 1292313 1292314
scaffold_229 1292324 1292325
scaffold_229 1292325 1292326
scaffold_229 1292330 1292331
scaffold_229 1292336 1292337
scaffold_229 1292340 1292341
scaffold_229 1292349 1292350
scaffold_229 1292350 1292351
scaffold_229 1292353 1292354
scaffold_229 1292354 1292355
scaffold_229 1292358 1292359
scaffold_229 1292360 1292361
scaffold_229 1292361 1292362
scaffold_229 1292370 1292371
scaffold_229 1353504 1353505
scaffold_229 1353505 1353506
scaffold_229 1353506 1353507
scaffold_229 1353507 1353508
scaffold_229 1353508 1353509
scaffold_229 1353517 1353518
scaffold_229 1353523 1353524
scaffold_229 1353532 1353533
scaffold_229 1353533 1353534
scaffold_229 1353542 1353543
scaffold_229 1353543 1353544
scaffold_229 1353544 1353545
scaffold_229 1353545 1353546
scaffold_229 1353546 1353547
scaffold_229 1353892 1353893
scaffold_231 1039598 1039599
scaffold_231 1039624 1039625
scaffold_231 1039754 1039755
scaffold_231 1039761 1039762
scaffold_232 95215 95216
scaffold_232 95227 95228
scaffold_232 95231 95232
scaffold_232 95232 95233
scaffold_232 95240 95241
scaffold_232 95241 95242
scaffold_232 95242 95243
scaffold_232 95247 95248
scaffold_232 95252 95253
scaffold_232 95261 95262
scaffold_232 95307 95308
scaffold_232 95320 95321
scaffold_232 95321 95322
scaffold_232 95325 95326
scaffold_232 95326 95327
scaffold_232 95330 95331
scaffold_232 95343 95344
scaffold_232 95345 95346
scaffold_232 95346 95347
scaffold_232 95347 95348
scaffold_232 95348 95349
scaffold_232 95369 95370
scaffold_232 95370 95371
scaffold_232 95373 95374
scaffold_232 95762 95763
scaffold_233 859169 859170
scaffold_233 859224 859225
scaffold_233 859330 859331
scaffold_233 859387 859388
scaffold_23 4350461 4350462
scaffold_23 4350462 4350463
scaffold_23 4350469 4350470
scaffold_23 4350499 4350500
scaffold_23 4350501 4350502
scaffold_23 4350506 4350507
scaffold_23 4350510 4350511
scaffold_23 4350516 4350517
scaffold_23 4350527 4350528
scaffold_23 4350535 4350536
scaffold_23 4350538 4350539
scaffold_23 4350541 4350542
scaffold_23 4350564 4350565
scaffold_23 4350567 4350568
scaffold_23 4350568 4350569
scaffold_23 4350578 4350579
scaffold_23 4350586 4350587
scaffold_23 4350587 4350588
scaffold_23 4350594 4350595
scaffold_23 4350600 4350601
scaffold_234 358851 358852
scaffold_234 358854 358855
scaffold_234 358856 358857
scaffold_234 358874 358875
scaffold_234 358877 358878
scaffold_234 358907 358908
scaffold_234 358939 358940
scaffold_234 359418 359419
scaffold_234 359431 359432
scaffold_234 39267 39268
scaffold_234 39285 39286
scaffold_234 39441 39442
scaffold_234 39451 39452
scaffold_236 119102 119103
scaffold_236 119121 119122
scaffold_236 119123 119124
scaffold_236 119154 119155
scaffold_236 119172 119173
scaffold_236 119177 119178
scaffold_236 119291 119292
scaffold_236 119439 119440
scaffold_236 239315 239316
scaffold_236 239617 239618
scaffold_237 1035458 1035459
scaffold_237 1035492 1035493
scaffold_237 1035495 1035496
scaffold_237 1035504 1035505
scaffold_237 1035505 1035506
scaffold_237 1035506 1035507
scaffold_237 1035509 1035510
scaffold_237 1035522 1035523
scaffold_237 1035582 1035583
scaffold_237 1035596 1035597
scaffold_237 1035602 1035603
scaffold_237 1035623 1035624
scaffold_237 1035626 1035627
scaffold_237 1035627 1035628
scaffold_237 1035640 1035641
scaffold_237 1056422 1056423
scaffold_237 1056423 1056424
scaffold_237 1056441 1056442
scaffold_237 1056446 1056447
scaffold_237 1056447 1056448
scaffold_237 1056451 1056452
scaffold_237 1056542 1056543
scaffold_237 1056572 1056573
scaffold_237 1056574 1056575
scaffold_237 1056686 1056687
scaffold_237 1056705 1056706
scaffold_237 1056815 1056816
scaffold_237 1056825 1056826
scaffold_237 1056842 1056843
scaffold_237 1056845 1056846
scaffold_237 1056852 1056853
scaffold_237 1056858 1056859
scaffold_237 1056859 1056860
scaffold_237 191518 191519
scaffold_237 191628 191629
scaffold_238 461609 461610
scaffold_238 461775 461776
scaffold_238 461789 461790
scaffold_240 1638511 1638512
scaffold_240 1638515 1638516
scaffold_240 1638541 1638542
scaffold_240 1639009 1639010
scaffold_240 1639079 1639080
scaffold_240 1639090 1639091
scaffold_240 1639147 1639148
scaffold_241 1476170 1476171
scaffold_241 1476171 1476172
scaffold_241 1476175 1476176
scaffold_241 1476176 1476177
scaffold_241 1476182 1476183
scaffold_241 1476208 1476209
scaffold_241 1476225 1476226
scaffold_241 1476236 1476237
scaffold_241 1476257 1476258
scaffold_241 1476274 1476275
scaffold_24 1857397 1857398
scaffold_24 1857425 1857426
scaffold_24 1857429 1857430
scaffold_24 1858069 1858070
scaffold_242 1394834 1394835
scaffold_242 1394939 1394940
scaffold_242 1394953 1394954
scaffold_242 1394976 1394977
scaffold_243 1204039 1204040
scaffold_243 1204048 1204049
scaffold_243 1204077 1204078
scaffold_243 1204097 1204098
scaffold_243 1204098 1204099
scaffold_243 1204157 1204158
scaffold_243 1204161 1204162
scaffold_243 1204164 1204165
scaffold_243 1204184 1204185
scaffold_243 1204185 1204186
scaffold_243 1204186 1204187
scaffold_243 1204187 1204188
scaffold_243 1204200 1204201
scaffold_243 1204220 1204221
scaffold_243 1224187 1224188
scaffold_243 1224191 1224192
scaffold_243 1224194 1224195
scaffold_243 1224195 1224196
scaffold_243 1224212 1224213
scaffold_243 1224342 1224343
scaffold_243 1224345 1224346
scaffold_243 1224349 1224350
scaffold_243 1224354 1224355
scaffold_243 1224355 1224356
scaffold_243 1224359 1224360
scaffold_243 1224377 1224378
scaffold_243 1224475 1224476
scaffold_243 1224479 1224480
scaffold_243 1224482 1224483
scaffold_243 1224495 1224496
scaffold_243 1224501 1224502
scaffold_243 1224528 1224529
scaffold_243 1224554 1224555
scaffold_243 1224556 1224557
scaffold_243 1238285 1238286
scaffold_243 1238286 1238287
scaffold_243 1238297 1238298
scaffold_243 1238302 1238303
scaffold_243 1238307 1238308
scaffold_243 1238308 1238309
scaffold_243 1238324 1238325
scaffold_243 1238372 1238373
scaffold_243 1238381 1238382
scaffold_243 1238382 1238383
scaffold_243 1238390 1238391
scaffold_243 1238394 1238395
scaffold_243 1238405 1238406
scaffold_243 1660842 1660843
scaffold_243 1660851 1660852
scaffold_243 1660863 1660864
scaffold_243 1660864 1660865
scaffold_243 1660865 1660866
scaffold_243 1660893 1660894
scaffold_243 1660900 1660901
scaffold_243 1660901 1660902
scaffold_243 1660907 1660908
scaffold_243 1660923 1660924
scaffold_243 1660929 1660930
scaffold_243 1660930 1660931
scaffold_243 1660938 1660939
scaffold_243 1660944 1660945
scaffold_243 1660945 1660946
scaffold_243 1660948 1660949
scaffold_243 1660949 1660950
scaffold_243 1660951 1660952
scaffold_243 1660960 1660961
scaffold_243 1660961 1660962
scaffold_243 1660967 1660968
scaffold_243 1660978 1660979
scaffold_243 1660984 1660985
scaffold_243 1661157 1661158
scaffold_243 1661181 1661182
scaffold_243 1661196 1661197
scaffold_243 1661199 1661200
scaffold_243 1661220 1661221
scaffold_244 1199368 1199369
scaffold_244 1199372 1199373
scaffold_244 1199387 1199388
scaffold_244 1199391 1199392
scaffold_244 1199498 1199499
scaffold_244 1199500 1199501
scaffold_244 1199503 1199504
scaffold_244 1199513 1199514
scaffold_244 1199521 1199522
scaffold_244 1447204 1447205
scaffold_244 1447212 1447213
scaffold_244 1447226 1447227
scaffold_244 1447316 1447317
scaffold_244 1447358 1447359
scaffold_244 1447365 1447366
scaffold_244 1447368 1447369
scaffold_244 1447379 1447380
scaffold_244 1447392 1447393
scaffold_24 4219263 4219264
scaffold_24 4219310 4219311
scaffold_24 4219311 4219312
scaffold_24 4219319 4219320
scaffold_24 4219335 4219336
scaffold_24 4219352 4219353
scaffold_24 4219354 4219355
scaffold_24 4219360 4219361
scaffold_24 4219383 4219384
scaffold_24 4219390 4219391
scaffold_24 4219401 4219402
scaffold_24 4219408 4219409
scaffold_24 4219411 4219412
scaffold_24 4224727 4224728
scaffold_24 4224728 4224729
scaffold_24 4224729 4224730
scaffold_24 4224731 4224732
scaffold_24 4224732 4224733
scaffold_24 4224739 4224740
scaffold_24 4224740 4224741
scaffold_24 4224752 4224753
scaffold_24 4224758 4224759
scaffold_24 4224759 4224760
scaffold_24 4224763 4224764
scaffold_24 4224790 4224791
scaffold_24 4224837 4224838
scaffold_24 4224851 4224852
scaffold_24 4224866 4224867
scaffold_24 4235260 4235261
scaffold_24 4235263 4235264
scaffold_24 4235264 4235265
scaffold_24 4235456 4235457
scaffold_24 4235461 4235462
scaffold_24 4235462 4235463
scaffold_24 4235483 4235484
scaffold_24 4235489 4235490
scaffold_24 4366006 4366007
scaffold_24 4366025 4366026
scaffold_24 4366296 4366297
scaffold_24 4366320 4366321
scaffold_24 4366323 4366324
scaffold_24 4366328 4366329
scaffold_24 4366371 4366372
scaffold_244 494093 494094
scaffold_244 494108 494109
scaffold_244 494110 494111
scaffold_244 494117 494118
scaffold_244 494145 494146
scaffold_244 494218 494219
scaffold_244 494259 494260
scaffold_244 52579 52580
scaffold_244 52580 52581
scaffold_244 52590 52591
scaffold_244 52600 52601
scaffold_244 52637 52638
scaffold_244 52701 52702
scaffold_244 52703 52704
scaffold_244 52707 52708
scaffold_24 4772469 4772470
scaffold_24 4772510 4772511
scaffold_24 4772524 4772525
scaffold_24 4772586 4772587
scaffold_24 4772642 4772643
scaffold_24 4772643 4772644
scaffold_24 4772644 4772645
scaffold_24 4772682 4772683
scaffold_245 523858 523859
scaffold_245 523978 523979
scaffold_245 523994 523995
scaffold_2458 10006 10007
scaffold_2458 9849 9850
scaffold_2458 9862 9863
scaffold_2458 9870 9871
scaffold_2458 9871 9872
scaffold_2458 9877 9878
scaffold_2458 9880 9881
scaffold_2458 9886 9887
scaffold_2458 9893 9894
scaffold_2458 9900 9901
scaffold_2458 9938 9939
scaffold_2458 9951 9952
scaffold_2458 9958 9959
scaffold_246 825182 825183
scaffold_246 825206 825207
scaffold_246 825233 825234
scaffold_246 825318 825319
scaffold_246 825322 825323
scaffold_246 834722 834723
scaffold_246 834741 834742
scaffold_246 834742 834743
scaffold_246 834745 834746
scaffold_246 834753 834754
scaffold_246 834755 834756
scaffold_246 834756 834757
scaffold_246 834768 834769
scaffold_246 834811 834812
scaffold_246 834812 834813
scaffold_246 834813 834814
scaffold_246 834814 834815
scaffold_246 834835 834836
scaffold_246 834841 834842
scaffold_246 834849 834850
scaffold_246 834857 834858
scaffold_247 1359374 1359375
scaffold_247 1359406 1359407
scaffold_247 1359479 1359480
scaffold_247 1359480 1359481
scaffold_247 1378652 1378653
scaffold_247 1378720 1378721
scaffold_247 1378822 1378823
scaffold_247 1378832 1378833
scaffold_247 1378870 1378871
scaffold_247 1378871 1378872
scaffold_247 1378877 1378878
scaffold_247 1378923 1378924
scaffold_247 1643804 1643805
scaffold_247 1644172 1644173
scaffold_247 527956 527957
scaffold_247 527969 527970
scaffold_247 527970 527971
scaffold_247 527971 527972
scaffold_247 527973 527974
scaffold_247 527974 527975
scaffold_247 527975 527976
scaffold_247 527990 527991
scaffold_247 527991 527992
scaffold_247 527995 527996
scaffold_247 528007 528008
scaffold_247 528011 528012
scaffold_247 528197 528198
scaffold_247 528198 528199
scaffold_247 528205 528206
scaffold_247 528239 528240
scaffold_247 528243 528244
scaffold_247 528245 528246
scaffold_247 528246 528247
scaffold_247 571493 571494
scaffold_247 571716 571717
scaffold_250 35231 35232
scaffold_250 35234 35235
scaffold_250 35236 35237
scaffold_250 35312 35313
scaffold_250 35369 35370
scaffold_250 35372 35373
scaffold_250 35376 35377
scaffold_250 35395 35396
scaffold_2 5044230 5044231
scaffold_2 5044251 5044252
scaffold_2 5044254 5044255
scaffold_2 5044336 5044337
scaffold_2 5044337 5044338
scaffold_2 5044353 5044354
scaffold_2 5044354 5044355
scaffold_2 5044378 5044379
scaffold_2 5044379 5044380
scaffold_2 5044380 5044381
scaffold_2 5044381 5044382
scaffold_250 539084 539085
scaffold_250 539173 539174
scaffold_250 539181 539182
scaffold_250 539200 539201
scaffold_250 539205 539206
scaffold_250 539221 539222
scaffold_250 539224 539225
scaffold_250 539237 539238
scaffold_250 539244 539245
scaffold_250 539252 539253
scaffold_250 539256 539257
scaffold_250 539258 539259
scaffold_250 539262 539263
scaffold_250 539301 539302
scaffold_250 539302 539303
scaffold_250 539303 539304
scaffold_250 539342 539343
scaffold_250 539375 539376
scaffold_250 539376 539377
scaffold_2508 1252 1253
scaffold_2508 1258 1259
scaffold_2508 1270 1271
scaffold_2508 1275 1276
scaffold_2508 1278 1279
scaffold_2508 1290 1291
scaffold_2508 1415 1416
scaffold_2508 1423 1424
scaffold_2508 1424 1425
scaffold_252 391734 391735
scaffold_252 391749 391750
scaffold_252 391782 391783
scaffold_252 391796 391797
scaffold_252 391828 391829
scaffold_252 391840 391841
scaffold_252 391859 391860
scaffold_2525 16166 16167
scaffold_2525 16204 16205
scaffold_2525 16242 16243
scaffold_2525 16280 16281
scaffold_2525 16318 16319
scaffold_2525 16356 16357
scaffold_2525 16394 16395
scaffold_2525 16432 16433
scaffold_2525 16470 16471
scaffold_2525 7387 7388
scaffold_2525 7412 7413
scaffold_2525 7552 7553
scaffold_2525 7565 7566
scaffold_25 2607761 2607762
scaffold_25 2607829 2607830
scaffold_25 2607831 2607832
scaffold_25 2607838 2607839
scaffold_25 2607849 2607850
scaffold_25 2607852 2607853
scaffold_25 2607910 2607911
scaffold_25 2607937 2607938
scaffold_25 2607941 2607942
scaffold_25 2607942 2607943
scaffold_25 2607943 2607944
scaffold_25 2607946 2607947
scaffold_25 2607956 2607957
scaffold_252 742984 742985
scaffold_252 742993 742994
scaffold_252 743039 743040
scaffold_252 743047 743048
scaffold_252 743049 743050
scaffold_252 743050 743051
scaffold_252 743061 743062
scaffold_252 743078 743079
scaffold_252 743164 743165
scaffold_252 743177 743178
scaffold_252 743180 743181
scaffold_252 743182 743183
scaffold_252 743183 743184
scaffold_252 743187 743188
scaffold_252 743231 743232
scaffold_252 743232 743233
scaffold_252 743238 743239
scaffold_252 743239 743240
scaffold_252 743261 743262
scaffold_253 1172547 1172548
scaffold_253 1172592 1172593
scaffold_253 1172613 1172614
scaffold_253 1172692 1172693
scaffold_253 1172709 1172710
scaffold_253 1172757 1172758
scaffold_253 66581 66582
scaffold_253 66591 66592
scaffold_253 66664 66665
scaffold_253 66667 66668
scaffold_253 66685 66686
scaffold_253 66882 66883
scaffold_253 66889 66890
scaffold_253 66929 66930
scaffold_25 4063857 4063858
scaffold_25 4063861 4063862
scaffold_25 4063880 4063881
scaffold_25 4063956 4063957
scaffold_25 4063977 4063978
scaffold_25 4063992 4063993
scaffold_25 4063993 4063994
scaffold_25 4063996 4063997
scaffold_255 1255738 1255739
scaffold_255 1255768 1255769
scaffold_255 1255769 1255770
scaffold_255 1255778 1255779
scaffold_255 1256023 1256024
scaffold_255 167151 167152
scaffold_255 167152 167153
scaffold_255 167153 167154
scaffold_255 167174 167175
scaffold_255 167178 167179
scaffold_255 167338 167339
scaffold_255 167339 167340
scaffold_255 167342 167343
scaffold_255 167345 167346
scaffold_255 167359 167360
scaffold_255 536934 536935
scaffold_255 536935 536936
scaffold_255 536945 536946
scaffold_255 536947 536948
scaffold_255 536948 536949
scaffold_255 536969 536970
scaffold_255 536979 536980
scaffold_255 536986 536987
scaffold_255 537088 537089
scaffold_255 537093 537094
scaffold_255 537115 537116
scaffold_257 695678 695679
scaffold_257 695686 695687
scaffold_257 695687 695688
scaffold_257 695706 695707
scaffold_257 695749 695750
scaffold_257 695800 695801
scaffold_25 775027 775028
scaffold_25 775074 775075
scaffold_25 775085 775086
scaffold_25 775218 775219
scaffold_25 912931 912932
scaffold_25 912938 912939
scaffold_25 912941 912942
scaffold_25 913009 913010
scaffold_25 913010 913011
scaffold_25 913029 913030
scaffold_25 913036 913037
scaffold_25 913037 913038
scaffold_25 913083 913084
scaffold_261 806198 806199
scaffold_261 806222 806223
scaffold_261 806227 806228
scaffold_261 806230 806231
scaffold_261 806240 806241
scaffold_261 806246 806247
scaffold_261 806255 806256
scaffold_261 806270 806271
scaffold_261 806282 806283
scaffold_261 806283 806284
scaffold_261 806285 806286
scaffold_261 806310 806311
scaffold_261 806316 806317
scaffold_261 806358 806359
scaffold_262 1310534 1310535
scaffold_262 1310535 1310536
scaffold_262 1310548 1310549
scaffold_262 1310550 1310551
scaffold_262 1310551 1310552
scaffold_262 1310838 1310839
scaffold_262 1310842 1310843
scaffold_262 1310876 1310877
scaffold_26 2158380 2158381
scaffold_26 2158384 2158385
scaffold_26 2158392 2158393
scaffold_26 2158393 2158394
scaffold_26 2158400 2158401
scaffold_26 2158401 2158402
scaffold_26 2158405 2158406
scaffold_26 2158480 2158481
scaffold_262 82614 82615
scaffold_262 82623 82624
scaffold_262 82812 82813
scaffold_262 82814 82815
scaffold_262 82838 82839
scaffold_262 82843 82844
scaffold_262 82844 82845
scaffold_262 82848 82849
scaffold_262 82852 82853
scaffold_262 82860 82861
scaffold_265 1123208 1123209
scaffold_265 1123303 1123304
scaffold_265 1123313 1123314
scaffold_265 1123557 1123558
scaffold_265 1123573 1123574
scaffold_265 1123576 1123577
scaffold_265 1123599 1123600
scaffold_265 1123605 1123606
scaffold_265 1123608 1123609
scaffold_265 1123613 1123614
scaffold_265 1123614 1123615
scaffold_265 1123619 1123620
scaffold_265 1123623 1123624
scaffold_265 1123626 1123627
scaffold_265 1123627 1123628
scaffold_265 1123642 1123643
scaffold_2 6550191 6550192
scaffold_2 6550204 6550205
scaffold_2 6550358 6550359
scaffold_2 6550370 6550371
scaffold_2 660685 660686
scaffold_2 660935 660936
scaffold_2 660938 660939
scaffold_2 660999 661000
scaffold_266 432063 432064
scaffold_266 432360 432361
scaffold_266 551799 551800
scaffold_266 551801 551802
scaffold_266 551876 551877
scaffold_266 551877 551878
scaffold_266 551891 551892
scaffold_266 551893 551894
scaffold_266 551894 551895
scaffold_266 551915 551916
scaffold_266 551918 551919
scaffold_266 551926 551927
scaffold_266 551929 551930
scaffold_266 551940 551941
scaffold_266 551944 551945
scaffold_266 551947 551948
scaffold_266 551948 551949
scaffold_266 878354 878355
scaffold_266 878477 878478
scaffold_267 172118 172119
scaffold_267 172121 172122
scaffold_267 172149 172150
scaffold_267 172157 172158
scaffold_267 172168 172169
scaffold_267 172175 172176
scaffold_267 172177 172178
scaffold_267 172178 172179
scaffold_267 172179 172180
scaffold_267 172182 172183
scaffold_267 172183 172184
scaffold_267 172300 172301
scaffold_267 172305 172306
scaffold_267 172314 172315
scaffold_268 594839 594840
scaffold_268 595080 595081
scaffold_268 595091 595092
scaffold_269 1433006 1433007
scaffold_269 1433057 1433058
scaffold_269 1433058 1433059
scaffold_269 1433066 1433067
scaffold_269 1433168 1433169
scaffold_269 1433169 1433170
scaffold_270 533714 533715
scaffold_270 533716 533717
scaffold_270 533720 533721
scaffold_270 533725 533726
scaffold_270 533726 533727
scaffold_270 533736 533737
scaffold_270 533743 533744
scaffold_270 533744 533745
scaffold_270 533745 533746
scaffold_270 533746 533747
scaffold_270 533748 533749
scaffold_270 533750 533751
scaffold_270 533752 533753
scaffold_270 533753 533754
scaffold_270 533759 533760
scaffold_270 533791 533792
scaffold_270 533802 533803
scaffold_270 533835 533836
scaffold_270 533857 533858
scaffold_270 533866 533867
scaffold_270 533867 533868
scaffold_270 533883 533884
scaffold_270 533887 533888
scaffold_270 533890 533891
scaffold_270 533891 533892
scaffold_270 533897 533898
scaffold_270 533898 533899
scaffold_270 533899 533900
scaffold_2 7074056 7074057
scaffold_2 7074057 7074058
scaffold_2 7074091 7074092
scaffold_2 7074333 7074334
scaffold_2 7074340 7074341
scaffold_2 7074346 7074347
scaffold_2 7074356 7074357
scaffold_2 7074359 7074360
scaffold_27 1194006 1194007
scaffold_27 1194063 1194064
scaffold_27 1194360 1194361
scaffold_27 1195977 1195978
scaffold_27 1195991 1195992
scaffold_27 1196001 1196002
scaffold_27 1196062 1196063
scaffold_27 1196065 1196066
scaffold_27 1196070 1196071
scaffold_27 1196074 1196075
scaffold_27 1196075 1196076
scaffold_27 1196082 1196083
scaffold_27 1196084 1196085
scaffold_27 1196085 1196086
scaffold_27 2069561 2069562
scaffold_27 2069651 2069652
scaffold_27 2069652 2069653
scaffold_27 2069670 2069671
scaffold_272 1006577 1006578
scaffold_272 1006587 1006588
scaffold_272 1006594 1006595
scaffold_272 1006597 1006598
scaffold_272 1006607 1006608
scaffold_272 1006643 1006644
scaffold_272 1006667 1006668
scaffold_272 1006676 1006677
scaffold_272 1006689 1006690
scaffold_272 1006715 1006716
scaffold_273 111251 111252
scaffold_273 111258 111259
scaffold_273 111321 111322
scaffold_273 111370 111371
scaffold_273 111383 111384
scaffold_273 111384 111385
scaffold_27 3400936 3400937
scaffold_27 3400938 3400939
scaffold_27 3400951 3400952
scaffold_27 3400963 3400964
scaffold_27 3400975 3400976
scaffold_27 3400979 3400980
scaffold_27 3401033 3401034
scaffold_27 3401045 3401046
scaffold_27 3401061 3401062
scaffold_27 3401075 3401076
scaffold_27 3401594 3401595
scaffold_27 3401595 3401596
scaffold_27 3401598 3401599
scaffold_27 3401609 3401610
scaffold_27 3401611 3401612
scaffold_27 3401616 3401617
scaffold_27 3401625 3401626
scaffold_27 3401643 3401644
scaffold_27 3401644 3401645
scaffold_27 3401699 3401700
scaffold_27 3401711 3401712
scaffold_27 3401748 3401749
scaffold_27 3402022 3402023
scaffold_27 3402121 3402122
scaffold_273 620015 620016
scaffold_273 620019 620020
scaffold_273 620039 620040
scaffold_273 620118 620119
scaffold_273 620128 620129
scaffold_273 620150 620151
scaffold_273 620176 620177
scaffold_2 7363973 7363974
scaffold_2 7363999 7364000
scaffold_2 7364000 7364001
scaffold_2 7364005 7364006
scaffold_2 7364008 7364009
scaffold_2 7364009 7364010
scaffold_2 7364010 7364011
scaffold_2 7364015 7364016
scaffold_2 7364229 7364230
scaffold_2 7364247 7364248
scaffold_2 7364253 7364254
scaffold_2 7364266 7364267
scaffold_2 7364274 7364275
scaffold_274 1145200 1145201
scaffold_274 1145204 1145205
scaffold_274 1145220 1145221
scaffold_274 1145222 1145223
scaffold_274 1145223 1145224
scaffold_274 1145235 1145236
scaffold_274 1145244 1145245
scaffold_274 1145265 1145266
scaffold_274 1145274 1145275
scaffold_274 1145529 1145530
scaffold_274 1145609 1145610
scaffold_274 1145666 1145667
scaffold_274 1145680 1145681
scaffold_274 1145681 1145682
scaffold_274 1145682 1145683
scaffold_274 1145683 1145684
scaffold_274 1180626 1180627
scaffold_274 1180935 1180936
scaffold_274 1180941 1180942
scaffold_274 1180961 1180962
scaffold_274 1180979 1180980
scaffold_274 1180981 1180982
scaffold_274 1180995 1180996
scaffold_274 1181005 1181006
scaffold_274 1181044 1181045
scaffold_274 1181054 1181055
scaffold_274 1181057 1181058
scaffold_274 1356796 1356797
scaffold_274 1356828 1356829
scaffold_274 1356846 1356847
scaffold_274 1356873 1356874
scaffold_274 1356964 1356965
scaffold_274 1356968 1356969
scaffold_274 1356988 1356989
scaffold_274 1357011 1357012
scaffold_274 363165 363166
scaffold_274 363372 363373
scaffold_275 463605 463606
scaffold_275 463740 463741
scaffold_27 677489 677490
scaffold_27 677664 677665
scaffold_27 677677 677678
scaffold_27 677678 677679
scaffold_27 677683 677684
scaffold_27 677684 677685
scaffold_27 677685 677686
scaffold_27 677698 677699
scaffold_27 677701 677702
scaffold_27 677707 677708
scaffold_27 677708 677709
scaffold_27 677714 677715
scaffold_27 677732 677733
scaffold_27 678049 678050
scaffold_27 678058 678059
scaffold_27 678064 678065
scaffold_27 678071 678072
scaffold_27 678072 678073
scaffold_27 678078 678079
scaffold_27 678087 678088
scaffold_27 678095 678096
scaffold_277 1035447 1035448
scaffold_277 1035574 1035575
scaffold_277 1035692 1035693
scaffold_277 1035720 1035721
scaffold_277 1035752 1035753
scaffold_277 1035759 1035760
scaffold_277 1035760 1035761
scaffold_277 1035762 1035763
scaffold_277 1035771 1035772
scaffold_277 1035772 1035773
scaffold_277 1035773 1035774
scaffold_277 1193017 1193018
scaffold_277 1193207 1193208
scaffold_277 1193208 1193209
scaffold_277 175936 175937
scaffold_277 175940 175941
scaffold_277 175966 175967
scaffold_277 176387 176388
scaffold_277 176461 176462
scaffold_277 631341 631342
scaffold_277 631564 631565
scaffold_277 631567 631568
scaffold_277 631575 631576
scaffold_277 631582 631583
scaffold_277 631598 631599
scaffold_277 631666 631667
scaffold_278 183924 183925
scaffold_278 183954 183955
scaffold_278 184176 184177
scaffold_278 460023 460024
scaffold_278 460045 460046
scaffold_278 460050 460051
scaffold_278 460066 460067
scaffold_278 460073 460074
scaffold_278 460090 460091
scaffold_278 460091 460092
scaffold_278 460095 460096
scaffold_278 460100 460101
scaffold_278 460117 460118
scaffold_278 460125 460126
scaffold_278 460127 460128
scaffold_278 460128 460129
scaffold_278 460135 460136
scaffold_278 460148 460149
scaffold_278 460150 460151
scaffold_278 460168 460169
scaffold_278 460169 460170
scaffold_278 460228 460229
scaffold_278 460232 460233
scaffold_278 815596 815597
scaffold_278 815752 815753
scaffold_279 1003350 1003351
scaffold_279 1003365 1003366
scaffold_279 1003374 1003375
scaffold_279 1003382 1003383
scaffold_279 1003389 1003390
scaffold_279 1003391 1003392
scaffold_279 1003447 1003448
scaffold_279 1003470 1003471
scaffold_279 1003525 1003526
scaffold_279 1194387 1194388
scaffold_279 1194433 1194434
scaffold_279 1194611 1194612
scaffold_279 1275229 1275230
scaffold_279 1275341 1275342
scaffold_279 1275351 1275352
scaffold_279 1275383 1275384
scaffold_279 88294 88295
scaffold_279 88305 88306
scaffold_279 88312 88313
scaffold_279 88325 88326
scaffold_279 88627 88628
scaffold_279 88632 88633
scaffold_279 88648 88649
scaffold_279 976468 976469
scaffold_279 976645 976646
scaffold_279 976648 976649
scaffold_280 159543 159544
scaffold_280 159620 159621
scaffold_280 159683 159684
scaffold_280 159740 159741
scaffold_281 1000597 1000598
scaffold_281 1000608 1000609
scaffold_281 1000609 1000610
scaffold_281 1000618 1000619
scaffold_281 1000621 1000622
scaffold_281 1000627 1000628
scaffold_281 1000634 1000635
scaffold_281 1000699 1000700
scaffold_281 1000706 1000707
scaffold_281 1156401 1156402
scaffold_281 1156408 1156409
scaffold_281 1156469 1156470
scaffold_281 1156476 1156477
scaffold_281 1156494 1156495
scaffold_281 1156495 1156496
scaffold_281 1156502 1156503
scaffold_281 1156503 1156504
scaffold_281 1156505 1156506
scaffold_281 1156507 1156508
scaffold_281 1156508 1156509
scaffold_281 1251268 1251269
scaffold_281 1251276 1251277
scaffold_281 1251289 1251290
scaffold_281 1251298 1251299
scaffold_281 1251360 1251361
scaffold_281 1251387 1251388
scaffold_281 1251388 1251389
scaffold_281 1251393 1251394
scaffold_281 1251402 1251403
scaffold_281 1251404 1251405
scaffold_281 1251407 1251408
scaffold_281 1251409 1251410
scaffold_281 1251410 1251411
scaffold_281 1251417 1251418
scaffold_281 1251418 1251419
scaffold_282 1087000 1087001
scaffold_282 1087040 1087041
scaffold_282 1087047 1087048
scaffold_282 1087071 1087072
scaffold_282 1087074 1087075
scaffold_282 1087108 1087109
scaffold_282 1087111 1087112
scaffold_282 1087122 1087123
scaffold_282 1087140 1087141
scaffold_282 1087149 1087150
scaffold_282 1087152 1087153
scaffold_282 1445832 1445833
scaffold_282 1445870 1445871
scaffold_282 1445877 1445878
scaffold_282 1445995 1445996
scaffold_282 1445996 1445997
scaffold_282 1445997 1445998
scaffold_282 1446001 1446002
scaffold_282 1446002 1446003
scaffold_282 1446004 1446005
scaffold_282 1446044 1446045
scaffold_282 1446052 1446053
scaffold_282 1446055 1446056
scaffold_282 174603 174604
scaffold_282 174607 174608
scaffold_282 174626 174627
scaffold_282 174627 174628
scaffold_282 174629 174630
scaffold_282 174692 174693
scaffold_282 174693 174694
scaffold_282 174697 174698
scaffold_282 174749 174750
scaffold_282 174756 174757
scaffold_282 179955 179956
scaffold_282 179974 179975
scaffold_282 179979 179980
scaffold_282 179982 179983
scaffold_282 179983 179984
scaffold_282 179986 179987
scaffold_282 179991 179992
scaffold_282 180002 180003
scaffold_282 180004 180005
scaffold_282 180011 180012
scaffold_282 180012 180013
scaffold_282 180017 180018
scaffold_282 180021 180022
scaffold_282 180026 180027
scaffold_282 180027 180028
scaffold_282 180047 180048
scaffold_282 180052 180053
scaffold_282 180055 180056
scaffold_282 180080 180081
scaffold_282 180131 180132
scaffold_282 180141 180142
scaffold_282 180142 180143
scaffold_282 180188 180189
scaffold_282 180191 180192
scaffold_282 180194 180195
scaffold_282 180219 180220
scaffold_282 180224 180225
scaffold_282 180225 180226
scaffold_282 180230 180231
scaffold_282 180233 180234
scaffold_282 180234 180235
scaffold_282 735126 735127
scaffold_282 735303 735304
scaffold_282 735513 735514
scaffold_282 784117 784118
scaffold_282 784371 784372
scaffold_282 784513 784514
scaffold_28 3293452 3293453
scaffold_28 3293568 3293569
scaffold_283 333900 333901
scaffold_283 333905 333906
scaffold_283 333907 333908
scaffold_283 333908 333909
scaffold_283 333917 333918
scaffold_283 333918 333919
scaffold_283 333923 333924
scaffold_283 333933 333934
scaffold_283 333966 333967
scaffold_283 333979 333980
scaffold_283 333980 333981
scaffold_283 333992 333993
scaffold_283 333996 333997
scaffold_283 334000 334001
scaffold_283 334012 334013
scaffold_283 334016 334017
scaffold_283 334071 334072
scaffold_283 334140 334141
scaffold_283 334146 334147
scaffold_283 334222 334223
scaffold_283 359455 359456
scaffold_283 359885 359886
scaffold_283 359897 359898
scaffold_283 359936 359937
scaffold_283 359960 359961
scaffold_283 359971 359972
scaffold_283 360074 360075
scaffold_283 360075 360076
scaffold_283 360076 360077
scaffold_283 360077 360078
scaffold_283 639305 639306
scaffold_283 639324 639325
scaffold_283 639325 639326
scaffold_283 639327 639328
scaffold_283 639329 639330
scaffold_283 639342 639343
scaffold_283 639344 639345
scaffold_283 639346 639347
scaffold_283 639368 639369
scaffold_283 639369 639370
scaffold_283 639531 639532
scaffold_283 639532 639533
scaffold_283 639533 639534
scaffold_283 639536 639537
scaffold_283 639537 639538
scaffold_283 639541 639542
scaffold_283 639551 639552
scaffold_283 639554 639555
scaffold_283 639556 639557
scaffold_283 639557 639558
scaffold_283 639560 639561
scaffold_283 639578 639579
scaffold_283 639580 639581
scaffold_283 764220 764221
scaffold_283 764221 764222
scaffold_283 764222 764223
scaffold_283 764229 764230
scaffold_283 764378 764379
scaffold_2 839437 839438
scaffold_2 839597 839598
scaffold_2 839648 839649
scaffold_2 839649 839650
scaffold_284 1446358 1446359
scaffold_284 1446361 1446362
scaffold_284 1446384 1446385
scaffold_284 1446387 1446388
scaffold_284 1446412 1446413
scaffold_284 1446419 1446420
scaffold_284 1446431 1446432
scaffold_284 1446434 1446435
scaffold_284 1446438 1446439
scaffold_284 1446445 1446446
scaffold_284 1446446 1446447
scaffold_284 1446447 1446448
scaffold_284 1446478 1446479
scaffold_284 1446480 1446481
scaffold_2849 444 445
scaffold_2849 451 452
scaffold_2849 454 455
scaffold_2849 455 456
scaffold_2849 464 465
scaffold_2849 586 587
scaffold_2849 589 590
scaffold_2849 592 593
scaffold_2849 596 597
scaffold_285 1178673 1178674
scaffold_285 1178801 1178802
scaffold_285 1178812 1178813
scaffold_285 1178813 1178814
scaffold_285 1178820 1178821
scaffold_285 1178821 1178822
scaffold_285 1178824 1178825
scaffold_285 1178860 1178861
scaffold_285 1178996 1178997
scaffold_285 1178997 1178998
scaffold_285 1178999 1179000
scaffold_285 1179012 1179013
scaffold_285 1179236 1179237
scaffold_285 1179250 1179251
scaffold_285 1179252 1179253
scaffold_285 1179253 1179254
scaffold_285 1179257 1179258
scaffold_285 1179259 1179260
scaffold_285 1179261 1179262
scaffold_285 1179262 1179263
scaffold_285 1179264 1179265
scaffold_285 1179265 1179266
scaffold_285 1179409 1179410
scaffold_285 1179421 1179422
scaffold_285 1179427 1179428
scaffold_285 1179431 1179432
scaffold_285 1179434 1179435
scaffold_285 1179447 1179448
scaffold_285 841628 841629
scaffold_285 841710 841711
scaffold_285 841718 841719
scaffold_285 841729 841730
scaffold_285 891440 891441
scaffold_285 891448 891449
scaffold_285 891710 891711
scaffold_287 662731 662732
scaffold_287 662789 662790
scaffold_287 662854 662855
scaffold_2 888952 888953
scaffold_2 889039 889040
scaffold_2 889040 889041
scaffold_2 889041 889042
scaffold_2 889078 889079
scaffold_2 889079 889080
scaffold_2 889080 889081
scaffold_2 889093 889094
scaffold_289 1174802 1174803
scaffold_289 1174804 1174805
scaffold_289 1174811 1174812
scaffold_289 1174814 1174815
scaffold_289 1174815 1174816
scaffold_289 1174817 1174818
scaffold_289 1174818 1174819
scaffold_289 1174834 1174835
scaffold_289 1174883 1174884
scaffold_289 1174917 1174918
scaffold_289 1174962 1174963
scaffold_289 1174975 1174976
scaffold_289 1174978 1174979
scaffold_289 1174985 1174986
scaffold_289 1174991 1174992
scaffold_289 1174995 1174996
scaffold_289 1175000 1175001
scaffold_289 1175004 1175005
scaffold_289 1175021 1175022
scaffold_289 1175185 1175186
scaffold_289 1265417 1265418
scaffold_289 1265558 1265559
scaffold_289 1265571 1265572
scaffold_289 1265576 1265577
scaffold_289 1265647 1265648
scaffold_289 1265658 1265659
scaffold_289 1265665 1265666
scaffold_289 1265666 1265667
scaffold_291 157504 157505
scaffold_291 157511 157512
scaffold_291 157512 157513
scaffold_291 157528 157529
scaffold_291 157529 157530
scaffold_291 157532 157533
scaffold_291 157533 157534
scaffold_291 157562 157563
scaffold_291 157574 157575
scaffold_291 157575 157576
scaffold_291 157576 157577
scaffold_291 157582 157583
scaffold_291 157590 157591
scaffold_291 157599 157600
scaffold_291 157651 157652
scaffold_291 157652 157653
scaffold_29 1504113 1504114
scaffold_29 1504122 1504123
scaffold_29 1504127 1504128
scaffold_29 1504128 1504129
scaffold_29 1504131 1504132
scaffold_29 1504136 1504137
scaffold_29 1504142 1504143
scaffold_29 1504147 1504148
scaffold_29 1504159 1504160
scaffold_29 1504164 1504165
scaffold_29 1504167 1504168
scaffold_29 1504171 1504172
scaffold_29 1504222 1504223
scaffold_29 1504233 1504234
scaffold_29 1504240 1504241
scaffold_29 2975577 2975578
scaffold_29 2975592 2975593
scaffold_29 2975596 2975597
scaffold_29 2975624 2975625
scaffold_29 2975626 2975627
scaffold_29 2975666 2975667
scaffold_29 2975670 2975671
scaffold_29 2975738 2975739
scaffold_293 1272964 1272965
scaffold_293 1272966 1272967
scaffold_293 1273017 1273018
scaffold_293 1273057 1273058
scaffold_293 1273076 1273077
scaffold_293 1273168 1273169
scaffold_293 1273170 1273171
scaffold_293 1273172 1273173
scaffold_293 1273187 1273188
scaffold_293 1273207 1273208
scaffold_293 1273212 1273213
scaffold_293 1273444 1273445
scaffold_29 4164532 4164533
scaffold_29 4164536 4164537
scaffold_29 4164550 4164551
scaffold_29 4164561 4164562
scaffold_29 4164574 4164575
scaffold_29 4164575 4164576
scaffold_29 4164576 4164577
scaffold_29 4164592 4164593
scaffold_29 4164593 4164594
scaffold_29 4164608 4164609
scaffold_29 4164624 4164625
scaffold_29 4164625 4164626
scaffold_29 4164639 4164640
scaffold_295 1277426 1277427
scaffold_295 1277429 1277430
scaffold_295 1277436 1277437
scaffold_295 1277568 1277569
scaffold_295 1277575 1277576
scaffold_295 38535 38536
scaffold_295 38588 38589
scaffold_295 38606 38607
scaffold_295 38611 38612
scaffold_295 38631 38632
scaffold_295 38722 38723
scaffold_295 38723 38724
scaffold_295 38732 38733
scaffold_295 38745 38746
scaffold_295 587116 587117
scaffold_295 587142 587143
scaffold_295 587248 587249
scaffold_296 1162763 1162764
scaffold_296 1162768 1162769
scaffold_296 1162782 1162783
scaffold_296 1162789 1162790
scaffold_296 1162791 1162792
scaffold_296 1162810 1162811
scaffold_296 1162817 1162818
scaffold_296 1162830 1162831
scaffold_296 1162833 1162834
scaffold_296 1162837 1162838
scaffold_296 1162841 1162842
scaffold_296 1162843 1162844
scaffold_296 1162855 1162856
scaffold_296 1162856 1162857
scaffold_296 1162971 1162972
scaffold_296 1162988 1162989
scaffold_296 1162992 1162993
scaffold_296 1163003 1163004
scaffold_296 1163004 1163005
scaffold_296 1163009 1163010
scaffold_296 1163011 1163012
scaffold_296 1163020 1163021
scaffold_296 1163048 1163049
scaffold_296 1163049 1163050
scaffold_296 1163050 1163051
scaffold_296 1163051 1163052
scaffold_296 1163070 1163071
scaffold_296 1163074 1163075
scaffold_296 1163075 1163076
scaffold_296 1163077 1163078
scaffold_296 1163080 1163081
scaffold_296 1493708 1493709
scaffold_296 1493711 1493712
scaffold_296 1493713 1493714
scaffold_296 1493723 1493724
scaffold_296 1493724 1493725
scaffold_296 1493728 1493729
scaffold_296 1493751 1493752
scaffold_296 1493783 1493784
scaffold_296 1493784 1493785
scaffold_296 1493792 1493793
scaffold_296 1493795 1493796
scaffold_296 1493802 1493803
scaffold_296 1493807 1493808
scaffold_296 1493815 1493816
scaffold_296 1493841 1493842
scaffold_296 1493842 1493843
scaffold_296 1493853 1493854
scaffold_296 1493883 1493884
scaffold_296 1493901 1493902
scaffold_296 1493908 1493909
scaffold_296 1493918 1493919
scaffold_296 1493928 1493929
scaffold_296 1493929 1493930
scaffold_296 632183 632184
scaffold_296 632189 632190
scaffold_296 632194 632195
scaffold_296 632216 632217
scaffold_296 632274 632275
scaffold_296 632280 632281
scaffold_296 632281 632282
scaffold_296 632283 632284
scaffold_296 632284 632285
scaffold_296 632291 632292
scaffold_296 632295 632296
scaffold_296 632299 632300
scaffold_296 632301 632302
scaffold_296 632304 632305
scaffold_296 632312 632313
scaffold_296 654183 654184
scaffold_296 654194 654195
scaffold_296 654196 654197
scaffold_296 654248 654249
scaffold_296 654249 654250
scaffold_296 654251 654252
scaffold_296 654252 654253
scaffold_296 654253 654254
scaffold_296 654258 654259
scaffold_296 654300 654301
scaffold_296 654331 654332
scaffold_296 654359 654360
scaffold_296 654372 654373
scaffold_296 654374 654375
scaffold_296 654386 654387
scaffold_296 739331 739332
scaffold_296 739352 739353
scaffold_296 739453 739454
scaffold_296 739454 739455
scaffold_296 739455 739456
scaffold_297 76153 76154
scaffold_297 76159 76160
scaffold_297 76167 76168
scaffold_297 76173 76174
scaffold_297 76180 76181
scaffold_297 76182 76183
scaffold_297 76185 76186
scaffold_297 76196 76197
scaffold_297 76205 76206
scaffold_297 76213 76214
scaffold_297 76221 76222
scaffold_297 76345 76346
scaffold_297 863230 863231
scaffold_297 863267 863268
scaffold_297 863280 863281
scaffold_297 863419 863420
scaffold_297 863421 863422
scaffold_297 863425 863426
scaffold_297 863426 863427
scaffold_297 863427 863428
scaffold_297 863443 863444
scaffold_298 275221 275222
scaffold_298 275234 275235
scaffold_298 275241 275242
scaffold_298 275253 275254
scaffold_298 275254 275255
scaffold_298 275260 275261
scaffold_298 275347 275348
scaffold_298 275363 275364
scaffold_298 275379 275380
scaffold_298 352643 352644
scaffold_298 352666 352667
scaffold_298 352667 352668
scaffold_298 352673 352674
scaffold_298 352703 352704
scaffold_298 352706 352707
scaffold_298 352709 352710
scaffold_298 352732 352733
scaffold_298 352735 352736
scaffold_298 352746 352747
scaffold_298 352750 352751
scaffold_298 352753 352754
scaffold_298 352754 352755
scaffold_299 276304 276305
scaffold_299 276310 276311
scaffold_299 276323 276324
scaffold_299 276324 276325
scaffold_299 276369 276370
scaffold_299 276405 276406
scaffold_2995 14185 14186
scaffold_2995 14199 14200
scaffold_2995 14201 14202
scaffold_2995 14206 14207
scaffold_2995 14207 14208
scaffold_2995 14219 14220
scaffold_2995 14259 14260
scaffold_2995 14271 14272
scaffold_2995 14274 14275
scaffold_2995 14275 14276
scaffold_2995 14280 14281
scaffold_2995 14283 14284
scaffold_2995 14285 14286
scaffold_2995 14286 14287
scaffold_2995 14287 14288
scaffold_2995 14294 14295
scaffold_2995 14307 14308
scaffold_2995 14311 14312
scaffold_2995 14319 14320
scaffold_2998 10 11
scaffold_2998 241 242
scaffold_2998 256 257
scaffold_2998 42 43
scaffold_2998 43 44
scaffold_2998 54 55
scaffold_299 933058 933059
scaffold_299 933067 933068
scaffold_299 933068 933069
scaffold_299 933070 933071
scaffold_299 933071 933072
scaffold_299 933076 933077
scaffold_299 933085 933086
scaffold_299 933090 933091
scaffold_299 933218 933219
scaffold_299 933225 933226
scaffold_299 933226 933227
scaffold_299 933230 933231
scaffold_300 1219900 1219901
scaffold_300 1220028 1220029
scaffold_300 1220034 1220035
scaffold_300 1220040 1220041
scaffold_300 1220041 1220042
scaffold_301 1262149 1262150
scaffold_301 1262150 1262151
scaffold_301 1262170 1262171
scaffold_301 1262171 1262172
scaffold_301 1262174 1262175
scaffold_301 1262175 1262176
scaffold_301 1262176 1262177
scaffold_301 1262178 1262179
scaffold_301 1262190 1262191
scaffold_301 1262207 1262208
scaffold_301 1262242 1262243
scaffold_301 1262249 1262250
scaffold_30 1283551 1283552
scaffold_30 1283700 1283701
scaffold_30 1283722 1283723
scaffold_30 1283735 1283736
scaffold_30 1757760 1757761
scaffold_30 1757767 1757768
scaffold_30 1757885 1757886
scaffold_30 1757901 1757902
scaffold_30 1757919 1757920
scaffold_30 1757920 1757921
scaffold_30 1757921 1757922
scaffold_30 1757925 1757926
scaffold_30 1758015 1758016
scaffold_30 1758034 1758035
scaffold_30 1758038 1758039
scaffold_30 1758047 1758048
scaffold_30 1758048 1758049
scaffold_30 1758127 1758128
scaffold_30 1758144 1758145
scaffold_30 1758159 1758160
scaffold_30 1758163 1758164
scaffold_30 1758164 1758165
scaffold_30 1758180 1758181
scaffold_30 1758181 1758182
scaffold_30 1758183 1758184
scaffold_30 1775226 1775227
scaffold_30 1775231 1775232
scaffold_30 1775320 1775321
scaffold_30 1775325 1775326
scaffold_30 1775344 1775345
scaffold_30 1775618 1775619
scaffold_30 1775619 1775620
scaffold_30 1867682 1867683
scaffold_30 1867742 1867743
scaffold_30 1867750 1867751
scaffold_30 1867758 1867759
scaffold_30 1867762 1867763
scaffold_30 1867778 1867779
scaffold_30 1867797 1867798
scaffold_30 1867807 1867808
scaffold_30 2162558 2162559
scaffold_30 2162586 2162587
scaffold_30 2162589 2162590
scaffold_30 2162590 2162591
scaffold_30 2162591 2162592
scaffold_30 2162610 2162611
scaffold_30 2162617 2162618
scaffold_30 2162624 2162625
scaffold_30 2162630 2162631
scaffold_30 2162644 2162645
scaffold_30 2162656 2162657
scaffold_30 2162671 2162672
scaffold_30 2162691 2162692
scaffold_30 2162708 2162709
scaffold_30 2162709 2162710
scaffold_30 2162746 2162747
scaffold_30 2162750 2162751
scaffold_30 2162751 2162752
scaffold_30 2221177 2221178
scaffold_30 2221193 2221194
scaffold_30 2221198 2221199
scaffold_30 2221341 2221342
scaffold_30 2221343 2221344
scaffold_30 2221357 2221358
scaffold_30 2295393 2295394
scaffold_30 2295499 2295500
scaffold_30 2295539 2295540
scaffold_30 2302917 2302918
scaffold_30 2303030 2303031
scaffold_30 2491071 2491072
scaffold_30 2491085 2491086
scaffold_30 2491142 2491143
scaffold_30 2491144 2491145
scaffold_30 2491154 2491155
scaffold_30 2491155 2491156
scaffold_30 2491157 2491158
scaffold_30 2491158 2491159
scaffold_30 2491159 2491160
scaffold_30 2491160 2491161
scaffold_30 2491169 2491170
scaffold_30 2491170 2491171
scaffold_30 2491178 2491179
scaffold_30 2491288 2491289
scaffold_30 2491323 2491324
scaffold_30 2491345 2491346
scaffold_30 2491365 2491366
scaffold_30 2491392 2491393
scaffold_30 2491415 2491416
scaffold_30 2491418 2491419
scaffold_30 2491423 2491424
scaffold_30 2491430 2491431
scaffold_30 2491438 2491439
scaffold_30 2491448 2491449
scaffold_30 2491450 2491451
scaffold_30 2491474 2491475
scaffold_30 2491475 2491476
scaffold_30 2491499 2491500
scaffold_30 2491504 2491505
scaffold_30 2491562 2491563
scaffold_30 2491572 2491573
scaffold_302 682209 682210
scaffold_302 682210 682211
scaffold_302 682287 682288
scaffold_302 682288 682289
scaffold_302 682293 682294
scaffold_302 682307 682308
scaffold_302 682310 682311
scaffold_302 682319 682320
scaffold_302 682330 682331
scaffold_302 682335 682336
scaffold_302 682338 682339
scaffold_302 682342 682343
scaffold_30 2682347 2682348
scaffold_30 2682355 2682356
scaffold_30 2682370 2682371
scaffold_30 2682373 2682374
scaffold_30 2682380 2682381
scaffold_30 2682390 2682391
scaffold_30 2682394 2682395
scaffold_30 2682398 2682399
scaffold_30 2682413 2682414
scaffold_30 2682422 2682423
scaffold_30 2682521 2682522
scaffold_30 2682522 2682523
scaffold_30 2682526 2682527
scaffold_30 3290213 3290214
scaffold_30 3290225 3290226
scaffold_30 3290284 3290285
scaffold_30 3290294 3290295
scaffold_30 3290312 3290313
scaffold_30 3290317 3290318
scaffold_30 3290318 3290319
scaffold_30 3290327 3290328
scaffold_30 3290335 3290336
scaffold_30 3290361 3290362
scaffold_30 3290373 3290374
scaffold_30 3371632 3371633
scaffold_30 3371638 3371639
scaffold_30 3371711 3371712
scaffold_30 3371772 3371773
scaffold_303 38193 38194
scaffold_303 38194 38195
scaffold_303 38195 38196
scaffold_303 38315 38316
scaffold_303 38353 38354
scaffold_303 38725 38726
scaffold_30 3729844 3729845
scaffold_30 3729845 3729846
scaffold_30 3729847 3729848
scaffold_30 3729851 3729852
scaffold_30 3729882 3729883
scaffold_30 3729887 3729888
scaffold_30 3729900 3729901
scaffold_30 3729901 3729902
scaffold_30 3729906 3729907
scaffold_30 3729989 3729990
scaffold_30 3730016 3730017
scaffold_30 3730041 3730042
scaffold_30 3730043 3730044
scaffold_304 316813 316814
scaffold_304 316865 316866
scaffold_304 316878 316879
scaffold_304 316933 316934
scaffold_304 960850 960851
scaffold_304 960853 960854
scaffold_304 960866 960867
scaffold_304 960908 960909
scaffold_304 961000 961001
scaffold_304 961017 961018
scaffold_304 961021 961022
scaffold_304 961023 961024
scaffold_304 961030 961031
scaffold_305 1242985 1242986
scaffold_305 1242987 1242988
scaffold_305 1242988 1242989
scaffold_305 1242990 1242991
scaffold_305 1243001 1243002
scaffold_305 1243012 1243013
scaffold_305 1243015 1243016
scaffold_305 1243016 1243017
scaffold_305 1243020 1243021
scaffold_305 1243023 1243024
scaffold_305 1243074 1243075
scaffold_305 1243075 1243076
scaffold_305 1243078 1243079
scaffold_305 1243094 1243095
scaffold_305 1243098 1243099
scaffold_305 1243100 1243101
scaffold_305 1243108 1243109
scaffold_306 1040653 1040654
scaffold_306 1040683 1040684
scaffold_306 1040706 1040707
scaffold_306 1040708 1040709
scaffold_306 1040714 1040715
scaffold_306 1040755 1040756
scaffold_306 1040760 1040761
scaffold_306 1040761 1040762
scaffold_306 1040778 1040779
scaffold_306 1040780 1040781
scaffold_306 1040782 1040783
scaffold_306 1040784 1040785
scaffold_306 1040787 1040788
scaffold_306 1040788 1040789
scaffold_306 1041005 1041006
scaffold_306 1041114 1041115
scaffold_306 1041234 1041235
scaffold_306 607490 607491
scaffold_306 607496 607497
scaffold_306 607514 607515
scaffold_306 607597 607598
scaffold_306 607606 607607
scaffold_306 607610 607611
scaffold_307 1390731 1390732
scaffold_307 1390762 1390763
scaffold_307 1390778 1390779
scaffold_307 1390786 1390787
scaffold_307 1390795 1390796
scaffold_307 1390807 1390808
scaffold_307 1390824 1390825
scaffold_307 1390952 1390953
scaffold_307 1391102 1391103
scaffold_307 626218 626219
scaffold_307 626449 626450
scaffold_307 626540 626541
scaffold_307 657048 657049
scaffold_307 657090 657091
scaffold_307 657155 657156
scaffold_307 657166 657167
scaffold_308 717259 717260
scaffold_308 717330 717331
scaffold_308 717343 717344
scaffold_308 717535 717536
scaffold_308 940027 940028
scaffold_308 940038 940039
scaffold_308 940039 940040
scaffold_308 940054 940055
scaffold_308 940055 940056
scaffold_308 940078 940079
scaffold_308 940093 940094
scaffold_308 940094 940095
scaffold_308 940097 940098
scaffold_308 940105 940106
scaffold_308 940118 940119
scaffold_308 940119 940120
scaffold_308 940120 940121
scaffold_308 940128 940129
scaffold_308 940169 940170
scaffold_308 940175 940176
scaffold_308 940188 940189
scaffold_308 940198 940199
scaffold_308 940211 940212
scaffold_308 940222 940223
scaffold_308 940224 940225
scaffold_310 10858 10859
scaffold_310 10865 10866
scaffold_310 10876 10877
scaffold_310 10913 10914
scaffold_310 10916 10917
scaffold_310 10922 10923
scaffold_310 10934 10935
scaffold_310 10971 10972
scaffold_310 10993 10994
scaffold_310 10994 10995
scaffold_310 296940 296941
scaffold_310 296941 296942
scaffold_310 296944 296945
scaffold_310 296955 296956
scaffold_310 296960 296961
scaffold_310 296963 296964
scaffold_310 297111 297112
scaffold_310 297119 297120
scaffold_310 297121 297122
scaffold_310 297127 297128
scaffold_310 297143 297144
scaffold_310 297151 297152
scaffold_311 1115898 1115899
scaffold_311 1115901 1115902
scaffold_311 1115928 1115929
scaffold_311 1115929 1115930
scaffold_311 1115972 1115973
scaffold_311 1116023 1116024
scaffold_311 1116041 1116042
scaffold_311 1116108 1116109
scaffold_31 1297704 1297705
scaffold_31 1297713 1297714
scaffold_31 1297730 1297731
scaffold_31 1297732 1297733
scaffold_31 1297743 1297744
scaffold_31 1297761 1297762
scaffold_31 1297767 1297768
scaffold_31 1297776 1297777
scaffold_31 1297777 1297778
scaffold_31 1297781 1297782
scaffold_31 1297801 1297802
scaffold_31 1297805 1297806
scaffold_311 680224 680225
scaffold_311 680242 680243
scaffold_311 680264 680265
scaffold_311 680320 680321
scaffold_311 680332 680333
scaffold_311 680355 680356
scaffold_311 815702 815703
scaffold_311 815828 815829
scaffold_311 815829 815830
scaffold_311 815875 815876
scaffold_311 815896 815897
scaffold_311 815899 815900
scaffold_311 815937 815938
scaffold_311 815951 815952
scaffold_311 815958 815959
scaffold_311 815959 815960
scaffold_311 815980 815981
scaffold_311 815991 815992
scaffold_311 816007 816008
scaffold_312 1294697 1294698
scaffold_312 1294721 1294722
scaffold_312 1294722 1294723
scaffold_312 1294731 1294732
scaffold_312 1294736 1294737
scaffold_312 1294742 1294743
scaffold_312 1294753 1294754
scaffold_312 1294811 1294812
scaffold_312 1294839 1294840
scaffold_312 1294842 1294843
scaffold_312 1294843 1294844
scaffold_312 1294893 1294894
scaffold_312 1294898 1294899
scaffold_312 1294899 1294900
scaffold_312 1294901 1294902
scaffold_312 392066 392067
scaffold_312 392332 392333
scaffold_312 392355 392356
scaffold_312 392374 392375
scaffold_312 392412 392413
scaffold_312 392414 392415
scaffold_312 392427 392428
scaffold_31 2875579 2875580
scaffold_31 2875580 2875581
scaffold_31 2875586 2875587
scaffold_31 2875604 2875605
scaffold_31 2875607 2875608
scaffold_31 2875681 2875682
scaffold_31 2875682 2875683
scaffold_31 2875695 2875696
scaffold_31 2875703 2875704
scaffold_31 2875706 2875707
scaffold_31 2875714 2875715
scaffold_31 2875721 2875722
scaffold_313 36794 36795
scaffold_313 36810 36811
scaffold_313 37079 37080
scaffold_313 37084 37085
scaffold_313 37091 37092
scaffold_313 37094 37095
scaffold_313 37112 37113
scaffold_31 3895496 3895497
scaffold_31 3895504 3895505
scaffold_31 3895508 3895509
scaffold_31 3895558 3895559
scaffold_31 3895568 3895569
scaffold_31 3895582 3895583
scaffold_31 3895598 3895599
scaffold_31 3895616 3895617
scaffold_31 3895642 3895643
scaffold_31 3895643 3895644
scaffold_31 3895657 3895658
scaffold_31 3930049 3930050
scaffold_31 3930061 3930062
scaffold_31 3930065 3930066
scaffold_31 3930072 3930073
scaffold_31 3930176 3930177
scaffold_314 1167687 1167688
scaffold_314 1167713 1167714
scaffold_314 1167738 1167739
scaffold_314 1167740 1167741
scaffold_314 1167878 1167879
scaffold_314 1167879 1167880
scaffold_314 1167880 1167881
scaffold_314 1219679 1219680
scaffold_314 1219683 1219684
scaffold_314 1219685 1219686
scaffold_314 1219692 1219693
scaffold_314 1219693 1219694
scaffold_314 1219694 1219695
scaffold_314 1219711 1219712
scaffold_314 1219712 1219713
scaffold_314 1219718 1219719
scaffold_314 1219721 1219722
scaffold_314 1219722 1219723
scaffold_314 1219726 1219727
scaffold_314 1219729 1219730
scaffold_314 1219760 1219761
scaffold_314 1219766 1219767
scaffold_314 1219769 1219770
scaffold_314 1219774 1219775
scaffold_314 1219775 1219776
scaffold_314 1219778 1219779
scaffold_314 1219787 1219788
scaffold_314 1219793 1219794
scaffold_314 1219795 1219796
scaffold_314 1219800 1219801
scaffold_314 1219832 1219833
scaffold_314 1219833 1219834
scaffold_314 1219834 1219835
scaffold_316 19657 19658
scaffold_316 19664 19665
scaffold_316 19667 19668
scaffold_316 19676 19677
scaffold_316 19714 19715
scaffold_316 19715 19716
scaffold_316 20129 20130
scaffold_316 648829 648830
scaffold_316 648847 648848
scaffold_316 648856 648857
scaffold_316 648857 648858
scaffold_316 648876 648877
scaffold_316 648879 648880
scaffold_316 648934 648935
scaffold_316 648936 648937
scaffold_316 648940 648941
scaffold_316 648953 648954
scaffold_316 648966 648967
scaffold_317 1104126 1104127
scaffold_317 1104129 1104130
scaffold_317 1104148 1104149
scaffold_317 1104208 1104209
scaffold_317 1104225 1104226
scaffold_317 1104232 1104233
scaffold_317 1104239 1104240
scaffold_317 1209240 1209241
scaffold_317 1209252 1209253
scaffold_317 1209262 1209263
scaffold_317 1209321 1209322
scaffold_317 1209328 1209329
scaffold_317 1209334 1209335
scaffold_317 1209357 1209358
scaffold_317 1209383 1209384
scaffold_317 1209499 1209500
scaffold_317 1209520 1209521
scaffold_317 1209522 1209523
scaffold_317 1209531 1209532
scaffold_317 1209569 1209570
scaffold_317 1209583 1209584
scaffold_317 1209584 1209585
scaffold_317 1209599 1209600
scaffold_317 1209612 1209613
scaffold_317 1209616 1209617
scaffold_317 1209618 1209619
scaffold_317 1209619 1209620
scaffold_317 1209626 1209627
scaffold_317 1209656 1209657
scaffold_317 1209675 1209676
scaffold_317 1209696 1209697
scaffold_318 486697 486698
scaffold_318 486839 486840
scaffold_318 486846 486847
scaffold_318 486852 486853
scaffold_318 486855 486856
scaffold_318 486857 486858
scaffold_318 486858 486859
scaffold_318 486862 486863
scaffold_318 486863 486864
scaffold_318 486878 486879
scaffold_318 486882 486883
scaffold_318 486891 486892
scaffold_318 486895 486896
scaffold_318 486901 486902
scaffold_318 486903 486904
scaffold_318 486907 486908
scaffold_318 486909 486910
scaffold_318 486911 486912
scaffold_318 486915 486916
scaffold_318 486920 486921
scaffold_318 486925 486926
scaffold_318 486927 486928
scaffold_318 486940 486941
scaffold_318 486945 486946
scaffold_318 487130 487131
scaffold_318 487137 487138
scaffold_318 487177 487178
scaffold_318 487182 487183
scaffold_318 487190 487191
scaffold_318 487204 487205
scaffold_319 1135199 1135200
scaffold_319 1135200 1135201
scaffold_319 1135201 1135202
scaffold_319 1135202 1135203
scaffold_319 1135214 1135215
scaffold_319 1135219 1135220
scaffold_319 1135222 1135223
scaffold_319 1135228 1135229
scaffold_319 1135240 1135241
scaffold_319 1135241 1135242
scaffold_319 1135327 1135328
scaffold_319 1135332 1135333
scaffold_319 1135336 1135337
scaffold_319 1135340 1135341
scaffold_319 1135342 1135343
scaffold_319 1135351 1135352
scaffold_319 1135352 1135353
scaffold_319 1135357 1135358
scaffold_319 1135360 1135361
scaffold_319 1135362 1135363
scaffold_319 1135367 1135368
scaffold_319 1135368 1135369
scaffold_319 377884 377885
scaffold_319 377887 377888
scaffold_319 377905 377906
scaffold_319 378135 378136
scaffold_319 378149 378150
scaffold_319 378156 378157
scaffold_319 378162 378163
scaffold_319 453663 453664
scaffold_319 453841 453842
scaffold_319 453856 453857
scaffold_320 1201988 1201989
scaffold_320 1202007 1202008
scaffold_320 1202096 1202097
scaffold_320 174557 174558
scaffold_320 174560 174561
scaffold_320 174561 174562
scaffold_320 174574 174575
scaffold_320 174576 174577
scaffold_320 174584 174585
scaffold_320 17461 17462
scaffold_320 174669 174670
scaffold_320 174673 174674
scaffold_320 17478 17479
scaffold_320 174784 174785
scaffold_320 174830 174831
scaffold_320 174893 174894
scaffold_320 17500 17501
scaffold_320 17525 17526
scaffold_320 17529 17530
scaffold_320 17543 17544
scaffold_320 17557 17558
scaffold_320 17564 17565
scaffold_320 175657 175658
scaffold_320 175663 175664
scaffold_320 175666 175667
scaffold_320 175676 175677
scaffold_320 175685 175686
scaffold_320 175729 175730
scaffold_320 175783 175784
scaffold_320 175790 175791
scaffold_320 175793 175794
scaffold_320 175802 175803
scaffold_320 175803 175804
scaffold_320 176130 176131
scaffold_320 176131 176132
scaffold_320 176145 176146
scaffold_320 176149 176150
scaffold_320 176162 176163
scaffold_320 176165 176166
scaffold_320 18266 18267
scaffold_320 18285 18286
scaffold_320 18301 18302
scaffold_320 18313 18314
scaffold_320 18323 18324
scaffold_320 18524 18525
scaffold_320 18561 18562
scaffold_320 18567 18568
scaffold_320 18589 18590
scaffold_320 18590 18591
scaffold_320 18593 18594
scaffold_320 18604 18605
scaffold_320 18609 18610
scaffold_320 18614 18615
scaffold_320 18618 18619
scaffold_320 18626 18627
scaffold_3207 12418 12419
scaffold_3207 12472 12473
scaffold_3207 12543 12544
scaffold_321 1080377 1080378
scaffold_321 1080413 1080414
scaffold_321 1080748 1080749
scaffold_321 1080749 1080750
scaffold_321 1080771 1080772
scaffold_321 1080781 1080782
scaffold_321 171086 171087
scaffold_321 171122 171123
scaffold_321 171123 171124
scaffold_321 171158 171159
scaffold_321 171163 171164
scaffold_321 171164 171165
scaffold_321 171165 171166
scaffold_321 171201 171202
scaffold_32 1228893 1228894
scaffold_32 1228901 1228902
scaffold_32 1228910 1228911
scaffold_32 1228911 1228912
scaffold_32 1228916 1228917
scaffold_32 1228927 1228928
scaffold_32 1228930 1228931
scaffold_32 1228934 1228935
scaffold_32 1228964 1228965
scaffold_32 1229065 1229066
scaffold_32 4113148 4113149
scaffold_32 4113166 4113167
scaffold_32 4113185 4113186
scaffold_32 4113207 4113208
scaffold_32 4113218 4113219
scaffold_32 4113219 4113220
scaffold_32 4113224 4113225
scaffold_32 4113239 4113240
scaffold_32 4113260 4113261
scaffold_32 4113261 4113262
scaffold_32 4113267 4113268
scaffold_32 4113268 4113269
scaffold_32 4113271 4113272
scaffold_32 4113273 4113274
scaffold_32 4113280 4113281
scaffold_32 4113294 4113295
scaffold_32 4113307 4113308
scaffold_32 4113342 4113343
scaffold_324 1153004 1153005
scaffold_324 1153007 1153008
scaffold_324 1153010 1153011
scaffold_324 1153017 1153018
scaffold_324 1153148 1153149
scaffold_324 1153158 1153159
scaffold_324 1153161 1153162
scaffold_324 212118 212119
scaffold_324 212146 212147
scaffold_324 212161 212162
scaffold_324 212208 212209
scaffold_324 212209 212210
scaffold_324 212227 212228
scaffold_324 212239 212240
scaffold_324 212289 212290
scaffold_324 212296 212297
scaffold_324 212301 212302
scaffold_324 212362 212363
scaffold_324 212385 212386
scaffold_327 1091826 1091827
scaffold_327 1091833 1091834
scaffold_327 1091835 1091836
scaffold_327 1091839 1091840
scaffold_327 1091864 1091865
scaffold_327 1091865 1091866
scaffold_327 1091909 1091910
scaffold_327 1091910 1091911
scaffold_327 1091911 1091912
scaffold_327 1091956 1091957
scaffold_327 877617 877618
scaffold_327 877621 877622
scaffold_327 877622 877623
scaffold_327 877628 877629
scaffold_327 877643 877644
scaffold_327 877646 877647
scaffold_327 877659 877660
scaffold_327 877673 877674
scaffold_327 877713 877714
scaffold_327 877719 877720
scaffold_327 877722 877723
scaffold_327 877742 877743
scaffold_327 877743 877744
scaffold_327 877744 877745
scaffold_327 877751 877752
scaffold_327 877752 877753
scaffold_328 536240 536241
scaffold_328 536258 536259
scaffold_328 536281 536282
scaffold_328 536486 536487
scaffold_328 536498 536499
scaffold_328 536499 536500
scaffold_328 536500 536501
scaffold_328 536514 536515
scaffold_328 536538 536539
scaffold_328 559592 559593
scaffold_328 559597 559598
scaffold_328 559606 559607
scaffold_328 559613 559614
scaffold_328 559677 559678
scaffold_328 559692 559693
scaffold_328 559709 559710
scaffold_328 559710 559711
scaffold_328 559712 559713
scaffold_329 1098084 1098085
scaffold_329 1098186 1098187
scaffold_329 1098187 1098188
scaffold_32 996022 996023
scaffold_32 996308 996309
scaffold_330 880588 880589
scaffold_330 880661 880662
scaffold_330 880740 880741
scaffold_33 1037731 1037732
scaffold_33 1037785 1037786
scaffold_33 1037849 1037850
scaffold_33 2368795 2368796
scaffold_33 2368822 2368823
scaffold_33 2368834 2368835
scaffold_33 2368842 2368843
scaffold_33 2368851 2368852
scaffold_33 2368853 2368854
scaffold_33 2368854 2368855
scaffold_33 2368874 2368875
scaffold_33 2369004 2369005
scaffold_33 2369007 2369008
scaffold_33 2369024 2369025
scaffold_33 2369029 2369030
scaffold_33 2369040 2369041
scaffold_33 2369044 2369045
scaffold_332 665124 665125
scaffold_332 665125 665126
scaffold_332 665128 665129
scaffold_332 665140 665141
scaffold_332 665141 665142
scaffold_332 665162 665163
scaffold_332 665167 665168
scaffold_332 665168 665169
scaffold_332 665169 665170
scaffold_332 665177 665178
scaffold_332 665180 665181
scaffold_332 665182 665183
scaffold_332 665202 665203
scaffold_332 665223 665224
scaffold_332 665224 665225
scaffold_332 665229 665230
scaffold_332 665232 665233
scaffold_332 665270 665271
scaffold_332 665276 665277
scaffold_332 665298 665299
scaffold_332 665636 665637
scaffold_332 665656 665657
scaffold_332 665658 665659
scaffold_332 665659 665660
scaffold_332 665663 665664
scaffold_332 665665 665666
scaffold_332 665677 665678
scaffold_332 665751 665752
scaffold_332 665767 665768
scaffold_332 665768 665769
scaffold_332 665780 665781
scaffold_332 665781 665782
scaffold_332 665782 665783
scaffold_332 665786 665787
scaffold_332 665794 665795
scaffold_332 665801 665802
scaffold_332 665802 665803
scaffold_332 665807 665808
scaffold_332 665814 665815
scaffold_332 665818 665819
scaffold_332 665819 665820
scaffold_332 665821 665822
scaffold_332 665839 665840
scaffold_332 665841 665842
scaffold_332 665842 665843
scaffold_332 665845 665846
scaffold_332 665846 665847
scaffold_332 665848 665849
scaffold_332 665854 665855
scaffold_332 665855 665856
scaffold_33 3024321 3024322
scaffold_33 3024334 3024335
scaffold_33 3024337 3024338
scaffold_33 3024341 3024342
scaffold_33 3024342 3024343
scaffold_33 3024352 3024353
scaffold_33 3024354 3024355
scaffold_33 3024355 3024356
scaffold_33 3024360 3024361
scaffold_33 3024368 3024369
scaffold_33 3024375 3024376
scaffold_33 3024376 3024377
scaffold_33 3024502 3024503
scaffold_33 3024520 3024521
scaffold_33 3024525 3024526
scaffold_33 3024535 3024536
scaffold_33 3024541 3024542
scaffold_333 1254053 1254054
scaffold_333 1254059 1254060
scaffold_333 1254086 1254087
scaffold_333 1254087 1254088
scaffold_333 1254088 1254089
scaffold_333 1254089 1254090
scaffold_333 1254162 1254163
scaffold_333 1254164 1254165
scaffold_333 1254165 1254166
scaffold_333 1254170 1254171
scaffold_333 1254172 1254173
scaffold_333 1254181 1254182
scaffold_333 240293 240294
scaffold_333 240295 240296
scaffold_333 240296 240297
scaffold_333 240297 240298
scaffold_333 240298 240299
scaffold_333 240305 240306
scaffold_333 240315 240316
scaffold_333 240324 240325
scaffold_333 240335 240336
scaffold_333 240396 240397
scaffold_333 240403 240404
scaffold_333 240422 240423
scaffold_333 293689 293690
scaffold_333 293699 293700
scaffold_333 293712 293713
scaffold_333 293715 293716
scaffold_333 293837 293838
scaffold_333 293840 293841
scaffold_333 293843 293844
scaffold_333 294131 294132
scaffold_333 294155 294156
scaffold_333 294156 294157
scaffold_333 294164 294165
scaffold_333 294211 294212
scaffold_333 294346 294347
scaffold_333 294392 294393
scaffold_333 294398 294399
scaffold_333 294410 294411
scaffold_333 294416 294417
scaffold_333 294461 294462
scaffold_333 294555 294556
scaffold_333 294581 294582
scaffold_33 3542014 3542015
scaffold_33 3542026 3542027
scaffold_33 3542027 3542028
scaffold_33 3542045 3542046
scaffold_33 3542047 3542048
scaffold_33 3542048 3542049
scaffold_33 3542052 3542053
scaffold_33 3542086 3542087
scaffold_33 3542087 3542088
scaffold_33 3542088 3542089
scaffold_33 3542118 3542119
scaffold_33 3542120 3542121
scaffold_33 3542124 3542125
scaffold_33 3542188 3542189
scaffold_33 3542219 3542220
scaffold_33 3542237 3542238
scaffold_33 3542240 3542241
scaffold_33 3542251 3542252
scaffold_33 3542257 3542258
scaffold_33 3542274 3542275
scaffold_33 3561570 3561571
scaffold_33 3561862 3561863
scaffold_33 3699732 3699733
scaffold_33 3699735 3699736
scaffold_33 3699770 3699771
scaffold_33 3699780 3699781
scaffold_33 3699781 3699782
scaffold_33 3699820 3699821
scaffold_33 3699821 3699822
scaffold_33 3699827 3699828
scaffold_33 3699851 3699852
scaffold_33 3699888 3699889
scaffold_33 3700189 3700190
scaffold_33 3700196 3700197
scaffold_33 3700206 3700207
scaffold_33 3700216 3700217
scaffold_33 3700238 3700239
scaffold_33 3700259 3700260
scaffold_33 3700269 3700270
scaffold_33 3700335 3700336
scaffold_33 3700342 3700343
scaffold_33 3700345 3700346
scaffold_333 832446 832447
scaffold_333 832458 832459
scaffold_333 832481 832482
scaffold_333 832486 832487
scaffold_333 832493 832494
scaffold_333 832815 832816
scaffold_333 832819 832820
scaffold_333 832820 832821
scaffold_334 134261 134262
scaffold_334 134278 134279
scaffold_334 134295 134296
scaffold_334 134348 134349
scaffold_334 134355 134356
scaffold_334 134362 134363
scaffold_334 134401 134402
scaffold_334 134423 134424
scaffold_334 134440 134441
scaffold_334 134451 134452
scaffold_334 134453 134454
scaffold_334 134454 134455
scaffold_334 134466 134467
scaffold_334 134467 134468
scaffold_334 134478 134479
scaffold_334 134481 134482
scaffold_334 134482 134483
scaffold_334 134490 134491
scaffold_334 134506 134507
scaffold_334 134515 134516
scaffold_334 201835 201836
scaffold_334 201839 201840
scaffold_334 201856 201857
scaffold_334 201860 201861
scaffold_334 201883 201884
scaffold_334 201887 201888
scaffold_334 201913 201914
scaffold_334 201918 201919
scaffold_334 201945 201946
scaffold_334 979529 979530
scaffold_334 979534 979535
scaffold_334 979704 979705
scaffold_336 439581 439582
scaffold_336 439582 439583
scaffold_336 439588 439589
scaffold_336 439590 439591
scaffold_336 439594 439595
scaffold_336 439597 439598
scaffold_336 439607 439608
scaffold_336 439609 439610
scaffold_336 439610 439611
scaffold_336 439618 439619
scaffold_336 439619 439620
scaffold_336 439620 439621
scaffold_336 439621 439622
scaffold_336 439626 439627
scaffold_336 439687 439688
scaffold_336 439716 439717
scaffold_336 439727 439728
scaffold_336 439728 439729
scaffold_336 439747 439748
scaffold_336 439760 439761
scaffold_336 439761 439762
scaffold_336 439763 439764
scaffold_336 439771 439772
scaffold_336 452250 452251
scaffold_336 452295 452296
scaffold_336 452390 452391
scaffold_336 452402 452403
scaffold_336 452411 452412
scaffold_336 452412 452413
scaffold_336 452413 452414
scaffold_336 880765 880766
scaffold_336 880775 880776
scaffold_336 880781 880782
scaffold_336 880840 880841
scaffold_336 880868 880869
scaffold_337 1151716 1151717
scaffold_337 1151788 1151789
scaffold_337 1151823 1151824
scaffold_337 1151828 1151829
scaffold_337 1151842 1151843
scaffold_337 1151847 1151848
scaffold_337 1151892 1151893
scaffold_337 626189 626190
scaffold_337 626232 626233
scaffold_337 626242 626243
scaffold_337 626243 626244
scaffold_337 626249 626250
scaffold_337 626250 626251
scaffold_337 626303 626304
scaffold_337 626308 626309
scaffold_339 1233379 1233380
scaffold_339 1233397 1233398
scaffold_339 1233398 1233399
scaffold_339 1233399 1233400
scaffold_339 1233405 1233406
scaffold_339 1233407 1233408
scaffold_339 1233408 1233409
scaffold_339 1233411 1233412
scaffold_339 1233412 1233413
scaffold_339 1233413 1233414
scaffold_339 1233476 1233477
scaffold_339 1233477 1233478
scaffold_339 1233485 1233486
scaffold_339 1233523 1233524
scaffold_339 1233526 1233527
scaffold_339 1233527 1233528
scaffold_339 1233528 1233529
scaffold_339 180374 180375
scaffold_339 180442 180443
scaffold_339 180472 180473
scaffold_339 180483 180484
scaffold_339 237182 237183
scaffold_339 237192 237193
scaffold_339 237193 237194
scaffold_339 237245 237246
scaffold_339 237256 237257
scaffold_339 237381 237382
scaffold_339 237383 237384
scaffold_339 266054 266055
scaffold_339 266073 266074
scaffold_339 266160 266161
scaffold_339 266171 266172
scaffold_339 266177 266178
scaffold_339 266180 266181
scaffold_339 266196 266197
scaffold_33 937569 937570
scaffold_33 937598 937599
scaffold_33 937741 937742
scaffold_33 937763 937764
scaffold_33 937819 937820
scaffold_33 937847 937848
scaffold_33 937848 937849
scaffold_33 975661 975662
scaffold_33 975681 975682
scaffold_33 975741 975742
scaffold_33 975874 975875
scaffold_339 830290 830291
scaffold_339 830302 830303
scaffold_339 830303 830304
scaffold_339 830306 830307
scaffold_339 830312 830313
scaffold_339 830313 830314
scaffold_339 830323 830324
scaffold_339 830324 830325
scaffold_339 830329 830330
scaffold_339 830518 830519
scaffold_339 830522 830523
scaffold_339 830528 830529
scaffold_339 830529 830530
scaffold_339 830548 830549
scaffold_339 830549 830550
scaffold_340 1192726 1192727
scaffold_340 1192729 1192730
scaffold_340 1192731 1192732
scaffold_340 1192732 1192733
scaffold_340 1192739 1192740
scaffold_340 1192740 1192741
scaffold_340 1192814 1192815
scaffold_340 1192817 1192818
scaffold_340 1192843 1192844
scaffold_340 1192852 1192853
scaffold_340 34538 34539
scaffold_340 34568 34569
scaffold_340 34575 34576
scaffold_340 34617 34618
scaffold_340 34620 34621
scaffold_340 34666 34667
scaffold_340 34667 34668
scaffold_340 34725 34726
scaffold_340 729867 729868
scaffold_340 730165 730166
scaffold_340 730168 730169
scaffold_340 730171 730172
scaffold_340 730308 730309
scaffold_340 730315 730316
scaffold_340 730318 730319
scaffold_34 1049406 1049407
scaffold_34 1049408 1049409
scaffold_34 1049525 1049526
scaffold_34 1335957 1335958
scaffold_34 1335989 1335990
scaffold_34 1335990 1335991
scaffold_34 1336005 1336006
scaffold_34 1336010 1336011
scaffold_34 1336015 1336016
scaffold_34 1336022 1336023
scaffold_34 1336030 1336031
scaffold_34 1336033 1336034
scaffold_34 1336042 1336043
scaffold_34 1336059 1336060
scaffold_34 1336066 1336067
scaffold_34 1336069 1336070
scaffold_34 1336072 1336073
scaffold_34 1336080 1336081
scaffold_34 1565392 1565393
scaffold_34 1565415 1565416
scaffold_34 1565419 1565420
scaffold_34 1565420 1565421
scaffold_34 1565421 1565422
scaffold_34 1565428 1565429
scaffold_34 1565528 1565529
scaffold_34 1565534 1565535
scaffold_34 1565546 1565547
scaffold_34 1565547 1565548
scaffold_34 1565550 1565551
scaffold_34 1565551 1565552
scaffold_34 1581325 1581326
scaffold_34 1581365 1581366
scaffold_34 1581434 1581435
scaffold_34 1581452 1581453
scaffold_34 1581455 1581456
scaffold_34 1581456 1581457
scaffold_34 2057949 2057950
scaffold_34 2058042 2058043
scaffold_34 2058043 2058044
scaffold_34 2058066 2058067
scaffold_34 2332251 2332252
scaffold_34 2332262 2332263
scaffold_34 2332267 2332268
scaffold_34 2332289 2332290
scaffold_34 2332294 2332295
scaffold_34 2332311 2332312
scaffold_34 2332435 2332436
scaffold_34 2332436 2332437
scaffold_34 2332462 2332463
scaffold_34 2332463 2332464
scaffold_34 2332464 2332465
scaffold_34 2332465 2332466
scaffold_34 2332468 2332469
scaffold_34 2332484 2332485
scaffold_34 2373622 2373623
scaffold_34 2373724 2373725
scaffold_34 2373778 2373779
scaffold_34 2511867 2511868
scaffold_34 2512017 2512018
scaffold_342 936481 936482
scaffold_342 936482 936483
scaffold_342 936514 936515
scaffold_342 936553 936554
scaffold_342 936567 936568
scaffold_342 936605 936606
scaffold_342 936631 936632
scaffold_342 936703 936704
scaffold_342 936718 936719
scaffold_3 4302172 4302173
scaffold_3 4302332 4302333
scaffold_3 4302399 4302400
scaffold_34 3058208 3058209
scaffold_34 3058224 3058225
scaffold_34 3058227 3058228
scaffold_34 3058230 3058231
scaffold_34 3058249 3058250
scaffold_34 3058291 3058292
scaffold_34 3058315 3058316
scaffold_34 3058316 3058317
scaffold_34 3058390 3058391
scaffold_34 3058392 3058393
scaffold_34 3058398 3058399
scaffold_34 3058399 3058400
scaffold_34 3058400 3058401
scaffold_34 3414227 3414228
scaffold_34 3414259 3414260
scaffold_34 3414289 3414290
scaffold_34 3414352 3414353
scaffold_34 3414360 3414361
scaffold_34 3414362 3414363
scaffold_34 3414366 3414367
scaffold_34 3417033 3417034
scaffold_34 3417180 3417181
scaffold_34 3417209 3417210
scaffold_34 3463485 3463486
scaffold_34 3463539 3463540
scaffold_34 3463567 3463568
scaffold_34 3463594 3463595
scaffold_34 3463603 3463604
scaffold_34 3463605 3463606
scaffold_34 3463616 3463617
scaffold_34 3463621 3463622
scaffold_34 3463628 3463629
scaffold_34 3463661 3463662
scaffold_343 503426 503427
scaffold_343 503453 503454
scaffold_343 503469 503470
scaffold_343 503747 503748
scaffold_343 503759 503760
scaffold_343 503795 503796
scaffold_343 503832 503833
scaffold_3 4358417 4358418
scaffold_3 4358454 4358455
scaffold_3 4358457 4358458
scaffold_3 4358476 4358477
scaffold_3 4358477 4358478
scaffold_3 4358481 4358482
scaffold_3 4358484 4358485
scaffold_3 4358485 4358486
scaffold_3 4358500 4358501
scaffold_3 4358510 4358511
scaffold_3 4358521 4358522
scaffold_3 4358557 4358558
scaffold_3 4358567 4358568
scaffold_3 4358571 4358572
scaffold_3 4358580 4358581
scaffold_3 4358581 4358582
scaffold_3 4358582 4358583
scaffold_3 4358583 4358584
scaffold_3 4358590 4358591
scaffold_3 4358591 4358592
scaffold_3 4358600 4358601
scaffold_3 4358614 4358615
scaffold_3 4358619 4358620
scaffold_3 4358620 4358621
scaffold_3 4358626 4358627
scaffold_3 4358627 4358628
scaffold_3 4358628 4358629
scaffold_3 4358632 4358633
scaffold_3 4358642 4358643
scaffold_3 4358643 4358644
scaffold_3 4359024 4359025
scaffold_343 666228 666229
scaffold_343 666230 666231
scaffold_343 666240 666241
scaffold_343 666244 666245
scaffold_343 666246 666247
scaffold_343 666249 666250
scaffold_343 666251 666252
scaffold_343 666261 666262
scaffold_343 666263 666264
scaffold_343 666264 666265
scaffold_343 666268 666269
scaffold_343 666273 666274
scaffold_343 666274 666275
scaffold_343 666276 666277
scaffold_343 666606 666607
scaffold_343 666609 666610
scaffold_343 77513 77514
scaffold_343 77592 77593
scaffold_343 77596 77597
scaffold_343 77601 77602
scaffold_343 77623 77624
scaffold_343 77632 77633
scaffold_343 77633 77634
scaffold_343 77639 77640
scaffold_343 77659 77660
scaffold_343 77713 77714
scaffold_343 77729 77730
scaffold_343 77743 77744
scaffold_343 77744 77745
scaffold_343 77768 77769
scaffold_343 77769 77770
scaffold_343 77796 77797
scaffold_34 442094 442095
scaffold_34 442096 442097
scaffold_34 442101 442102
scaffold_34 442120 442121
scaffold_34 442121 442122
scaffold_34 442122 442123
scaffold_34 442124 442125
scaffold_34 442125 442126
scaffold_34 442126 442127
scaffold_34 442135 442136
scaffold_34 442139 442140
scaffold_34 442146 442147
scaffold_34 442157 442158
scaffold_34 442191 442192
scaffold_34 442194 442195
scaffold_34 442237 442238
scaffold_34 442239 442240
scaffold_34 442246 442247
scaffold_34 442250 442251
scaffold_34 442259 442260
scaffold_34 442270 442271
scaffold_34 442275 442276
scaffold_34 442276 442277
scaffold_34 442295 442296
scaffold_34 442626 442627
scaffold_34 442658 442659
scaffold_34 442659 442660
scaffold_34 442696 442697
scaffold_34 442711 442712
scaffold_34 442719 442720
scaffold_34 442723 442724
scaffold_34 442724 442725
scaffold_34 442728 442729
scaffold_34 442739 442740
scaffold_34 442758 442759
scaffold_3 4534683 4534684
scaffold_3 4534742 4534743
scaffold_3 4534750 4534751
scaffold_3 4534843 4534844
scaffold_3 4534844 4534845
scaffold_3 4534873 4534874
scaffold_3 4534876 4534877
scaffold_3 4534891 4534892
scaffold_3 4534926 4534927
scaffold_346 410900 410901
scaffold_346 410903 410904
scaffold_346 410904 410905
scaffold_346 410905 410906
scaffold_346 410906 410907
scaffold_346 410912 410913
scaffold_346 410913 410914
scaffold_346 410915 410916
scaffold_346 410916 410917
scaffold_346 410932 410933
scaffold_346 410933 410934
scaffold_346 410970 410971
scaffold_346 411018 411019
scaffold_346 411034 411035
scaffold_346 411041 411042
scaffold_346 411049 411050
scaffold_346 411063 411064
scaffold_347 889664 889665
scaffold_347 889674 889675
scaffold_347 889719 889720
scaffold_347 889769 889770
scaffold_347 890041 890042
scaffold_347 890046 890047
scaffold_347 890047 890048
scaffold_347 890054 890055
scaffold_347 890072 890073
scaffold_347 890074 890075
scaffold_347 890117 890118
scaffold_347 890123 890124
scaffold_347 890125 890126
scaffold_348 1041920 1041921
scaffold_348 1041968 1041969
scaffold_348 1042073 1042074
scaffold_348 1042087 1042088
scaffold_348 1042093 1042094
scaffold_348 1249952 1249953
scaffold_348 1249955 1249956
scaffold_348 1250167 1250168
scaffold_3 490685 490686
scaffold_3 490688 490689
scaffold_3 490689 490690
scaffold_3 490696 490697
scaffold_3 490697 490698
scaffold_3 490698 490699
scaffold_3 490704 490705
scaffold_3 490721 490722
scaffold_3 490812 490813
scaffold_3 490834 490835
scaffold_349 1214391 1214392
scaffold_349 1214397 1214398
scaffold_349 1214407 1214408
scaffold_349 1214408 1214409
scaffold_349 1214468 1214469
scaffold_349 1214473 1214474
scaffold_349 1214508 1214509
scaffold_349 1214702 1214703
scaffold_349 1214750 1214751
scaffold_349 1214813 1214814
scaffold_349 1214814 1214815
scaffold_349 1214828 1214829
scaffold_349 1214829 1214830
scaffold_349 495525 495526
scaffold_349 495726 495727
scaffold_350 1035343 1035344
scaffold_350 1035353 1035354
scaffold_350 1035365 1035366
scaffold_350 1035457 1035458
scaffold_350 1035481 1035482
scaffold_350 851103 851104
scaffold_350 851105 851106
scaffold_350 851209 851210
scaffold_35 1101235 1101236
scaffold_35 1101242 1101243
scaffold_35 1101243 1101244
scaffold_35 1101249 1101250
scaffold_35 1101326 1101327
scaffold_35 1101341 1101342
scaffold_35 1101344 1101345
scaffold_35 1101347 1101348
scaffold_35 1101349 1101350
scaffold_35 1101351 1101352
scaffold_35 1101352 1101353
scaffold_35 1101360 1101361
scaffold_35 1101361 1101362
scaffold_35 1101362 1101363
scaffold_35 1101363 1101364
scaffold_35 1101376 1101377
scaffold_35 1195676 1195677
scaffold_35 1195696 1195697
scaffold_35 1195713 1195714
scaffold_35 1195718 1195719
scaffold_35 1195731 1195732
scaffold_35 1195749 1195750
scaffold_35 1195810 1195811
scaffold_35 1195811 1195812
scaffold_35 1195812 1195813
scaffold_35 1195837 1195838
scaffold_35 1195861 1195862
scaffold_35 1195879 1195880
scaffold_35 1195897 1195898
scaffold_35 1195904 1195905
scaffold_35 1195915 1195916
scaffold_35 1195916 1195917
scaffold_35 1195923 1195924
scaffold_35 1195943 1195944
scaffold_35 1195944 1195945
scaffold_35 1195949 1195950
scaffold_35 1195951 1195952
scaffold_35 1195952 1195953
scaffold_35 1195953 1195954
scaffold_35 1195983 1195984
scaffold_351 591086 591087
scaffold_351 591102 591103
scaffold_351 591106 591107
scaffold_351 591113 591114
scaffold_351 591118 591119
scaffold_351 591134 591135
scaffold_351 591137 591138
scaffold_351 591143 591144
scaffold_351 591169 591170
scaffold_351 591171 591172
scaffold_351 591180 591181
scaffold_351 591196 591197
scaffold_351 591202 591203
scaffold_352 1134484 1134485
scaffold_352 1134505 1134506
scaffold_352 1134507 1134508
scaffold_352 1134514 1134515
scaffold_352 1134515 1134516
scaffold_352 1134533 1134534
scaffold_352 1134556 1134557
scaffold_352 1134557 1134558
scaffold_352 1134567 1134568
scaffold_352 1134574 1134575
scaffold_352 1134576 1134577
scaffold_352 1134580 1134581
scaffold_352 1134592 1134593
scaffold_352 1134678 1134679
scaffold_352 1134685 1134686
scaffold_352 1134692 1134693
scaffold_352 1134752 1134753
scaffold_352 1134754 1134755
scaffold_352 1134756 1134757
scaffold_352 1134759 1134760
scaffold_352 1134782 1134783
scaffold_352 1134805 1134806
scaffold_352 1134811 1134812
scaffold_352 1134824 1134825
scaffold_352 1134825 1134826
scaffold_352 1134830 1134831
scaffold_352 233382 233383
scaffold_352 233383 233384
scaffold_352 233386 233387
scaffold_352 233569 233570
scaffold_35 2334988 2334989
scaffold_35 2334989 2334990
scaffold_35 2334999 2335000
scaffold_35 2335063 2335064
scaffold_35 2335093 2335094
scaffold_352 48432 48433
scaffold_352 48439 48440
scaffold_352 48448 48449
scaffold_352 48456 48457
scaffold_352 48536 48537
scaffold_352 48563 48564
scaffold_352 48570 48571
scaffold_352 48586 48587
scaffold_352 48684 48685
scaffold_352 549826 549827
scaffold_352 549948 549949
scaffold_352 549951 549952
scaffold_353 904371 904372
scaffold_353 904395 904396
scaffold_353 904933 904934
scaffold_354 1017304 1017305
scaffold_354 1017305 1017306
scaffold_354 1017318 1017319
scaffold_354 1017331 1017332
scaffold_354 1017341 1017342
scaffold_354 1017342 1017343
scaffold_354 1017460 1017461
scaffold_354 1017470 1017471
scaffold_354 1017504 1017505
scaffold_355 225238 225239
scaffold_355 225255 225256
scaffold_355 225257 225258
scaffold_355 225265 225266
scaffold_355 225272 225273
scaffold_355 225277 225278
scaffold_355 225278 225279
scaffold_355 225281 225282
scaffold_355 225283 225284
scaffold_355 225284 225285
scaffold_355 225286 225287
scaffold_355 225287 225288
scaffold_355 225330 225331
scaffold_355 225334 225335
scaffold_355 225359 225360
scaffold_355 225371 225372
scaffold_355 225379 225380
scaffold_355 225383 225384
scaffold_355 365074 365075
scaffold_355 365089 365090
scaffold_355 365176 365177
scaffold_355 365177 365178
scaffold_355 99118 99119
scaffold_355 99218 99219
scaffold_355 99285 99286
scaffold_356 1045895 1045896
scaffold_356 1045898 1045899
scaffold_356 1045965 1045966
scaffold_356 1045967 1045968
scaffold_356 1045968 1045969
scaffold_356 1045971 1045972
scaffold_356 1045981 1045982
scaffold_356 1045993 1045994
scaffold_356 1046000 1046001
scaffold_356 1046001 1046002
scaffold_356 1046012 1046013
scaffold_356 135771 135772
scaffold_356 135778 135779
scaffold_356 135784 135785
scaffold_356 135788 135789
scaffold_356 135796 135797
scaffold_356 135799 135800
scaffold_356 135806 135807
scaffold_356 135874 135875
scaffold_356 135885 135886
scaffold_356 135891 135892
scaffold_356 135897 135898
scaffold_356 135900 135901
scaffold_356 135910 135911
scaffold_356 135913 135914
scaffold_356 135920 135921
scaffold_356 135923 135924
scaffold_356 461920 461921
scaffold_356 461925 461926
scaffold_356 461934 461935
scaffold_356 461947 461948
scaffold_356 461959 461960
scaffold_356 461960 461961
scaffold_356 461961 461962
scaffold_356 461966 461967
scaffold_356 462091 462092
scaffold_356 462093 462094
scaffold_356 462094 462095
scaffold_356 462104 462105
scaffold_356 462165 462166
scaffold_356 462166 462167
scaffold_356 63101 63102
scaffold_356 63450 63451
scaffold_356 63561 63562
scaffold_357 1070162 1070163
scaffold_357 1070271 1070272
scaffold_357 1070296 1070297
scaffold_357 1070307 1070308
scaffold_357 1070308 1070309
scaffold_357 1070309 1070310
scaffold_357 1070311 1070312
scaffold_357 1070340 1070341
scaffold_357 1070341 1070342
scaffold_357 1070348 1070349
scaffold_357 1070358 1070359
scaffold_357 1151999 1152000
scaffold_357 1152012 1152013
scaffold_357 1152021 1152022
scaffold_357 1152022 1152023
scaffold_357 1152033 1152034
scaffold_357 1152066 1152067
scaffold_357 1152067 1152068
scaffold_357 1152070 1152071
scaffold_357 1152071 1152072
scaffold_357 1152074 1152075
scaffold_357 1152076 1152077
scaffold_357 1152082 1152083
scaffold_357 1152091 1152092
scaffold_357 1152103 1152104
scaffold_357 1152137 1152138
scaffold_357 1152546 1152547
scaffold_357 1152547 1152548
scaffold_357 1152553 1152554
scaffold_357 1152572 1152573
scaffold_357 1152592 1152593
scaffold_357 1152644 1152645
scaffold_357 1152673 1152674
scaffold_357 1152687 1152688
scaffold_357 1152742 1152743
scaffold_357 1152752 1152753
scaffold_357 596118 596119
scaffold_357 596120 596121
scaffold_357 596121 596122
scaffold_357 596230 596231
scaffold_35 842232 842233
scaffold_35 842236 842237
scaffold_35 842239 842240
scaffold_35 842241 842242
scaffold_35 842243 842244
scaffold_35 842331 842332
scaffold_35 842337 842338
scaffold_35 842389 842390
scaffold_35 842396 842397
scaffold_35 842480 842481
scaffold_35 842483 842484
scaffold_35 842520 842521
scaffold_358 591251 591252
scaffold_358 591356 591357
scaffold_358 591381 591382
scaffold_35 895283 895284
scaffold_35 895284 895285
scaffold_35 895290 895291
scaffold_35 895371 895372
scaffold_35 895372 895373
scaffold_35 895390 895391
scaffold_35 895413 895414
scaffold_35 907840 907841
scaffold_35 907852 907853
scaffold_35 907977 907978
scaffold_359 729783 729784
scaffold_359 730213 730214
scaffold_359 730223 730224
scaffold_359 730225 730226
scaffold_359 730228 730229
scaffold_359 730237 730238
scaffold_359 730239 730240
scaffold_359 730245 730246
scaffold_359 730246 730247
scaffold_36 1019307 1019308
scaffold_36 1019309 1019310
scaffold_36 1019319 1019320
scaffold_36 1019805 1019806
scaffold_36 1507390 1507391
scaffold_36 1507394 1507395
scaffold_36 1507398 1507399
scaffold_36 1507401 1507402
scaffold_36 1507402 1507403
scaffold_36 1507447 1507448
scaffold_36 1507522 1507523
scaffold_36 1507560 1507561
scaffold_36 1507566 1507567
scaffold_36 1507570 1507571
scaffold_36 1507587 1507588
scaffold_36 1507591 1507592
scaffold_36 1517869 1517870
scaffold_36 1517885 1517886
scaffold_36 1517886 1517887
scaffold_36 1517888 1517889
scaffold_36 1517960 1517961
scaffold_36 1517961 1517962
scaffold_36 1517963 1517964
scaffold_36 1517967 1517968
scaffold_36 1517988 1517989
scaffold_36 1546051 1546052
scaffold_36 1546080 1546081
scaffold_36 1546084 1546085
scaffold_36 1546428 1546429
scaffold_36 1546457 1546458
scaffold_361 709684 709685
scaffold_361 709794 709795
scaffold_361 709797 709798
scaffold_361 709798 709799
scaffold_361 709802 709803
scaffold_361 709815 709816
scaffold_361 709817 709818
scaffold_361 709818 709819
scaffold_36 2185593 2185594
scaffold_36 2185726 2185727
scaffold_36 2185736 2185737
scaffold_362 377394 377395
scaffold_362 377399 377400
scaffold_362 377415 377416
scaffold_362 377416 377417
scaffold_362 377498 377499
scaffold_363 134205 134206
scaffold_363 134444 134445
scaffold_363 134592 134593
scaffold_36 3412786 3412787
scaffold_36 3412823 3412824
scaffold_36 3412851 3412852
scaffold_36 3412917 3412918
scaffold_36 3413022 3413023
scaffold_36 3413043 3413044
scaffold_363 592385 592386
scaffold_363 592669 592670
scaffold_363 592670 592671
scaffold_363 592780 592781
scaffold_363 88297 88298
scaffold_363 88298 88299
scaffold_363 88300 88301
scaffold_363 88301 88302
scaffold_363 88310 88311
scaffold_363 88332 88333
scaffold_363 88339 88340
scaffold_363 88410 88411
scaffold_363 88431 88432
scaffold_363 88435 88436
scaffold_363 88436 88437
scaffold_363 88437 88438
scaffold_363 88446 88447
scaffold_363 88449 88450
scaffold_363 88453 88454
scaffold_36 469429 469430
scaffold_36 469449 469450
scaffold_36 469453 469454
scaffold_36 469454 469455
scaffold_36 469455 469456
scaffold_36 469496 469497
scaffold_36 469568 469569
scaffold_365 1098071 1098072
scaffold_365 1098078 1098079
scaffold_365 1098081 1098082
scaffold_365 1098217 1098218
scaffold_36 628626 628627
scaffold_36 628818 628819
scaffold_369 1090316 1090317
scaffold_369 1090323 1090324
scaffold_369 1090324 1090325
scaffold_369 1090336 1090337
scaffold_369 1090352 1090353
scaffold_369 1090353 1090354
scaffold_369 1090396 1090397
scaffold_369 1090403 1090404
scaffold_369 1090411 1090412
scaffold_369 1090418 1090419
scaffold_369 1090419 1090420
scaffold_369 1090420 1090421
scaffold_369 1090447 1090448
scaffold_369 1090474 1090475
scaffold_36 913644 913645
scaffold_36 913651 913652
scaffold_36 913657 913658
scaffold_36 913658 913659
scaffold_36 913845 913846
scaffold_36 913846 913847
scaffold_36 913847 913848
scaffold_36 913848 913849
scaffold_36 913874 913875
scaffold_36 913879 913880
scaffold_3693 2174 2175
scaffold_3693 2269 2270
scaffold_3693 2307 2308
scaffold_370 1077017 1077018
scaffold_370 1077023 1077024
scaffold_370 1077042 1077043
scaffold_370 1077045 1077046
scaffold_370 1077052 1077053
scaffold_370 1077055 1077056
scaffold_370 1077056 1077057
scaffold_370 1077065 1077066
scaffold_370 1077068 1077069
scaffold_370 1077188 1077189
scaffold_370 1077191 1077192
scaffold_370 1077194 1077195
scaffold_370 1077202 1077203
scaffold_370 1077206 1077207
scaffold_370 1077212 1077213
scaffold_370 1077213 1077214
scaffold_370 1077214 1077215
scaffold_370 1077219 1077220
scaffold_37 1152235 1152236
scaffold_37 1152280 1152281
scaffold_37 1152556 1152557
scaffold_37 1158601 1158602
scaffold_37 1158639 1158640
scaffold_37 1158649 1158650
scaffold_37 1158703 1158704
scaffold_37 1158901 1158902
scaffold_37 1158903 1158904
scaffold_37 1158904 1158905
scaffold_37 1158908 1158909
scaffold_37 1158909 1158910
scaffold_37 1158910 1158911
scaffold_37 1158913 1158914
scaffold_37 1158925 1158926
scaffold_37 138652 138653
scaffold_37 138653 138654
scaffold_37 138670 138671
scaffold_37 138683 138684
scaffold_37 138685 138686
scaffold_37 138757 138758
scaffold_37 138813 138814
scaffold_371 498682 498683
scaffold_371 498686 498687
scaffold_371 498697 498698
scaffold_371 498701 498702
scaffold_371 498768 498769
scaffold_371 498769 498770
scaffold_371 498770 498771
scaffold_371 498771 498772
scaffold_371 498779 498780
scaffold_371 498789 498790
scaffold_371 743308 743309
scaffold_371 743358 743359
scaffold_371 743385 743386
scaffold_371 743386 743387
scaffold_371 743387 743388
scaffold_371 743469 743470
scaffold_371 743474 743475
scaffold_371 743475 743476
scaffold_371 743479 743480
scaffold_371 743491 743492
scaffold_372 588424 588425
scaffold_372 588458 588459
scaffold_372 588470 588471
scaffold_372 588553 588554
scaffold_372 588554 588555
scaffold_372 588556 588557
scaffold_372 588568 588569
scaffold_372 588586 588587
scaffold_372 588612 588613
scaffold_372 588705 588706
scaffold_372 588728 588729
scaffold_37 269335 269336
scaffold_37 269345 269346
scaffold_37 269346 269347
scaffold_37 269354 269355
scaffold_37 269360 269361
scaffold_37 269396 269397
scaffold_37 269411 269412
scaffold_37 269434 269435
scaffold_37 269488 269489
scaffold_373 253325 253326
scaffold_373 253328 253329
scaffold_373 253505 253506
scaffold_3 7354536 7354537
scaffold_3 7354538 7354539
scaffold_3 7354559 7354560
scaffold_3 7354608 7354609
scaffold_3 7354648 7354649
scaffold_3 7354649 7354650
scaffold_3 7354650 7354651
scaffold_374 898731 898732
scaffold_374 898742 898743
scaffold_374 898764 898765
scaffold_374 898765 898766
scaffold_374 898766 898767
scaffold_374 898787 898788
scaffold_374 898805 898806
scaffold_374 898811 898812
scaffold_374 898812 898813
scaffold_374 898836 898837
scaffold_374 898837 898838
scaffold_374 898841 898842
scaffold_375 457150 457151
scaffold_375 457222 457223
scaffold_375 457259 457260
scaffold_376 402481 402482
scaffold_376 402488 402489
scaffold_376 402655 402656
scaffold_376 402658 402659
scaffold_376 402726 402727
scaffold_376 402732 402733
scaffold_376 402733 402734
scaffold_376 402737 402738
scaffold_376 402739 402740
scaffold_376 402741 402742
scaffold_376 402743 402744
scaffold_376 402747 402748
scaffold_376 402750 402751
scaffold_376 402753 402754
scaffold_376 402756 402757
scaffold_376 402760 402761
scaffold_376 402773 402774
scaffold_376 402781 402782
scaffold_376 402799 402800
scaffold_376 402829 402830
scaffold_376 402831 402832
scaffold_376 402845 402846
scaffold_376 402857 402858
scaffold_376 402876 402877
scaffold_376 402879 402880
scaffold_376 402888 402889
scaffold_376 402889 402890
scaffold_376 402892 402893
scaffold_376 402899 402900
scaffold_376 402902 402903
scaffold_376 402903 402904
scaffold_376 402906 402907
scaffold_376 402932 402933
scaffold_376 403125 403126
scaffold_376 403287 403288
scaffold_376 403288 403289
scaffold_376 403295 403296
scaffold_376 403297 403298
scaffold_376 403302 403303
scaffold_376 403303 403304
scaffold_376 403304 403305
scaffold_376 403307 403308
scaffold_376 403311 403312
scaffold_376 403312 403313
scaffold_376 403323 403324
scaffold_376 403356 403357
scaffold_376 403364 403365
scaffold_376 403367 403368
scaffold_376 403371 403372
scaffold_376 403373 403374
scaffold_376 403375 403376
scaffold_376 403376 403377
scaffold_376 403386 403387
scaffold_376 403399 403400
scaffold_376 403418 403419
scaffold_376 403422 403423
scaffold_376 403424 403425
scaffold_376 403434 403435
scaffold_376 403479 403480
scaffold_376 403486 403487
scaffold_376 403490 403491
scaffold_376 403522 403523
scaffold_376 403524 403525
scaffold_376 403540 403541
scaffold_376 403558 403559
scaffold_376 403559 403560
scaffold_376 403565 403566
scaffold_376 403593 403594
scaffold_376 403594 403595
scaffold_376 403609 403610
scaffold_376 403614 403615
scaffold_376 403616 403617
scaffold_376 403638 403639
scaffold_376 481000 481001
scaffold_376 481003 481004
scaffold_376 481004 481005
scaffold_376 481006 481007
scaffold_376 481257 481258
scaffold_376 481264 481265
scaffold_376 481273 481274
scaffold_376 481274 481275
scaffold_376 481279 481280
scaffold_376 481280 481281
scaffold_377 12281 12282
scaffold_377 12344 12345
scaffold_377 12584 12585
scaffold_377 634090 634091
scaffold_377 634100 634101
scaffold_377 634197 634198
scaffold_377 635880 635881
scaffold_377 635881 635882
scaffold_377 635931 635932
scaffold_377 635958 635959
scaffold_377 635959 635960
scaffold_377 635962 635963
scaffold_377 635976 635977
scaffold_377 635977 635978
scaffold_377 635994 635995
scaffold_377 695160 695161
scaffold_377 695321 695322
scaffold_377 695332 695333
scaffold_378 73875 73876
scaffold_378 73882 73883
scaffold_378 74021 74022
scaffold_378 74034 74035
scaffold_37 961824 961825
scaffold_37 961825 961826
scaffold_37 961831 961832
scaffold_37 961833 961834
scaffold_37 962104 962105
scaffold_37 962106 962107
scaffold_37 962135 962136
scaffold_379 76418 76419
scaffold_379 76420 76421
scaffold_379 76423 76424
scaffold_379 76427 76428
scaffold_379 76442 76443
scaffold_379 76579 76580
scaffold_379 76585 76586
scaffold_379 76590 76591
scaffold_379 76594 76595
scaffold_379 76603 76604
scaffold_380 740935 740936
scaffold_380 740951 740952
scaffold_380 740988 740989
scaffold_380 740991 740992
scaffold_380 740993 740994
scaffold_380 740997 740998
scaffold_380 741003 741004
scaffold_380 741064 741065
scaffold_380 741065 741066
scaffold_380 741103 741104
scaffold_382 1123307 1123308
scaffold_382 1123308 1123309
scaffold_382 1123310 1123311
scaffold_382 1123327 1123328
scaffold_382 1123333 1123334
scaffold_382 1123336 1123337
scaffold_382 1123343 1123344
scaffold_382 1123346 1123347
scaffold_382 1123347 1123348
scaffold_382 1123411 1123412
scaffold_382 1123418 1123419
scaffold_382 1123421 1123422
scaffold_382 1123423 1123424
scaffold_382 1123502 1123503
scaffold_382 1123515 1123516
scaffold_382 1123599 1123600
scaffold_382 1123600 1123601
scaffold_382 12942 12943
scaffold_382 12947 12948
scaffold_382 12949 12950
scaffold_382 12952 12953
scaffold_382 13038 13039
scaffold_382 13067 13068
scaffold_382 13188 13189
scaffold_382 13199 13200
scaffold_382 13280 13281
scaffold_382 13288 13289
scaffold_382 13295 13296
scaffold_382 13298 13299
scaffold_382 13301 13302
scaffold_38 2530108 2530109
scaffold_38 2530113 2530114
scaffold_38 2530117 2530118
scaffold_38 2530129 2530130
scaffold_38 2530130 2530131
scaffold_38 2530131 2530132
scaffold_38 2530140 2530141
scaffold_38 2530174 2530175
scaffold_38 2530183 2530184
scaffold_38 2530188 2530189
scaffold_38 2530193 2530194
scaffold_38 2530249 2530250
scaffold_38 2530253 2530254
scaffold_38 2530259 2530260
scaffold_38 2530262 2530263
scaffold_38 2530268 2530269
scaffold_38 2530274 2530275
scaffold_38 2530340 2530341
scaffold_38 2530355 2530356
scaffold_38 2573139 2573140
scaffold_38 2573170 2573171
scaffold_38 2573657 2573658
scaffold_38 2573665 2573666
scaffold_38 2573702 2573703
scaffold_38 2573704 2573705
scaffold_38 3208017 3208018
scaffold_38 3208033 3208034
scaffold_38 3208045 3208046
scaffold_38 3208137 3208138
scaffold_38 3208138 3208139
scaffold_38 3208150 3208151
scaffold_38 421544 421545
scaffold_38 421559 421560
scaffold_38 421580 421581
scaffold_38 421586 421587
scaffold_38 421591 421592
scaffold_38 421594 421595
scaffold_38 421605 421606
scaffold_38 421607 421608
scaffold_38 421611 421612
scaffold_38 421621 421622
scaffold_38 421633 421634
scaffold_38 421658 421659
scaffold_38 421670 421671
scaffold_38 421703 421704
scaffold_38 421914 421915
scaffold_38 421916 421917
scaffold_38 421966 421967
scaffold_38 421968 421969
scaffold_38 421969 421970
scaffold_38 421977 421978
scaffold_38 421988 421989
scaffold_38 421993 421994
scaffold_38 422003 422004
scaffold_38 422032 422033
scaffold_386 607484 607485
scaffold_386 607572 607573
scaffold_386 607594 607595
scaffold_386 607602 607603
scaffold_386 858329 858330
scaffold_386 858400 858401
scaffold_386 858401 858402
scaffold_386 858402 858403
scaffold_386 858468 858469
scaffold_386 858500 858501
scaffold_386 858540 858541
scaffold_386 858541 858542
scaffold_386 858563 858564
scaffold_386 858567 858568
scaffold_386 858568 858569
scaffold_387 64456 64457
scaffold_387 64629 64630
scaffold_387 64632 64633
scaffold_387 64636 64637
scaffold_387 64637 64638
scaffold_387 64640 64641
scaffold_387 64760 64761
scaffold_387 64761 64762
scaffold_387 64762 64763
scaffold_389 1116778 1116779
scaffold_389 1116786 1116787
scaffold_389 1116794 1116795
scaffold_389 1116822 1116823
scaffold_389 1116823 1116824
scaffold_389 1116843 1116844
scaffold_389 1116890 1116891
scaffold_389 1116904 1116905
scaffold_389 380421 380422
scaffold_389 380434 380435
scaffold_389 380435 380436
scaffold_389 380536 380537
scaffold_389 380540 380541
scaffold_389 380542 380543
scaffold_389 380543 380544
scaffold_389 380574 380575
scaffold_389 456655 456656
scaffold_389 456656 456657
scaffold_389 456670 456671
scaffold_389 456674 456675
scaffold_389 456678 456679
scaffold_389 456683 456684
scaffold_389 456690 456691
scaffold_389 456751 456752
scaffold_389 456756 456757
scaffold_389 64520 64521
scaffold_389 64554 64555
scaffold_389 64559 64560
scaffold_389 65122 65123
scaffold_389 681792 681793
scaffold_389 681795 681796
scaffold_389 681796 681797
scaffold_389 681798 681799
scaffold_389 681807 681808
scaffold_389 681808 681809
scaffold_389 681895 681896
scaffold_389 681908 681909
scaffold_389 681915 681916
scaffold_389 681923 681924
scaffold_389 681924 681925
scaffold_389 681930 681931
scaffold_389 681931 681932
scaffold_389 681932 681933
scaffold_389 681933 681934
scaffold_389 681936 681937
scaffold_389 681948 681949
scaffold_389 928833 928834
scaffold_389 928852 928853
scaffold_389 928860 928861
scaffold_389 928886 928887
scaffold_389 928896 928897
scaffold_389 928899 928900
scaffold_389 928900 928901
scaffold_389 928901 928902
scaffold_389 928921 928922
scaffold_389 928923 928924
scaffold_389 929009 929010
scaffold_389 929029 929030
scaffold_389 929036 929037
scaffold_389 929043 929044
scaffold_389 929051 929052
scaffold_389 929056 929057
scaffold_390 21492 21493
scaffold_390 21645 21646
scaffold_390 21672 21673
scaffold_391 1002318 1002319
scaffold_391 1002336 1002337
scaffold_391 1002343 1002344
scaffold_391 1002347 1002348
scaffold_391 1002352 1002353
scaffold_391 1002354 1002355
scaffold_391 1002364 1002365
scaffold_391 1002365 1002366
scaffold_391 1002385 1002386
scaffold_391 1002387 1002388
scaffold_391 1002394 1002395
scaffold_391 1002441 1002442
scaffold_391 1002444 1002445
scaffold_391 1002458 1002459
scaffold_391 1002459 1002460
scaffold_39 1157327 1157328
scaffold_39 1157330 1157331
scaffold_39 1157359 1157360
scaffold_39 1157437 1157438
scaffold_3 913677 913678
scaffold_39 1374176 1374177
scaffold_39 1374317 1374318
scaffold_39 1374372 1374373
scaffold_3 913770 913771
scaffold_3 913783 913784
scaffold_3 913795 913796
scaffold_3 913796 913797
scaffold_3 913805 913806
scaffold_3 913806 913807
scaffold_39 176407 176408
scaffold_39 176601 176602
scaffold_39 176609 176610
scaffold_39 176632 176633
scaffold_39 176643 176644
scaffold_39 176654 176655
scaffold_39 2228003 2228004
scaffold_39 2228012 2228013
scaffold_39 2228014 2228015
scaffold_39 2228036 2228037
scaffold_39 2228049 2228050
scaffold_39 2228054 2228055
scaffold_39 2228063 2228064
scaffold_39 2228066 2228067
scaffold_39 2228069 2228070
scaffold_39 2228073 2228074
scaffold_39 2228189 2228190
scaffold_39 2228205 2228206
scaffold_39 2228214 2228215
scaffold_39 2228222 2228223
scaffold_39 2228225 2228226
scaffold_39 2228226 2228227
scaffold_39 2228227 2228228
scaffold_39 2228228 2228229
scaffold_39 2228238 2228239
scaffold_39 2228239 2228240
scaffold_39 2228250 2228251
scaffold_39 2228265 2228266
scaffold_392 385841 385842
scaffold_392 386000 386001
scaffold_392 386008 386009
scaffold_392 386014 386015
scaffold_392 511781 511782
scaffold_392 512039 512040
scaffold_392 512040 512041
scaffold_392 770671 770672
scaffold_392 770981 770982
scaffold_392 770994 770995
scaffold_392 770997 770998
scaffold_39 2925727 2925728
scaffold_39 2925852 2925853
scaffold_39 2925869 2925870
scaffold_39 2925878 2925879
scaffold_393 167889 167890
scaffold_393 167891 167892
scaffold_393 167993 167994
scaffold_39 3735794 3735795
scaffold_39 3735795 3735796
scaffold_39 3735978 3735979
scaffold_39 3735986 3735987
scaffold_393 852262 852263
scaffold_393 852280 852281
scaffold_393 852282 852283
scaffold_393 852293 852294
scaffold_393 852297 852298
scaffold_393 852299 852300
scaffold_393 852318 852319
scaffold_393 852319 852320
scaffold_393 852330 852331
scaffold_393 852348 852349
scaffold_393 852425 852426
scaffold_393 852476 852477
scaffold_393 852480 852481
scaffold_393 852509 852510
scaffold_393 852524 852525
scaffold_393 852532 852533
scaffold_393 852536 852537
scaffold_394 1006992 1006993
scaffold_394 1007016 1007017
scaffold_394 1007139 1007140
scaffold_394 558965 558966
scaffold_394 558966 558967
scaffold_394 558976 558977
scaffold_394 558980 558981
scaffold_394 558984 558985
scaffold_394 558985 558986
scaffold_394 558986 558987
scaffold_394 558987 558988
scaffold_394 558991 558992
scaffold_394 558998 558999
scaffold_394 559004 559005
scaffold_394 559005 559006
scaffold_394 559007 559008
scaffold_394 559124 559125
scaffold_394 559141 559142
scaffold_395 721401 721402
scaffold_395 721405 721406
scaffold_395 721408 721409
scaffold_395 721418 721419
scaffold_395 721478 721479
scaffold_395 721492 721493
scaffold_395 721557 721558
scaffold_395 721581 721582
scaffold_396 615633 615634
scaffold_396 615654 615655
scaffold_396 615876 615877
scaffold_396 615898 615899
scaffold_396 615903 615904
scaffold_396 616019 616020
scaffold_396 927061 927062
scaffold_396 927229 927230
scaffold_396 927233 927234
scaffold_398 864117 864118
scaffold_398 864133 864134
scaffold_398 864327 864328
scaffold_398 935851 935852
scaffold_398 935914 935915
scaffold_398 935978 935979
scaffold_398 994194 994195
scaffold_398 994207 994208
scaffold_398 994245 994246
scaffold_398 994246 994247
scaffold_398 994248 994249
scaffold_398 994250 994251
scaffold_398 994252 994253
scaffold_398 994253 994254
scaffold_398 994254 994255
scaffold_398 994255 994256
scaffold_398 994259 994260
scaffold_398 994266 994267
scaffold_398 994270 994271
scaffold_398 994274 994275
scaffold_398 994280 994281
scaffold_398 994291 994292
scaffold_398 994294 994295
scaffold_398 994299 994300
scaffold_398 994337 994338
scaffold_398 994338 994339
scaffold_398 994339 994340
scaffold_398 994341 994342
scaffold_398 994349 994350
scaffold_398 994350 994351
scaffold_398 994351 994352
scaffold_398 994352 994353
scaffold_398 994353 994354
scaffold_398 994360 994361
scaffold_398 994364 994365
scaffold_398 994367 994368
scaffold_398 994368 994369
scaffold_398 994370 994371
scaffold_398 994388 994389
scaffold_398 994392 994393
scaffold_398 994395 994396
scaffold_398 994396 994397
scaffold_398 994419 994420
scaffold_400 430326 430327
scaffold_400 430396 430397
scaffold_400 430559 430560
scaffold_400 44036 44037
scaffold_400 44037 44038
scaffold_400 44051 44052
scaffold_400 44052 44053
scaffold_400 44056 44057
scaffold_400 44080 44081
scaffold_400 44084 44085
scaffold_400 44085 44086
scaffold_400 44118 44119
scaffold_400 44131 44132
scaffold_400 44134 44135
scaffold_400 44136 44137
scaffold_400 44137 44138
scaffold_400 44150 44151
scaffold_400 44151 44152
scaffold_400 44156 44157
scaffold_400 44189 44190
scaffold_400 44192 44193
scaffold_400 44193 44194
scaffold_400 44197 44198
scaffold_400 44212 44213
scaffold_400 44933 44934
scaffold_400 44934 44935
scaffold_400 44938 44939
scaffold_400 44939 44940
scaffold_400 44956 44957
scaffold_400 44958 44959
scaffold_400 44970 44971
scaffold_400 44971 44972
scaffold_400 44989 44990
scaffold_400 45023 45024
scaffold_400 45024 45025
scaffold_400 45036 45037
scaffold_400 45040 45041
scaffold_400 45045 45046
scaffold_400 45061 45062
scaffold_400 45085 45086
scaffold_401 456787 456788
scaffold_401 456918 456919
scaffold_401 456956 456957
scaffold_401 943279 943280
scaffold_401 943328 943329
scaffold_401 943336 943337
scaffold_401 943343 943344
scaffold_401 943536 943537
scaffold_401 943543 943544
scaffold_401 943551 943552
scaffold_401 943574 943575
scaffold_401 943581 943582
scaffold_401 943584 943585
scaffold_401 943590 943591
scaffold_401 943597 943598
scaffold_401 943598 943599
scaffold_401 943677 943678
scaffold_401 943701 943702
scaffold_406 382085 382086
scaffold_406 382417 382418
scaffold_406 382418 382419
scaffold_406 382421 382422
scaffold_406 382445 382446
scaffold_406 382450 382451
scaffold_407 448417 448418
scaffold_407 448421 448422
scaffold_407 448422 448423
scaffold_407 448428 448429
scaffold_407 448442 448443
scaffold_407 448445 448446
scaffold_407 448455 448456
scaffold_407 448520 448521
scaffold_407 448522 448523
scaffold_407 448557 448558
scaffold_407 448565 448566
scaffold_407 448620 448621
scaffold_40 762562 762563
scaffold_40 762568 762569
scaffold_40 762573 762574
scaffold_40 762577 762578
scaffold_40 762583 762584
scaffold_40 762593 762594
scaffold_40 762595 762596
scaffold_40 762598 762599
scaffold_40 762630 762631
scaffold_40 762631 762632
scaffold_40 762637 762638
scaffold_40 762641 762642
scaffold_40 762650 762651
scaffold_40 762659 762660
scaffold_40 762671 762672
scaffold_408 98100 98101
scaffold_408 98106 98107
scaffold_408 98586 98587
scaffold_409 1007412 1007413
scaffold_409 1007416 1007417
scaffold_409 1007421 1007422
scaffold_409 1007437 1007438
scaffold_409 1007494 1007495
scaffold_409 1007495 1007496
scaffold_409 1007510 1007511
scaffold_409 1007538 1007539
scaffold_409 1038123 1038124
scaffold_409 1038223 1038224
scaffold_409 1038224 1038225
scaffold_409 1038225 1038226
scaffold_409 1038266 1038267
scaffold_409 411182 411183
scaffold_409 411183 411184
scaffold_409 411186 411187
scaffold_409 411188 411189
scaffold_409 411189 411190
scaffold_409 411200 411201
scaffold_409 411209 411210
scaffold_409 411276 411277
scaffold_409 411277 411278
scaffold_409 411278 411279
scaffold_409 411281 411282
scaffold_409 411294 411295
scaffold_409 411296 411297
scaffold_409 411303 411304
scaffold_409 726094 726095
scaffold_409 726129 726130
scaffold_409 726422 726423
scaffold_41 1129660 1129661
scaffold_41 1129688 1129689
scaffold_41 1129694 1129695
scaffold_41 1129700 1129701
scaffold_41 1129706 1129707
scaffold_41 1129707 1129708
scaffold_41 1129954 1129955
scaffold_41 1129955 1129956
scaffold_41 1129966 1129967
scaffold_41 1129972 1129973
scaffold_41 1129973 1129974
scaffold_41 1129992 1129993
scaffold_41 1129993 1129994
scaffold_41 1130006 1130007
scaffold_41 1268437 1268438
scaffold_41 1268549 1268550
scaffold_41 1268564 1268565
scaffold_411 382188 382189
scaffold_411 382334 382335
scaffold_411 382390 382391
scaffold_411 382410 382411
scaffold_411 389612 389613
scaffold_411 389621 389622
scaffold_411 389647 389648
scaffold_411 389648 389649
scaffold_411 389724 389725
scaffold_411 389727 389728
scaffold_411 389728 389729
scaffold_411 389749 389750
scaffold_411 653057 653058
scaffold_411 653268 653269
scaffold_41 2175068 2175069
scaffold_41 2175070 2175071
scaffold_41 2175083 2175084
scaffold_41 2175305 2175306
scaffold_41 2175493 2175494
scaffold_41 2175869 2175870
scaffold_41 2715729 2715730
scaffold_41 2715837 2715838
scaffold_41 2715838 2715839
scaffold_41 2715858 2715859
scaffold_41 2888246 2888247
scaffold_41 2888247 2888248
scaffold_41 2888272 2888273
scaffold_41 2888301 2888302
scaffold_41 2888354 2888355
scaffold_41 2888397 2888398
scaffold_41 2888398 2888399
scaffold_41 290118 290119
scaffold_41 290181 290182
scaffold_41 290182 290183
scaffold_41 290413 290414
scaffold_41 290414 290415
scaffold_413 150937 150938
scaffold_413 151480 151481
scaffold_413 151482 151483
scaffold_413 899987 899988
scaffold_413 900006 900007
scaffold_413 900009 900010
scaffold_413 900167 900168
scaffold_413 900197 900198
scaffold_413 900284 900285
scaffold_413 900285 900286
scaffold_414 523067 523068
scaffold_414 523071 523072
scaffold_414 523109 523110
scaffold_414 523211 523212
scaffold_414 523233 523234
scaffold_414 523316 523317
scaffold_417 390589 390590
scaffold_417 390697 390698
scaffold_417 500482 500483
scaffold_417 500572 500573
scaffold_417 500617 500618
scaffold_417 691247 691248
scaffold_417 691535 691536
scaffold_417 691538 691539
scaffold_417 691539 691540
scaffold_417 691551 691552
scaffold_417 691563 691564
scaffold_417 691569 691570
scaffold_417 691571 691572
scaffold_417 691575 691576
scaffold_417 691578 691579
scaffold_417 691579 691580
scaffold_417 691583 691584
scaffold_417 691585 691586
scaffold_417 691604 691605
scaffold_417 691611 691612
scaffold_417 691612 691613
scaffold_417 692764 692765
scaffold_417 692770 692771
scaffold_417 692771 692772
scaffold_417 692778 692779
scaffold_417 692790 692791
scaffold_417 692791 692792
scaffold_417 692798 692799
scaffold_417 692802 692803
scaffold_417 692811 692812
scaffold_417 692816 692817
scaffold_417 692817 692818
scaffold_417 692818 692819
scaffold_417 692830 692831
scaffold_417 692842 692843
scaffold_417 692871 692872
scaffold_417 692897 692898
scaffold_417 692903 692904
scaffold_417 766408 766409
scaffold_417 766514 766515
scaffold_417 766534 766535
scaffold_417 766543 766544
scaffold_417 767135 767136
scaffold_417 767258 767259
scaffold_417 767270 767271
scaffold_417 767272 767273
scaffold_417 767292 767293
scaffold_417 767294 767295
scaffold_418 444631 444632
scaffold_418 444740 444741
scaffold_419 240250 240251
scaffold_419 240452 240453
scaffold_419 240453 240454
scaffold_419 240459 240460
scaffold_419 370008 370009
scaffold_419 370009 370010
scaffold_419 370019 370020
scaffold_419 370054 370055
scaffold_419 370157 370158
scaffold_419 370158 370159
scaffold_419 370162 370163
scaffold_419 370163 370164
scaffold_419 370164 370165
scaffold_419 370215 370216
scaffold_419 370231 370232
scaffold_419 370242 370243
scaffold_4 2004286 2004287
scaffold_4 2004287 2004288
scaffold_4 2004522 2004523
scaffold_4 2004584 2004585
scaffold_4 2004589 2004590
scaffold_42 1265413 1265414
scaffold_42 1265778 1265779
scaffold_42 1265794 1265795
scaffold_42 1265799 1265800
scaffold_42 1265817 1265818
scaffold_42 1265856 1265857
scaffold_42 1265857 1265858
scaffold_42 1265887 1265888
scaffold_42 1265907 1265908
scaffold_42 1265908 1265909
scaffold_42 1265910 1265911
scaffold_421 735986 735987
scaffold_421 735989 735990
scaffold_421 735997 735998
scaffold_421 736062 736063
scaffold_421 736085 736086
scaffold_421 736092 736093
scaffold_421 736098 736099
scaffold_421 736105 736106
scaffold_421 736119 736120
scaffold_421 736124 736125
scaffold_421 736140 736141
scaffold_421 736356 736357
scaffold_421 736360 736361
scaffold_421 736362 736363
scaffold_421 736363 736364
scaffold_421 736379 736380
scaffold_42 2933184 2933185
scaffold_42 2933755 2933756
scaffold_42 2933756 2933757
scaffold_42 2933769 2933770
scaffold_42 2933784 2933785
scaffold_42 2933796 2933797
scaffold_42 2933835 2933836
scaffold_42 2933839 2933840
scaffold_42 2933867 2933868
scaffold_42 2933881 2933882
scaffold_42 2933882 2933883
scaffold_42 2933889 2933890
scaffold_42 2933891 2933892
scaffold_42 2933920 2933921
scaffold_423 303179 303180
scaffold_423 303180 303181
scaffold_423 303183 303184
scaffold_423 303184 303185
scaffold_423 303187 303188
scaffold_423 303189 303190
scaffold_423 303190 303191
scaffold_423 303197 303198
scaffold_423 303199 303200
scaffold_423 303207 303208
scaffold_423 303222 303223
scaffold_423 303226 303227
scaffold_423 303227 303228
scaffold_423 303234 303235
scaffold_423 303299 303300
scaffold_423 303316 303317
scaffold_423 303317 303318
scaffold_425 824520 824521
scaffold_425 824564 824565
scaffold_425 824670 824671
scaffold_425 824843 824844
scaffold_429 1026334 1026335
scaffold_429 1026335 1026336
scaffold_429 1026343 1026344
scaffold_429 1026359 1026360
scaffold_429 1026692 1026693
scaffold_429 383057 383058
scaffold_429 383075 383076
scaffold_429 383210 383211
scaffold_429 388217 388218
scaffold_429 388222 388223
scaffold_429 388230 388231
scaffold_429 388231 388232
scaffold_429 388239 388240
scaffold_429 388240 388241
scaffold_429 388245 388246
scaffold_429 388259 388260
scaffold_429 388348 388349
scaffold_429 388352 388353
scaffold_429 388359 388360
scaffold_429 388360 388361
scaffold_429 388378 388379
scaffold_429 388417 388418
scaffold_430 156708 156709
scaffold_430 156713 156714
scaffold_430 156728 156729
scaffold_430 156732 156733
scaffold_430 156847 156848
scaffold_430 156848 156849
scaffold_431 767986 767987
scaffold_431 768160 768161
scaffold_431 768161 768162
scaffold_431 974897 974898
scaffold_431 974912 974913
scaffold_431 974928 974929
scaffold_431 975285 975286
scaffold_431 975289 975290
scaffold_432 576618 576619
scaffold_432 576791 576792
scaffold_432 576793 576794
scaffold_432 576794 576795
scaffold_432 576809 576810
scaffold_432 576819 576820
scaffold_432 576851 576852
scaffold_432 576855 576856
scaffold_432 576856 576857
scaffold_432 576875 576876
scaffold_432 576882 576883
scaffold_43 3069495 3069496
scaffold_43 3069547 3069548
scaffold_43 3069650 3069651
scaffold_43 3069876 3069877
scaffold_43 3344724 3344725
scaffold_43 3344734 3344735
scaffold_43 3344735 3344736
scaffold_43 3344744 3344745
scaffold_43 3344871 3344872
scaffold_435 1000195 1000196
scaffold_435 1000306 1000307
scaffold_435 1000506 1000507
scaffold_435 237175 237176
scaffold_435 237176 237177
scaffold_435 237214 237215
scaffold_435 237215 237216
scaffold_435 237241 237242
scaffold_435 237254 237255
scaffold_435 237262 237263
scaffold_435 237264 237265
scaffold_435 237271 237272
scaffold_435 237287 237288
scaffold_435 237294 237295
scaffold_435 237316 237317
scaffold_435 237325 237326
scaffold_435 237345 237346
scaffold_435 237349 237350
scaffold_435 578223 578224
scaffold_435 578438 578439
scaffold_435 578441 578442
scaffold_435 578442 578443
scaffold_435 578445 578446
scaffold_435 578446 578447
scaffold_435 578482 578483
scaffold_435 578483 578484
scaffold_435 578490 578491
scaffold_435 578509 578510
scaffold_435 578580 578581
scaffold_435 578587 578588
scaffold_435 578604 578605
scaffold_435 578606 578607
scaffold_435 578682 578683
scaffold_435 578689 578690
scaffold_435 578694 578695
scaffold_435 578696 578697
scaffold_435 578697 578698
scaffold_435 578700 578701
scaffold_435 578701 578702
scaffold_435 578702 578703
scaffold_435 578705 578706
scaffold_4 3699969 3699970
scaffold_4 3699985 3699986
scaffold_4 3699990 3699991
scaffold_4 3699992 3699993
scaffold_4 3700187 3700188
scaffold_4 3700196 3700197
scaffold_437 168052 168053
scaffold_437 168072 168073
scaffold_437 168073 168074
scaffold_437 168197 168198
scaffold_437 168218 168219
scaffold_437 88256 88257
scaffold_437 88522 88523
scaffold_437 88591 88592
scaffold_437 88592 88593
scaffold_439 393894 393895
scaffold_439 394103 394104
scaffold_439 394199 394200
scaffold_439 394214 394215
scaffold_439 394218 394219
scaffold_439 558237 558238
scaffold_439 558386 558387
scaffold_439 589762 589763
scaffold_439 589771 589772
scaffold_439 589786 589787
scaffold_439 589787 589788
scaffold_439 589845 589846
scaffold_439 589846 589847
scaffold_439 589848 589849
scaffold_439 589849 589850
scaffold_439 589860 589861
scaffold_439 589865 589866
scaffold_439 589873 589874
scaffold_43 965282 965283
scaffold_43 965306 965307
scaffold_43 965409 965410
scaffold_43 965443 965444
scaffold_43 965446 965447
scaffold_43 965447 965448
scaffold_43 965465 965466
scaffold_43 965562 965563
scaffold_440 628596 628597
scaffold_440 628600 628601
scaffold_440 628638 628639
scaffold_440 628645 628646
scaffold_440 628648 628649
scaffold_440 628677 628678
scaffold_440 628698 628699
scaffold_440 628705 628706
scaffold_440 628723 628724
scaffold_440 628724 628725
scaffold_440 628733 628734
scaffold_440 628736 628737
scaffold_440 628737 628738
scaffold_440 628740 628741
scaffold_440 628757 628758
scaffold_440 628772 628773
scaffold_440 628775 628776
scaffold_440 628780 628781
scaffold_440 628795 628796
scaffold_440 628796 628797
scaffold_440 628801 628802
scaffold_440 628808 628809
scaffold_440 628823 628824
scaffold_440 628824 628825
scaffold_440 628829 628830
scaffold_440 628848 628849
scaffold_440 628857 628858
scaffold_441 348636 348637
scaffold_441 348684 348685
scaffold_441 348697 348698
scaffold_441 348700 348701
scaffold_441 348712 348713
scaffold_441 348715 348716
scaffold_441 348716 348717
scaffold_441 348719 348720
scaffold_441 348722 348723
scaffold_441 348723 348724
scaffold_441 348734 348735
scaffold_441 348795 348796
scaffold_441 348800 348801
scaffold_441 348804 348805
scaffold_441 349052 349053
scaffold_441 349071 349072
scaffold_441 349074 349075
scaffold_441 349189 349190
scaffold_441 349261 349262
scaffold_441 349262 349263
scaffold_441 349268 349269
scaffold_441 349305 349306
scaffold_44 1436032 1436033
scaffold_44 1436074 1436075
scaffold_44 1436075 1436076
scaffold_44 1436080 1436081
scaffold_44 1436104 1436105
scaffold_44 1436141 1436142
scaffold_44 1436142 1436143
scaffold_44 1436156 1436157
scaffold_44 1436158 1436159
scaffold_44 1436160 1436161
scaffold_44 1436186 1436187
scaffold_44 1436204 1436205
scaffold_44 1468608 1468609
scaffold_44 1468645 1468646
scaffold_44 1468762 1468763
scaffold_44 2402498 2402499
scaffold_44 2402510 2402511
scaffold_44 2402513 2402514
scaffold_44 2402519 2402520
scaffold_44 2402520 2402521
scaffold_44 2402560 2402561
scaffold_44 2402567 2402568
scaffold_44 2402574 2402575
scaffold_44 2402597 2402598
scaffold_44 2402607 2402608
scaffold_44 2402613 2402614
scaffold_44 2402614 2402615
scaffold_44 2402615 2402616
scaffold_44 2402638 2402639
scaffold_44 2402639 2402640
scaffold_44 2402642 2402643
scaffold_44 2402649 2402650
scaffold_44 2402652 2402653
scaffold_44 3798749 3798750
scaffold_44 3798750 3798751
scaffold_44 3798751 3798752
scaffold_44 3798757 3798758
scaffold_44 3798771 3798772
scaffold_44 3798788 3798789
scaffold_44 3798795 3798796
scaffold_44 3798828 3798829
scaffold_44 3798856 3798857
scaffold_445 693387 693388
scaffold_445 693392 693393
scaffold_445 693439 693440
scaffold_445 693449 693450
scaffold_445 693500 693501
scaffold_44 608901 608902
scaffold_44 609149 609150
scaffold_44 609158 609159
scaffold_44 609160 609161
scaffold_44 609210 609211
scaffold_44 609432 609433
scaffold_44 609442 609443
scaffold_44 609443 609444
scaffold_44 609445 609446
scaffold_44 609448 609449
scaffold_44 609454 609455
scaffold_44 609455 609456
scaffold_44 609467 609468
scaffold_44 609472 609473
scaffold_44 609494 609495
scaffold_44 609495 609496
scaffold_44 609499 609500
scaffold_44 609503 609504
scaffold_44 609504 609505
scaffold_44 609568 609569
scaffold_44 609583 609584
scaffold_44 609588 609589
scaffold_44 609592 609593
scaffold_44 609743 609744
scaffold_44 609752 609753
scaffold_446 971490 971491
scaffold_446 971702 971703
scaffold_44 724471 724472
scaffold_44 724490 724491
scaffold_44 724491 724492
scaffold_44 724496 724497
scaffold_44 724506 724507
scaffold_44 724520 724521
scaffold_44 724521 724522
scaffold_44 724568 724569
scaffold_44 724569 724570
scaffold_44 724581 724582
scaffold_44 724602 724603
scaffold_44 724612 724613
scaffold_44 729540 729541
scaffold_44 729541 729542
scaffold_44 729570 729571
scaffold_44 729659 729660
scaffold_44 74364 74365
scaffold_44 74395 74396
scaffold_44 74396 74397
scaffold_44 74443 74444
scaffold_44 74453 74454
scaffold_44 74457 74458
scaffold_44 74467 74468
scaffold_44 74477 74478
scaffold_44 74478 74479
scaffold_44 74480 74481
scaffold_44 74484 74485
scaffold_44 74498 74499
scaffold_448 416564 416565
scaffold_448 416724 416725
scaffold_448 416744 416745
scaffold_448 416806 416807
scaffold_448 416826 416827
scaffold_448 416827 416828
scaffold_448 416914 416915
scaffold_448 416921 416922
scaffold_448 416924 416925
scaffold_448 416933 416934
scaffold_448 416935 416936
scaffold_448 416937 416938
scaffold_448 416941 416942
scaffold_448 416942 416943
scaffold_448 416970 416971
scaffold_448 416973 416974
scaffold_448 416976 416977
scaffold_448 416983 416984
scaffold_448 417118 417119
scaffold_448 417128 417129
scaffold_448 417132 417133
scaffold_448 417138 417139
scaffold_448 417139 417140
scaffold_448 956942 956943
scaffold_448 956977 956978
scaffold_448 956979 956980
scaffold_448 956996 956997
scaffold_448 957161 957162
scaffold_448 957288 957289
scaffold_448 957289 957290
scaffold_448 957373 957374
scaffold_450 15012 15013
scaffold_450 15037 15038
scaffold_450 15050 15051
scaffold_450 15115 15116
scaffold_450 525471 525472
scaffold_450 525487 525488
scaffold_450 525495 525496
scaffold_450 525624 525625
scaffold_450 527417 527418
scaffold_450 527509 527510
scaffold_450 527520 527521
scaffold_450 527534 527535
scaffold_450 527550 527551
scaffold_451 451197 451198
scaffold_451 451267 451268
scaffold_451 451273 451274
scaffold_451 451274 451275
scaffold_451 451275 451276
scaffold_451 451297 451298
scaffold_451 451354 451355
scaffold_451 451355 451356
scaffold_451 451357 451358
scaffold_451 451999 452000
scaffold_451 452000 452001
scaffold_451 452008 452009
scaffold_451 452010 452011
scaffold_451 452023 452024
scaffold_451 452026 452027
scaffold_451 452029 452030
scaffold_451 452033 452034
scaffold_451 452109 452110
scaffold_451 452118 452119
scaffold_451 452149 452150
scaffold_451 452163 452164
scaffold_451 452173 452174
scaffold_451 452176 452177
scaffold_451 452179 452180
scaffold_451 473539 473540
scaffold_451 473732 473733
scaffold_451 473847 473848
scaffold_451 598581 598582
scaffold_451 598584 598585
scaffold_451 598715 598716
scaffold_45 2670364 2670365
scaffold_45 2670429 2670430
scaffold_45 2670432 2670433
scaffold_45 2670438 2670439
scaffold_45 2670439 2670440
scaffold_45 2670456 2670457
scaffold_45 2670540 2670541
scaffold_45 2670546 2670547
scaffold_45 2861282 2861283
scaffold_45 2861303 2861304
scaffold_45 2861314 2861315
scaffold_45 2861315 2861316
scaffold_45 2861317 2861318
scaffold_45 2861318 2861319
scaffold_45 2861319 2861320
scaffold_45 2861323 2861324
scaffold_45 2861326 2861327
scaffold_45 2861374 2861375
scaffold_45 2861387 2861388
scaffold_45 2861403 2861404
scaffold_45 2861404 2861405
scaffold_45 3095560 3095561
scaffold_45 3095577 3095578
scaffold_45 3095578 3095579
scaffold_45 3095608 3095609
scaffold_45 3095631 3095632
scaffold_45 3095632 3095633
scaffold_45 3095633 3095634
scaffold_45 3095688 3095689
scaffold_45 3095723 3095724
scaffold_45 3095734 3095735
scaffold_45 3095753 3095754
scaffold_4 5317486 5317487
scaffold_4 5317488 5317489
scaffold_4 5317509 5317510
scaffold_4 5317510 5317511
scaffold_4 5317511 5317512
scaffold_4 5317518 5317519
scaffold_4 5317525 5317526
scaffold_4 5317545 5317546
scaffold_4 5317558 5317559
scaffold_4 5317560 5317561
scaffold_4 5317564 5317565
scaffold_4 5317565 5317566
scaffold_4 5317567 5317568
scaffold_4 5317575 5317576
scaffold_4 5317578 5317579
scaffold_4 5317591 5317592
scaffold_45 3576351 3576352
scaffold_45 3576357 3576358
scaffold_45 3576363 3576364
scaffold_45 3576430 3576431
scaffold_45 3576450 3576451
scaffold_45 3576451 3576452
scaffold_454 286773 286774
scaffold_454 286988 286989
scaffold_454 287012 287013
scaffold_454 287036 287037
scaffold_45 433012 433013
scaffold_45 433055 433056
scaffold_45 433056 433057
scaffold_45 433057 433058
scaffold_45 433107 433108
scaffold_45 433152 433153
scaffold_45 433153 433154
scaffold_45 433158 433159
scaffold_455 679971 679972
scaffold_455 680010 680011
scaffold_455 680059 680060
scaffold_455 680073 680074
scaffold_456 526911 526912
scaffold_456 527049 527050
scaffold_456 527074 527075
scaffold_456 527146 527147
scaffold_457 177692 177693
scaffold_457 177699 177700
scaffold_457 177735 177736
scaffold_457 177749 177750
scaffold_457 177750 177751
scaffold_457 177780 177781
scaffold_457 177787 177788
scaffold_457 177833 177834
scaffold_4 5761916 5761917
scaffold_4 5761924 5761925
scaffold_4 5761932 5761933
scaffold_4 5761935 5761936
scaffold_4 5761994 5761995
scaffold_4 5762019 5762020
scaffold_4 5762022 5762023
scaffold_457 77880 77881
scaffold_457 77899 77900
scaffold_457 77951 77952
scaffold_457 77952 77953
scaffold_457 77953 77954
scaffold_457 77980 77981
scaffold_457 78025 78026
scaffold_457 78156 78157
scaffold_457 78212 78213
scaffold_45 787619 787620
scaffold_45 788266 788267
scaffold_45 788294 788295
scaffold_45 788295 788296
scaffold_45 788300 788301
scaffold_45 788386 788387
scaffold_45 788426 788427
scaffold_45 788430 788431
scaffold_45 788442 788443
scaffold_45 788444 788445
scaffold_459 292387 292388
scaffold_459 292434 292435
scaffold_459 292450 292451
scaffold_459 292511 292512
scaffold_459 292516 292517
scaffold_459 292517 292518
scaffold_459 292522 292523
scaffold_4 600346 600347
scaffold_4 600368 600369
scaffold_4 600539 600540
scaffold_4 6048155 6048156
scaffold_4 6048279 6048280
scaffold_460 549143 549144
scaffold_460 549147 549148
scaffold_460 549148 549149
scaffold_460 549149 549150
scaffold_460 549153 549154
scaffold_460 549156 549157
scaffold_460 549157 549158
scaffold_460 549166 549167
scaffold_460 549175 549176
scaffold_460 549176 549177
scaffold_460 549185 549186
scaffold_460 549209 549210
scaffold_460 549216 549217
scaffold_460 549227 549228
scaffold_460 549233 549234
scaffold_460 549252 549253
scaffold_461 235998 235999
scaffold_461 235999 236000
scaffold_461 236000 236001
scaffold_461 236022 236023
scaffold_461 236035 236036
scaffold_461 236036 236037
scaffold_461 236040 236041
scaffold_461 236047 236048
scaffold_461 236081 236082
scaffold_461 236082 236083
scaffold_461 236088 236089
scaffold_461 236104 236105
scaffold_461 236114 236115
scaffold_461 236119 236120
scaffold_461 236120 236121
scaffold_461 408727 408728
scaffold_461 408938 408939
scaffold_461 409021 409022
scaffold_461 797049 797050
scaffold_461 797052 797053
scaffold_461 797123 797124
scaffold_461 797199 797200
scaffold_461 797285 797286
scaffold_461 915418 915419
scaffold_461 915419 915420
scaffold_461 915425 915426
scaffold_461 915426 915427
scaffold_461 915432 915433
scaffold_461 915434 915435
scaffold_461 915496 915497
scaffold_461 915515 915516
scaffold_461 915519 915520
scaffold_461 915524 915525
scaffold_461 915525 915526
scaffold_461 915526 915527
scaffold_461 915534 915535
scaffold_461 915539 915540
scaffold_461 915541 915542
scaffold_461 915547 915548
scaffold_462 335525 335526
scaffold_462 335546 335547
scaffold_462 335595 335596
scaffold_462 335632 335633
scaffold_462 335633 335634
scaffold_462 335635 335636
scaffold_463 725690 725691
scaffold_463 725691 725692
scaffold_463 725698 725699
scaffold_463 725704 725705
scaffold_463 725719 725720
scaffold_463 725720 725721
scaffold_463 725768 725769
scaffold_463 725786 725787
scaffold_463 725787 725788
scaffold_463 725805 725806
scaffold_466 742165 742166
scaffold_466 742187 742188
scaffold_466 742213 742214
scaffold_466 742216 742217
scaffold_466 742218 742219
scaffold_466 742222 742223
scaffold_466 742289 742290
scaffold_466 742319 742320
scaffold_466 742494 742495
scaffold_466 742519 742520
scaffold_467 319734 319735
scaffold_467 319849 319850
scaffold_467 319869 319870
scaffold_468 166490 166491
scaffold_468 167001 167002
scaffold_469 603257 603258
scaffold_469 603877 603878
scaffold_470 398951 398952
scaffold_470 398952 398953
scaffold_470 399373 399374
scaffold_470 399381 399382
scaffold_470 841268 841269
scaffold_470 841282 841283
scaffold_470 841288 841289
scaffold_470 841328 841329
scaffold_470 841333 841334
scaffold_470 841341 841342
scaffold_470 841347 841348
scaffold_470 841348 841349
scaffold_470 841356 841357
scaffold_470 841370 841371
scaffold_470 87363 87364
scaffold_470 87397 87398
scaffold_470 87444 87445
scaffold_470 87468 87469
scaffold_470 87538 87539
scaffold_471 534638 534639
scaffold_471 534639 534640
scaffold_471 534643 534644
scaffold_471 534672 534673
scaffold_471 534751 534752
scaffold_471 534762 534763
scaffold_471 534778 534779
scaffold_471 534779 534780
scaffold_471 534780 534781
scaffold_471 534791 534792
scaffold_471 534795 534796
scaffold_471 553773 553774
scaffold_471 553775 553776
scaffold_471 554266 554267
scaffold_47 2344581 2344582
scaffold_47 2344586 2344587
scaffold_47 2344587 2344588
scaffold_47 2344597 2344598
scaffold_47 2344837 2344838
scaffold_47 2344847 2344848
scaffold_47 2344858 2344859
scaffold_47 2344859 2344860
scaffold_473 165448 165449
scaffold_473 165796 165797
scaffold_473 165816 165817
scaffold_473 165823 165824
scaffold_473 165831 165832
scaffold_473 165834 165835
scaffold_474 532148 532149
scaffold_474 532163 532164
scaffold_474 532164 532165
scaffold_474 532175 532176
scaffold_474 532298 532299
scaffold_474 532312 532313
scaffold_474 532320 532321
scaffold_474 532493 532494
scaffold_474 532494 532495
scaffold_474 532497 532498
scaffold_474 532507 532508
scaffold_474 532510 532511
scaffold_475 177135 177136
scaffold_475 177141 177142
scaffold_475 177177 177178
scaffold_475 177233 177234
scaffold_475 177251 177252
scaffold_475 177255 177256
scaffold_475 177259 177260
scaffold_475 177267 177268
scaffold_475 177272 177273
scaffold_475 177273 177274
scaffold_476 784391 784392
scaffold_476 784392 784393
scaffold_476 784605 784606
scaffold_476 804918 804919
scaffold_476 804959 804960
scaffold_476 804969 804970
scaffold_476 805041 805042
scaffold_476 805051 805052
scaffold_476 805058 805059
scaffold_476 805062 805063
scaffold_476 805066 805067
scaffold_476 805138 805139
scaffold_476 805236 805237
scaffold_476 805237 805238
scaffold_476 906923 906924
scaffold_476 906945 906946
scaffold_476 906947 906948
scaffold_476 906959 906960
scaffold_476 907002 907003
scaffold_476 907005 907006
scaffold_476 907007 907008
scaffold_476 907016 907017
scaffold_476 907017 907018
scaffold_476 907020 907021
scaffold_476 907029 907030
scaffold_476 907033 907034
scaffold_47 829306 829307
scaffold_47 829436 829437
scaffold_47 829443 829444
scaffold_48 1042267 1042268
scaffold_48 1042269 1042270
scaffold_48 1042270 1042271
scaffold_48 1042295 1042296
scaffold_48 1042348 1042349
scaffold_48 1042349 1042350
scaffold_48 1042357 1042358
scaffold_48 1042365 1042366
scaffold_48 1042386 1042387
scaffold_48 1042456 1042457
scaffold_48 1042494 1042495
scaffold_48 1658157 1658158
scaffold_48 1658160 1658161
scaffold_48 1658283 1658284
scaffold_48 1658293 1658294
scaffold_48 1658316 1658317
scaffold_481 896735 896736
scaffold_481 896736 896737
scaffold_481 896741 896742
scaffold_481 896744 896745
scaffold_481 896754 896755
scaffold_481 896879 896880
scaffold_481 896886 896887
scaffold_481 896887 896888
scaffold_481 896889 896890
scaffold_481 896890 896891
scaffold_482 266458 266459
scaffold_482 266463 266464
scaffold_482 266471 266472
scaffold_482 266481 266482
scaffold_482 266483 266484
scaffold_482 266495 266496
scaffold_482 266502 266503
scaffold_482 266518 266519
scaffold_482 266678 266679
scaffold_48 3331964 3331965
scaffold_48 3332032 3332033
scaffold_48 3332068 3332069
scaffold_483 767268 767269
scaffold_483 767424 767425
scaffold_483 793720 793721
scaffold_483 793721 793722
scaffold_483 793722 793723
scaffold_483 794113 794114
scaffold_483 870678 870679
scaffold_483 870686 870687
scaffold_483 871079 871080
scaffold_484 529489 529490
scaffold_484 529494 529495
scaffold_484 529735 529736
scaffold_484 529736 529737
scaffold_484 716201 716202
scaffold_484 716219 716220
scaffold_484 716312 716313
scaffold_484 716317 716318
scaffold_484 716337 716338
scaffold_484 716341 716342
scaffold_484 716344 716345
scaffold_484 716389 716390
scaffold_484 716390 716391
scaffold_484 716400 716401
scaffold_484 716409 716410
scaffold_484 716413 716414
scaffold_484 716420 716421
scaffold_484 716489 716490
scaffold_484 716505 716506
scaffold_486 802602 802603
scaffold_486 802608 802609
scaffold_486 802614 802615
scaffold_486 802648 802649
scaffold_486 802649 802650
scaffold_486 802671 802672
scaffold_486 802683 802684
scaffold_486 802684 802685
scaffold_486 802715 802716
scaffold_488 485461 485462
scaffold_488 485615 485616
scaffold_488 485622 485623
scaffold_488 485628 485629
scaffold_488 485634 485635
scaffold_488 485639 485640
scaffold_488 485645 485646
scaffold_488 485672 485673
scaffold_488 485673 485674
scaffold_488 485677 485678
scaffold_488 485683 485684
scaffold_491 3941 3942
scaffold_491 3948 3949
scaffold_491 3956 3957
scaffold_491 3966 3967
scaffold_491 4002 4003
scaffold_491 4003 4004
scaffold_491 4010 4011
scaffold_491 4015 4016
scaffold_491 4017 4018
scaffold_491 4019 4020
scaffold_491 4022 4023
scaffold_491 4034 4035
scaffold_491 4080 4081
scaffold_491 4085 4086
scaffold_491 4154 4155
scaffold_491 4160 4161
scaffold_491 4163 4164
scaffold_491 549105 549106
scaffold_491 549110 549111
scaffold_491 549124 549125
scaffold_491 549127 549128
scaffold_491 549128 549129
scaffold_491 549129 549130
scaffold_491 549142 549143
scaffold_491 549226 549227
scaffold_491 549239 549240
scaffold_491 549248 549249
scaffold_491 549249 549250
scaffold_491 549253 549254
scaffold_491 549254 549255
scaffold_491 549257 549258
scaffold_491 549265 549266
scaffold_491 549268 549269
scaffold_491 549350 549351
scaffold_491 551413 551414
scaffold_491 551421 551422
scaffold_491 551437 551438
scaffold_491 551540 551541
scaffold_491 551545 551546
scaffold_491 551547 551548
scaffold_491 551612 551613
scaffold_491 551643 551644
scaffold_491 551645 551646
scaffold_491 551676 551677
scaffold_491 551733 551734
scaffold_491 551803 551804
scaffold_491 551860 551861
scaffold_491 551866 551867
scaffold_491 551867 551868
scaffold_491 551876 551877
scaffold_491 825378 825379
scaffold_491 825393 825394
scaffold_491 825394 825395
scaffold_491 825420 825421
scaffold_491 825487 825488
scaffold_491 825488 825489
scaffold_491 825511 825512
scaffold_491 825527 825528
scaffold_491 825531 825532
scaffold_491 825535 825536
scaffold_491 825552 825553
scaffold_491 825553 825554
scaffold_491 825559 825560
scaffold_491 826971 826972
scaffold_491 826974 826975
scaffold_491 826977 826978
scaffold_491 826989 826990
scaffold_491 826990 826991
scaffold_491 826996 826997
scaffold_491 827011 827012
scaffold_491 827021 827022
scaffold_491 827022 827023
scaffold_491 827139 827140
scaffold_491 827145 827146
scaffold_49 2816835 2816836
scaffold_49 2816925 2816926
scaffold_49 2816936 2816937
scaffold_493 615786 615787
scaffold_493 615800 615801
scaffold_493 615893 615894
scaffold_493 651112 651113
scaffold_493 651118 651119
scaffold_493 651253 651254
scaffold_493 651258 651259
scaffold_493 651327 651328
scaffold_493 821194 821195
scaffold_493 821209 821210
scaffold_493 821215 821216
scaffold_493 821219 821220
scaffold_493 821226 821227
scaffold_493 821229 821230
scaffold_493 821240 821241
scaffold_493 821245 821246
scaffold_493 821293 821294
scaffold_493 821308 821309
scaffold_493 821318 821319
scaffold_493 821319 821320
scaffold_493 821338 821339
scaffold_493 821340 821341
scaffold_493 821345 821346
scaffold_493 821355 821356
scaffold_493 821359 821360
scaffold_493 821365 821366
scaffold_493 821367 821368
scaffold_493 821368 821369
scaffold_493 821369 821370
scaffold_49 53011 53012
scaffold_49 53012 53013
scaffold_49 53013 53014
scaffold_49 53014 53015
scaffold_49 53018 53019
scaffold_49 53023 53024
scaffold_49 53024 53025
scaffold_49 53026 53027
scaffold_49 53040 53041
scaffold_49 53044 53045
scaffold_49 53046 53047
scaffold_49 53048 53049
scaffold_49 53056 53057
scaffold_49 53099 53100
scaffold_49 53105 53106
scaffold_49 53120 53121
scaffold_49 53134 53135
scaffold_49 53153 53154
scaffold_49 53182 53183
scaffold_495 329932 329933
scaffold_495 329933 329934
scaffold_495 329938 329939
scaffold_495 329957 329958
scaffold_495 329971 329972
scaffold_495 330083 330084
scaffold_495 330086 330087
scaffold_495 330087 330088
scaffold_495 330122 330123
scaffold_495 330198 330199
scaffold_495 330199 330200
scaffold_495 330200 330201
scaffold_495 330267 330268
scaffold_496 3679 3680
scaffold_496 3788 3789
scaffold_496 3804 3805
scaffold_496 401140 401141
scaffold_496 401141 401142
scaffold_496 401147 401148
scaffold_496 401149 401150
scaffold_496 401172 401173
scaffold_496 401253 401254
scaffold_496 401261 401262
scaffold_496 401275 401276
scaffold_496 461102 461103
scaffold_496 461140 461141
scaffold_496 461519 461520
scaffold_496 741736 741737
scaffold_496 741745 741746
scaffold_496 741746 741747
scaffold_496 741757 741758
scaffold_496 741776 741777
scaffold_496 741779 741780
scaffold_496 741780 741781
scaffold_496 741781 741782
scaffold_496 741783 741784
scaffold_496 741789 741790
scaffold_496 741801 741802
scaffold_496 741802 741803
scaffold_496 741806 741807
scaffold_496 741865 741866
scaffold_496 741866 741867
scaffold_496 741875 741876
scaffold_496 741884 741885
scaffold_496 741897 741898
scaffold_496 741899 741900
scaffold_496 741906 741907
scaffold_496 741929 741930
scaffold_496 741943 741944
scaffold_496 741944 741945
scaffold_496 741952 741953
scaffold_496 741967 741968
scaffold_496 741968 741969
scaffold_4970 2546 2547
scaffold_4970 2644 2645
scaffold_4970 2683 2684
scaffold_497 192340 192341
scaffold_497 192381 192382
scaffold_497 192387 192388
scaffold_497 192389 192390
scaffold_497 192392 192393
scaffold_497 192410 192411
scaffold_497 192439 192440
scaffold_497 192441 192442
scaffold_497 192442 192443
scaffold_497 192445 192446
scaffold_497 192702 192703
scaffold_498 303537 303538
scaffold_498 303547 303548
scaffold_498 303550 303551
scaffold_498 303560 303561
scaffold_498 303563 303564
scaffold_498 303568 303569
scaffold_498 303578 303579
scaffold_498 303586 303587
scaffold_498 303592 303593
scaffold_498 303602 303603
scaffold_498 303604 303605
scaffold_498 303612 303613
scaffold_498 303632 303633
scaffold_498 303634 303635
scaffold_498 303639 303640
scaffold_498 303653 303654
scaffold_498 303679 303680
scaffold_498 303683 303684
scaffold_498 303686 303687
scaffold_498 303693 303694
scaffold_498 303701 303702
scaffold_498 303705 303706
scaffold_500 31495 31496
scaffold_500 31498 31499
scaffold_500 31499 31500
scaffold_500 31500 31501
scaffold_500 31526 31527
scaffold_500 31529 31530
scaffold_500 31531 31532
scaffold_500 31536 31537
scaffold_500 31541 31542
scaffold_500 31548 31549
scaffold_500 31552 31553
scaffold_500 31554 31555
scaffold_500 31555 31556
scaffold_500 31556 31557
scaffold_500 31558 31559
scaffold_500 31584 31585
scaffold_500 31585 31586
scaffold_500 31612 31613
scaffold_501 127910 127911
scaffold_501 127924 127925
scaffold_501 127925 127926
scaffold_501 127937 127938
scaffold_501 127938 127939
scaffold_501 127945 127946
scaffold_501 128049 128050
scaffold_501 128050 128051
scaffold_501 128051 128052
scaffold_501 128062 128063
scaffold_501 128063 128064
scaffold_501 128079 128080
scaffold_501 128080 128081
scaffold_501 57968 57969
scaffold_501 57970 57971
scaffold_501 57990 57991
scaffold_501 58077 58078
scaffold_501 58127 58128
scaffold_50 1606818 1606819
scaffold_50 1606819 1606820
scaffold_50 1606915 1606916
scaffold_50 1607017 1607018
scaffold_50 1607062 1607063
scaffold_50 1607069 1607070
scaffold_50 1607077 1607078
scaffold_502 534900 534901
scaffold_502 534929 534930
scaffold_502 534930 534931
scaffold_502 534936 534937
scaffold_502 534943 534944
scaffold_502 534946 534947
scaffold_502 534956 534957
scaffold_502 535084 535085
scaffold_502 535100 535101
scaffold_504 385121 385122
scaffold_504 385182 385183
scaffold_504 385223 385224
scaffold_504 385265 385266
scaffold_505 714498 714499
scaffold_505 714528 714529
scaffold_505 714678 714679
scaffold_505 714679 714680
scaffold_505 714746 714747
scaffold_505 714747 714748
scaffold_506 20689 20690
scaffold_506 20747 20748
scaffold_506 20756 20757
scaffold_506 20761 20762
scaffold_506 20763 20764
scaffold_506 20783 20784
scaffold_506 20794 20795
scaffold_506 20801 20802
scaffold_506 20802 20803
scaffold_506 20815 20816
scaffold_506 20829 20830
scaffold_506 20832 20833
scaffold_506 20836 20837
scaffold_506 20917 20918
scaffold_506 20940 20941
scaffold_507 135813 135814
scaffold_507 135814 135815
scaffold_507 135834 135835
scaffold_507 135840 135841
scaffold_507 135841 135842
scaffold_507 135849 135850
scaffold_507 135907 135908
scaffold_507 135966 135967
scaffold_507 135968 135969
scaffold_507 461494 461495
scaffold_507 461712 461713
scaffold_507 461713 461714
scaffold_507 461718 461719
scaffold_507 461723 461724
scaffold_507 461739 461740
scaffold_507 461750 461751
scaffold_507 461754 461755
scaffold_507 461759 461760
scaffold_507 461769 461770
scaffold_507 461775 461776
scaffold_507 461776 461777
scaffold_507 461782 461783
scaffold_507 85487 85488
scaffold_507 85556 85557
scaffold_507 85610 85611
scaffold_5 1023161 1023162
scaffold_5 1023164 1023165
scaffold_5 1023173 1023174
scaffold_5 1023259 1023260
scaffold_5 1023263 1023264
scaffold_511 848044 848045
scaffold_511 848045 848046
scaffold_511 848084 848085
scaffold_511 848106 848107
scaffold_511 848124 848125
scaffold_511 848142 848143
scaffold_511 848150 848151
scaffold_511 848151 848152
scaffold_511 848153 848154
scaffold_511 848154 848155
scaffold_511 848232 848233
scaffold_511 848250 848251
scaffold_511 848265 848266
scaffold_511 848268 848269
scaffold_511 848273 848274
scaffold_511 848294 848295
scaffold_511 848354 848355
scaffold_511 848362 848363
scaffold_511 848373 848374
scaffold_511 848374 848375
scaffold_511 848383 848384
scaffold_511 848386 848387
scaffold_511 848388 848389
scaffold_511 848391 848392
scaffold_511 848398 848399
scaffold_512 298965 298966
scaffold_512 298986 298987
scaffold_512 298989 298990
scaffold_512 299022 299023
scaffold_512 299023 299024
scaffold_512 299032 299033
scaffold_512 299075 299076
scaffold_512 299077 299078
scaffold_512 299161 299162
scaffold_512 299162 299163
scaffold_512 299165 299166
scaffold_512 299185 299186
scaffold_512 299190 299191
scaffold_512 299242 299243
scaffold_512 299257 299258
scaffold_512 299261 299262
scaffold_512 299265 299266
scaffold_5123 474 475
scaffold_5123 499 500
scaffold_5123 524 525
scaffold_5123 525 526
scaffold_5123 695 696
scaffold_5123 696 697
scaffold_5123 699 700
scaffold_5123 764 765
scaffold_5123 779 780
scaffold_5123 788 789
scaffold_512 475105 475106
scaffold_512 475106 475107
scaffold_512 475115 475116
scaffold_512 475116 475117
scaffold_512 475123 475124
scaffold_512 475124 475125
scaffold_512 475126 475127
scaffold_512 475145 475146
scaffold_512 475158 475159
scaffold_512 475159 475160
scaffold_512 475163 475164
scaffold_512 475164 475165
scaffold_512 475173 475174
scaffold_512 475174 475175
scaffold_512 475175 475176
scaffold_512 475176 475177
scaffold_512 475195 475196
scaffold_512 475209 475210
scaffold_512 475211 475212
scaffold_512 538727 538728
scaffold_512 538736 538737
scaffold_512 538750 538751
scaffold_512 538751 538752
scaffold_512 538765 538766
scaffold_512 538833 538834
scaffold_5 1462463 1462464
scaffold_5 1462478 1462479
scaffold_5 1462555 1462556
scaffold_5 1462597 1462598
scaffold_5 1462623 1462624
scaffold_5 1463629 1463630
scaffold_5 1463647 1463648
scaffold_5 1463665 1463666
scaffold_5 1463668 1463669
scaffold_5 1463669 1463670
scaffold_5 1463689 1463690
scaffold_5 1463705 1463706
scaffold_5 1463752 1463753
scaffold_5 1463775 1463776
scaffold_5 1463780 1463781
scaffold_5 1463808 1463809
scaffold_514 711894 711895
scaffold_514 711895 711896
scaffold_514 711924 711925
scaffold_514 711950 711951
scaffold_514 711953 711954
scaffold_514 711966 711967
scaffold_514 711972 711973
scaffold_514 711988 711989
scaffold_514 711992 711993
scaffold_514 711995 711996
scaffold_514 712001 712002
scaffold_514 712009 712010
scaffold_516 139044 139045
scaffold_516 139049 139050
scaffold_516 139064 139065
scaffold_516 139092 139093
scaffold_516 139296 139297
scaffold_516 139310 139311
scaffold_516 139311 139312
scaffold_518 726235 726236
scaffold_518 726238 726239
scaffold_518 726239 726240
scaffold_518 726240 726241
scaffold_518 726309 726310
scaffold_518 726344 726345
scaffold_518 726367 726368
scaffold_518 726368 726369
scaffold_518 726387 726388
scaffold_518 726492 726493
scaffold_518 726500 726501
scaffold_518 726547 726548
scaffold_518 726557 726558
scaffold_518 726577 726578
scaffold_518 726612 726613
scaffold_519 430060 430061
scaffold_519 430061 430062
scaffold_519 430070 430071
scaffold_519 430087 430088
scaffold_519 430102 430103
scaffold_519 430130 430131
scaffold_519 430135 430136
scaffold_519 430153 430154
scaffold_519 430219 430220
scaffold_519 494173 494174
scaffold_519 494189 494190
scaffold_519 494490 494491
scaffold_520 104648 104649
scaffold_520 104649 104650
scaffold_520 104657 104658
scaffold_520 104661 104662
scaffold_520 104666 104667
scaffold_520 104674 104675
scaffold_520 104675 104676
scaffold_520 104676 104677
scaffold_520 104677 104678
scaffold_520 104685 104686
scaffold_520 104686 104687
scaffold_520 104688 104689
scaffold_520 104690 104691
scaffold_520 104693 104694
scaffold_520 104711 104712
scaffold_520 104770 104771
scaffold_520 104771 104772
scaffold_520 104776 104777
scaffold_520 104782 104783
scaffold_520 104790 104791
scaffold_520 104802 104803
scaffold_520 104809 104810
scaffold_520 532300 532301
scaffold_520 532309 532310
scaffold_520 532314 532315
scaffold_520 532335 532336
scaffold_520 532400 532401
scaffold_520 532425 532426
scaffold_520 532426 532427
scaffold_520 532433 532434
scaffold_520 532434 532435
scaffold_520 532435 532436
scaffold_520 532436 532437
scaffold_520 532439 532440
scaffold_521 536655 536656
scaffold_521 536657 536658
scaffold_521 536658 536659
scaffold_521 536665 536666
scaffold_521 536669 536670
scaffold_521 536676 536677
scaffold_521 536684 536685
scaffold_521 536688 536689
scaffold_521 536694 536695
scaffold_521 536698 536699
scaffold_521 536701 536702
scaffold_521 536702 536703
scaffold_521 536769 536770
scaffold_521 536776 536777
scaffold_521 536790 536791
scaffold_52 2615837 2615838
scaffold_52 2615838 2615839
scaffold_52 2615961 2615962
scaffold_523 739922 739923
scaffold_523 740021 740022
scaffold_523 740057 740058
scaffold_525 86451 86452
scaffold_525 86634 86635
scaffold_525 86743 86744
scaffold_526 418539 418540
scaffold_526 418678 418679
scaffold_526 418680 418681
scaffold_526 793233 793234
scaffold_526 793242 793243
scaffold_526 793478 793479
scaffold_52 938247 938248
scaffold_52 938411 938412
scaffold_52 938415 938416
scaffold_52 938426 938427
scaffold_52 938437 938438
scaffold_52 938438 938439
scaffold_52 938443 938444
scaffold_52 938444 938445
scaffold_52 938445 938446
scaffold_52 938446 938447
scaffold_52 938451 938452
scaffold_52 938470 938471
scaffold_52 938477 938478
scaffold_529 637518 637519
scaffold_529 637694 637695
scaffold_529 650495 650496
scaffold_529 650499 650500
scaffold_529 650519 650520
scaffold_529 650527 650528
scaffold_529 650529 650530
scaffold_529 650619 650620
scaffold_529 650622 650623
scaffold_529 650628 650629
scaffold_530 388406 388407
scaffold_530 388409 388410
scaffold_530 388410 388411
scaffold_530 388413 388414
scaffold_530 388435 388436
scaffold_530 388492 388493
scaffold_530 388529 388530
scaffold_530 388533 388534
scaffold_530 439951 439952
scaffold_530 439952 439953
scaffold_530 439977 439978
scaffold_530 439987 439988
scaffold_530 439988 439989
scaffold_530 439992 439993
scaffold_530 440000 440001
scaffold_530 440001 440002
scaffold_530 440008 440009
scaffold_530 440058 440059
scaffold_530 440073 440074
scaffold_530 440074 440075
scaffold_530 440076 440077
scaffold_530 440098 440099
scaffold_530 440099 440100
scaffold_530 440106 440107
scaffold_530 440107 440108
scaffold_530 440108 440109
scaffold_530 440109 440110
scaffold_530 440116 440117
scaffold_530 440117 440118
scaffold_530 440118 440119
scaffold_530 440134 440135
scaffold_530 440136 440137
scaffold_53 1040349 1040350
scaffold_53 1040651 1040652
scaffold_53 1040653 1040654
scaffold_531 397296 397297
scaffold_531 397515 397516
scaffold_531 397536 397537
scaffold_531 397554 397555
scaffold_531 397559 397560
scaffold_531 397560 397561
scaffold_531 397572 397573
scaffold_531 397579 397580
scaffold_531 397581 397582
scaffold_531 398606 398607
scaffold_531 398708 398709
scaffold_531 398721 398722
scaffold_531 398722 398723
scaffold_531 689629 689630
scaffold_531 689633 689634
scaffold_531 689637 689638
scaffold_531 689650 689651
scaffold_531 690042 690043
scaffold_531 690043 690044
scaffold_531 690059 690060
scaffold_531 690083 690084
scaffold_531 690085 690086
scaffold_531 690193 690194
scaffold_531 690202 690203
scaffold_531 690207 690208
scaffold_531 690221 690222
scaffold_531 690229 690230
scaffold_531 690250 690251
scaffold_533 370769 370770
scaffold_533 370808 370809
scaffold_533 370809 370810
scaffold_533 370820 370821
scaffold_533 370824 370825
scaffold_533 370830 370831
scaffold_533 370862 370863
scaffold_533 370873 370874
scaffold_533 370888 370889
scaffold_533 370903 370904
scaffold_533 370914 370915
scaffold_533 426838 426839
scaffold_533 426850 426851
scaffold_533 427075 427076
scaffold_533 427111 427112
scaffold_533 479601 479602
scaffold_533 479610 479611
scaffold_533 479617 479618
scaffold_533 479644 479645
scaffold_533 479674 479675
scaffold_533 479682 479683
scaffold_533 479683 479684
scaffold_533 479689 479690
scaffold_533 479718 479719
scaffold_534 333183 333184
scaffold_534 333184 333185
scaffold_534 333191 333192
scaffold_534 333205 333206
scaffold_534 333206 333207
scaffold_534 333210 333211
scaffold_534 333215 333216
scaffold_534 333380 333381
scaffold_534 333381 333382
scaffold_534 333421 333422
scaffold_534 333425 333426
scaffold_534 403266 403267
scaffold_534 403290 403291
scaffold_534 403315 403316
scaffold_534 403322 403323
scaffold_534 403341 403342
scaffold_534 403347 403348
scaffold_534 403348 403349
scaffold_534 403354 403355
scaffold_534 403355 403356
scaffold_534 403356 403357
scaffold_534 403378 403379
scaffold_534 403379 403380
scaffold_536 270236 270237
scaffold_536 270237 270238
scaffold_536 270249 270250
scaffold_536 270272 270273
scaffold_536 270279 270280
scaffold_536 270288 270289
scaffold_536 270293 270294
scaffold_536 270295 270296
scaffold_536 270298 270299
scaffold_536 270318 270319
scaffold_536 270319 270320
scaffold_536 270325 270326
scaffold_536 270332 270333
scaffold_536 270338 270339
scaffold_536 270346 270347
scaffold_536 270349 270350
scaffold_536 270357 270358
scaffold_536 270371 270372
scaffold_5 3861841 3861842
scaffold_5 3861845 3861846
scaffold_5 3861850 3861851
scaffold_5 3861878 3861879
scaffold_5 3861880 3861881
scaffold_5 3861881 3861882
scaffold_5 3861888 3861889
scaffold_5 3861911 3861912
scaffold_5 3861918 3861919
scaffold_5 3861920 3861921
scaffold_5 3861927 3861928
scaffold_5 3861930 3861931
scaffold_5 3861932 3861933
scaffold_5 3861939 3861940
scaffold_5 3861941 3861942
scaffold_5 3861942 3861943
scaffold_5 3861954 3861955
scaffold_5 3861958 3861959
scaffold_540 555805 555806
scaffold_540 555812 555813
scaffold_540 555833 555834
scaffold_540 555848 555849
scaffold_540 555906 555907
scaffold_540 555913 555914
scaffold_540 555926 555927
scaffold_540 555927 555928
scaffold_540 555933 555934
scaffold_540 555934 555935
scaffold_540 555937 555938
scaffold_540 555938 555939
scaffold_540 555941 555942
scaffold_540 556659 556660
scaffold_540 556684 556685
scaffold_540 556721 556722
scaffold_540 556741 556742
scaffold_540 556762 556763
scaffold_540 556816 556817
scaffold_540 556817 556818
scaffold_540 557487 557488
scaffold_540 557490 557491
scaffold_540 557503 557504
scaffold_540 557509 557510
scaffold_540 557513 557514
scaffold_540 557622 557623
scaffold_540 557623 557624
scaffold_540 557632 557633
scaffold_540 557639 557640
scaffold_540 557642 557643
scaffold_540 557645 557646
scaffold_540 557996 557997
scaffold_540 558000 558001
scaffold_540 558004 558005
scaffold_540 558208 558209
scaffold_54 1469505 1469506
scaffold_54 1469544 1469545
scaffold_54 1469600 1469601
scaffold_54 1469814 1469815
scaffold_542 240918 240919
scaffold_542 240986 240987
scaffold_542 240989 240990
scaffold_542 240990 240991
scaffold_542 240998 240999
scaffold_542 241001 241002
scaffold_542 241004 241005
scaffold_542 241036 241037
scaffold_542 241048 241049
scaffold_542 241069 241070
scaffold_542 241074 241075
scaffold_542 241084 241085
scaffold_542 241085 241086
scaffold_542 241090 241091
scaffold_542 241095 241096
scaffold_542 241105 241106
scaffold_542 241106 241107
scaffold_542 241111 241112
scaffold_542 241123 241124
scaffold_542 241124 241125
scaffold_54 3107789 3107790
scaffold_54 3107791 3107792
scaffold_54 3107796 3107797
scaffold_54 3107800 3107801
scaffold_54 3107806 3107807
scaffold_54 3107807 3107808
scaffold_54 3107809 3107810
scaffold_54 3107810 3107811
scaffold_54 3107833 3107834
scaffold_54 3107834 3107835
scaffold_54 3107976 3107977
scaffold_54 3107977 3107978
scaffold_54 3107986 3107987
scaffold_54 3107995 3107996
scaffold_54 3108011 3108012
scaffold_54 3108019 3108020
scaffold_54 3108022 3108023
scaffold_54 3108024 3108025
scaffold_54 3108028 3108029
scaffold_5 4312740 4312741
scaffold_5 4312745 4312746
scaffold_5 4312754 4312755
scaffold_5 4312786 4312787
scaffold_5 4312795 4312796
scaffold_5 4312800 4312801
scaffold_5 4312802 4312803
scaffold_5 4312809 4312810
scaffold_5 4312820 4312821
scaffold_5 4312825 4312826
scaffold_5 4312829 4312830
scaffold_5 4312834 4312835
scaffold_5 4312866 4312867
scaffold_5 4312888 4312889
scaffold_543 430110 430111
scaffold_543 430131 430132
scaffold_543 430156 430157
scaffold_543 430167 430168
scaffold_543 430170 430171
scaffold_543 430176 430177
scaffold_543 430192 430193
scaffold_543 430203 430204
scaffold_543 430220 430221
scaffold_543 430760 430761
scaffold_543 430761 430762
scaffold_543 430780 430781
scaffold_543 430784 430785
scaffold_543 430787 430788
scaffold_543 430800 430801
scaffold_543 430815 430816
scaffold_543 430823 430824
scaffold_543 430845 430846
scaffold_543 430874 430875
scaffold_543 753439 753440
scaffold_543 753485 753486
scaffold_543 753491 753492
scaffold_543 753495 753496
scaffold_543 753502 753503
scaffold_543 753503 753504
scaffold_543 753512 753513
scaffold_543 753517 753518
scaffold_543 753525 753526
scaffold_543 753639 753640
scaffold_543 753641 753642
scaffold_544 528681 528682
scaffold_544 528682 528683
scaffold_544 528683 528684
scaffold_544 528691 528692
scaffold_544 528699 528700
scaffold_544 528702 528703
scaffold_544 528713 528714
scaffold_544 528714 528715
scaffold_544 528718 528719
scaffold_544 528722 528723
scaffold_544 528751 528752
scaffold_544 528753 528754
scaffold_544 528759 528760
scaffold_544 528784 528785
scaffold_544 528790 528791
scaffold_544 528797 528798
scaffold_544 528847 528848
scaffold_544 528895 528896
scaffold_544 529147 529148
scaffold_544 529148 529149
scaffold_544 529179 529180
scaffold_544 529183 529184
scaffold_544 529237 529238
scaffold_544 529238 529239
scaffold_544 529360 529361
scaffold_544 529586 529587
scaffold_544 529594 529595
scaffold_544 529605 529606
scaffold_544 529609 529610
scaffold_544 529612 529613
scaffold_544 529617 529618
scaffold_545 479917 479918
scaffold_545 480189 480190
scaffold_550 349678 349679
scaffold_550 349679 349680
scaffold_550 349688 349689
scaffold_550 349693 349694
scaffold_550 349698 349699
scaffold_550 349784 349785
scaffold_550 349795 349796
scaffold_550 349812 349813
scaffold_550 349813 349814
scaffold_550 349814 349815
scaffold_550 349838 349839
scaffold_5 5074058 5074059
scaffold_5 5074155 5074156
scaffold_5 5074159 5074160
scaffold_5 5074160 5074161
scaffold_5 5074168 5074169
scaffold_5 5132712 5132713
scaffold_5 5132728 5132729
scaffold_5 5132740 5132741
scaffold_5 5132741 5132742
scaffold_5 5132747 5132748
scaffold_5 5132758 5132759
scaffold_5 5132762 5132763
scaffold_5 5132763 5132764
scaffold_5 5132765 5132766
scaffold_5 5132769 5132770
scaffold_5 5132770 5132771
scaffold_5 5132772 5132773
scaffold_5 5132776 5132777
scaffold_5 5132777 5132778
scaffold_5 5132800 5132801
scaffold_5 5132807 5132808
scaffold_5 5132817 5132818
scaffold_5 5132832 5132833
scaffold_5 5132838 5132839
scaffold_5 5132995 5132996
scaffold_5 5132996 5132997
scaffold_5 5132997 5132998
scaffold_5 5133024 5133025
scaffold_5 5133030 5133031
scaffold_5 5133031 5133032
scaffold_5 5133037 5133038
scaffold_5 5133040 5133041
scaffold_5 5133047 5133048
scaffold_5 5133736 5133737
scaffold_5 5133746 5133747
scaffold_5 5133768 5133769
scaffold_5 5133775 5133776
scaffold_5 5133782 5133783
scaffold_5 5133783 5133784
scaffold_5 5133862 5133863
scaffold_55 2031417 2031418
scaffold_55 2031424 2031425
scaffold_55 2031425 2031426
scaffold_55 2031461 2031462
scaffold_55 2031463 2031464
scaffold_55 2031464 2031465
scaffold_55 2031491 2031492
scaffold_55 2031625 2031626
scaffold_55 2031627 2031628
scaffold_55 2031628 2031629
scaffold_55 2031637 2031638
scaffold_55 2031640 2031641
scaffold_55 2031644 2031645
scaffold_55 2031708 2031709
scaffold_55 2368782 2368783
scaffold_55 2368796 2368797
scaffold_55 2368798 2368799
scaffold_55 2368900 2368901
scaffold_55 2368906 2368907
scaffold_55 2368915 2368916
scaffold_55 2368935 2368936
scaffold_55 2813101 2813102
scaffold_55 2813111 2813112
scaffold_55 2813127 2813128
scaffold_55 2813128 2813129
scaffold_55 2813140 2813141
scaffold_55 2813192 2813193
scaffold_55 2813214 2813215
scaffold_55 2813215 2813216
scaffold_55 2813216 2813217
scaffold_55 2813219 2813220
scaffold_553 594297 594298
scaffold_553 594307 594308
scaffold_553 594528 594529
scaffold_554 368205 368206
scaffold_554 368206 368207
scaffold_554 368424 368425
scaffold_555 145035 145036
scaffold_555 145086 145087
scaffold_555 145101 145102
scaffold_555 145102 145103
scaffold_555 145216 145217
scaffold_555 145225 145226
scaffold_555 145237 145238
scaffold_555 145247 145248
scaffold_555 145253 145254
scaffold_555 145256 145257
scaffold_555 145286 145287
scaffold_555 145313 145314
scaffold_555 145320 145321
scaffold_557 628303 628304
scaffold_557 628320 628321
scaffold_557 628462 628463
scaffold_557 628485 628486
scaffold_557 628486 628487
scaffold_557 628496 628497
scaffold_557 628503 628504
scaffold_5578 203 204
scaffold_5578 209 210
scaffold_5578 235 236
scaffold_5578 238 239
scaffold_5578 244 245
scaffold_5578 251 252
scaffold_5578 297 298
scaffold_5578 306 307
scaffold_559 275929 275930
scaffold_559 275931 275932
scaffold_559 276061 276062
scaffold_559 276072 276073
scaffold_559 314728 314729
scaffold_559 314758 314759
scaffold_559 314777 314778
scaffold_559 314868 314869
scaffold_559 314881 314882
scaffold_559 314888 314889
scaffold_559 314901 314902
scaffold_559 314915 314916
scaffold_559 314917 314918
scaffold_559 314921 314922
scaffold_559 314924 314925
scaffold_559 314925 314926
scaffold_559 314926 314927
scaffold_559 517463 517464
scaffold_559 517470 517471
scaffold_559 517601 517602
scaffold_560 12743 12744
scaffold_560 12759 12760
scaffold_560 12831 12832
scaffold_560 12840 12841
scaffold_560 12998 12999
scaffold_560 141520 141521
scaffold_560 141741 141742
scaffold_560 141755 141756
scaffold_56 1028795 1028796
scaffold_56 1028796 1028797
scaffold_56 1028869 1028870
scaffold_56 1028884 1028885
scaffold_56 1028885 1028886
scaffold_56 1028896 1028897
scaffold_56 1028909 1028910
scaffold_561 215982 215983
scaffold_561 215985 215986
scaffold_561 215988 215989
scaffold_561 215995 215996
scaffold_561 215998 215999
scaffold_561 216080 216081
scaffold_561 216112 216113
scaffold_561 216115 216116
scaffold_561 216131 216132
scaffold_561 216135 216136
scaffold_561 216136 216137
scaffold_561 216142 216143
scaffold_561 705862 705863
scaffold_561 705878 705879
scaffold_561 705887 705888
scaffold_561 705894 705895
scaffold_561 705995 705996
scaffold_561 705996 705997
scaffold_56 3119195 3119196
scaffold_56 3119202 3119203
scaffold_56 3119212 3119213
scaffold_56 3119214 3119215
scaffold_56 3119217 3119218
scaffold_56 3119218 3119219
scaffold_56 3119219 3119220
scaffold_56 3119222 3119223
scaffold_56 3119228 3119229
scaffold_56 3119229 3119230
scaffold_56 3119237 3119238
scaffold_56 3119240 3119241
scaffold_56 3119291 3119292
scaffold_56 3119298 3119299
scaffold_56 3119304 3119305
scaffold_56 3119308 3119309
scaffold_56 3119315 3119316
scaffold_56 3119321 3119322
scaffold_5 6341065 6341066
scaffold_5 6341067 6341068
scaffold_5 6341072 6341073
scaffold_5 6341128 6341129
scaffold_5 6341130 6341131
scaffold_5 6341132 6341133
scaffold_5 6341133 6341134
scaffold_5 6341136 6341137
scaffold_5 6341322 6341323
scaffold_5 6341335 6341336
scaffold_5 6341346 6341347
scaffold_5 6341348 6341349
scaffold_5 6341349 6341350
scaffold_5 6341350 6341351
scaffold_5 6341353 6341354
scaffold_5 6341355 6341356
scaffold_5 6341358 6341359
scaffold_5 6341403 6341404
scaffold_5 6341417 6341418
scaffold_5 6341418 6341419
scaffold_56 3515226 3515227
scaffold_56 3515227 3515228
scaffold_56 3515229 3515230
scaffold_56 3515265 3515266
scaffold_56 3515288 3515289
scaffold_56 3515297 3515298
scaffold_56 3515298 3515299
scaffold_56 3515302 3515303
scaffold_56 3515317 3515318
scaffold_56 3515323 3515324
scaffold_56 3515339 3515340
scaffold_56 3515340 3515341
scaffold_56 3515342 3515343
scaffold_56 448225 448226
scaffold_56 448239 448240
scaffold_56 448299 448300
scaffold_56 448300 448301
scaffold_56 448305 448306
scaffold_56 448327 448328
scaffold_5 6462820 6462821
scaffold_5 6462844 6462845
scaffold_5 6462857 6462858
scaffold_5 6462895 6462896
scaffold_5 6462901 6462902
scaffold_5 6462936 6462937
scaffold_5 6462949 6462950
scaffold_564 737963 737964
scaffold_564 737981 737982
scaffold_564 737997 737998
scaffold_564 738119 738120
scaffold_564 738177 738178
scaffold_564 738205 738206
scaffold_564 738230 738231
scaffold_564 738252 738253
scaffold_564 738319 738320
scaffold_564 738334 738335
scaffold_564 738408 738409
scaffold_564 738426 738427
scaffold_564 738427 738428
scaffold_564 738540 738541
scaffold_564 738559 738560
scaffold_564 738561 738562
scaffold_564 738617 738618
scaffold_564 738910 738911
scaffold_565 25480 25481
scaffold_565 25498 25499
scaffold_565 25501 25502
scaffold_565 25554 25555
scaffold_565 25561 25562
scaffold_565 25570 25571
scaffold_565 25669 25670
scaffold_565 25723 25724
scaffold_565 25725 25726
scaffold_565 25726 25727
scaffold_565 25732 25733
scaffold_565 25735 25736
scaffold_565 25738 25739
scaffold_565 25739 25740
scaffold_565 25745 25746
scaffold_565 25792 25793
scaffold_565 25811 25812
scaffold_565 25813 25814
scaffold_565 25814 25815
scaffold_565 25816 25817
scaffold_565 25829 25830
scaffold_565 25845 25846
scaffold_565 280266 280267
scaffold_565 280268 280269
scaffold_565 280378 280379
scaffold_568 227197 227198
scaffold_568 227213 227214
scaffold_568 227216 227217
scaffold_568 227220 227221
scaffold_568 227221 227222
scaffold_568 227222 227223
scaffold_568 227300 227301
scaffold_568 227340 227341
scaffold_568 227351 227352
scaffold_568 227407 227408
scaffold_568 227408 227409
scaffold_568 227469 227470
scaffold_569 150013 150014
scaffold_569 150021 150022
scaffold_569 150132 150133
scaffold_570 313867 313868
scaffold_570 313868 313869
scaffold_570 313869 313870
scaffold_570 313870 313871
scaffold_570 313874 313875
scaffold_570 313944 313945
scaffold_570 313945 313946
scaffold_570 313948 313949
scaffold_570 313963 313964
scaffold_570 313991 313992
scaffold_570 314000 314001
scaffold_570 6305 6306
scaffold_570 6308 6309
scaffold_570 6337 6338
scaffold_570 6412 6413
scaffold_571 222023 222024
scaffold_571 222040 222041
scaffold_571 222049 222050
scaffold_571 222063 222064
scaffold_571 222206 222207
scaffold_57 1503619 1503620
scaffold_57 1503686 1503687
scaffold_57 1503728 1503729
scaffold_57 1550198 1550199
scaffold_57 1550204 1550205
scaffold_57 1550205 1550206
scaffold_57 1550206 1550207
scaffold_57 1550215 1550216
scaffold_57 1550216 1550217
scaffold_57 1550299 1550300
scaffold_571 55113 55114
scaffold_571 55286 55287
scaffold_571 55436 55437
scaffold_571 639256 639257
scaffold_571 639257 639258
scaffold_571 639263 639264
scaffold_571 639325 639326
scaffold_571 639457 639458
scaffold_571 639544 639545
scaffold_57 1989852 1989853
scaffold_57 1989866 1989867
scaffold_57 1989884 1989885
scaffold_57 1990063 1990064
scaffold_57 1990076 1990077
scaffold_57 1990077 1990078
scaffold_57 1990090 1990091
scaffold_57 1990098 1990099
scaffold_57 1990103 1990104
scaffold_57 2092916 2092917
scaffold_57 2092919 2092920
scaffold_57 2092947 2092948
scaffold_57 2092949 2092950
scaffold_57 2093098 2093099
scaffold_57 2093099 2093100
scaffold_57 2093103 2093104
scaffold_57 2093129 2093130
scaffold_57 2093150 2093151
scaffold_57 2100137 2100138
scaffold_57 2100144 2100145
scaffold_57 2100236 2100237
scaffold_57 2100237 2100238
scaffold_57 2125606 2125607
scaffold_57 2125613 2125614
scaffold_57 2125615 2125616
scaffold_57 2125619 2125620
scaffold_57 2125632 2125633
scaffold_57 2125634 2125635
scaffold_57 2125641 2125642
scaffold_57 2125645 2125646
scaffold_57 2125654 2125655
scaffold_57 2125659 2125660
scaffold_57 2125696 2125697
scaffold_57 2125713 2125714
scaffold_57 2125718 2125719
scaffold_57 2125723 2125724
scaffold_57 2125724 2125725
scaffold_57 2125737 2125738
scaffold_57 2125741 2125742
scaffold_57 2125742 2125743
scaffold_57 2125769 2125770
scaffold_57 3458841 3458842
scaffold_57 3458865 3458866
scaffold_57 3458866 3458867
scaffold_57 3458868 3458869
scaffold_57 3458869 3458870
scaffold_57 3458875 3458876
scaffold_57 3458881 3458882
scaffold_57 3458895 3458896
scaffold_57 3458904 3458905
scaffold_57 3458910 3458911
scaffold_57 3458911 3458912
scaffold_57 3458912 3458913
scaffold_57 3458933 3458934
scaffold_57 3458934 3458935
scaffold_57 3458935 3458936
scaffold_57 3458936 3458937
scaffold_57 3458937 3458938
scaffold_57 3458941 3458942
scaffold_57 3458945 3458946
scaffold_57 3458946 3458947
scaffold_57 3458952 3458953
scaffold_57 3458956 3458957
scaffold_57 3459285 3459286
scaffold_575 599882 599883
scaffold_575 599911 599912
scaffold_575 599920 599921
scaffold_575 599926 599927
scaffold_575 599936 599937
scaffold_575 599954 599955
scaffold_575 599992 599993
scaffold_575 599995 599996
scaffold_575 600018 600019
scaffold_577 430071 430072
scaffold_577 430073 430074
scaffold_577 430078 430079
scaffold_577 430081 430082
scaffold_577 430174 430175
scaffold_577 430176 430177
scaffold_577 430177 430178
scaffold_577 430214 430215
scaffold_577 430393 430394
scaffold_577 430394 430395
scaffold_577 430396 430397
scaffold_577 430412 430413
scaffold_577 430425 430426
scaffold_577 430426 430427
scaffold_579 178568 178569
scaffold_579 178569 178570
scaffold_579 178589 178590
scaffold_579 178693 178694
scaffold_579 203501 203502
scaffold_579 203512 203513
scaffold_579 203690 203691
scaffold_579 465377 465378
scaffold_579 465378 465379
scaffold_579 465414 465415
scaffold_579 465418 465419
scaffold_579 465419 465420
scaffold_579 465420 465421
scaffold_579 465435 465436
scaffold_579 465436 465437
scaffold_579 465442 465443
scaffold_579 465491 465492
scaffold_57 987588 987589
scaffold_57 988034 988035
scaffold_57 988035 988036
scaffold_580 570228 570229
scaffold_580 570249 570250
scaffold_580 570260 570261
scaffold_580 570287 570288
scaffold_580 570293 570294
scaffold_580 570313 570314
scaffold_580 570325 570326
scaffold_580 570328 570329
scaffold_580 570335 570336
scaffold_580 570336 570337
scaffold_580 570360 570361
scaffold_58 1211548 1211549
scaffold_58 1211558 1211559
scaffold_58 1211563 1211564
scaffold_58 1211577 1211578
scaffold_58 1211635 1211636
scaffold_58 1211660 1211661
scaffold_58 1211661 1211662
scaffold_58 1211668 1211669
scaffold_58 1211669 1211670
scaffold_58 1211670 1211671
scaffold_58 1211671 1211672
scaffold_58 1432494 1432495
scaffold_58 1432495 1432496
scaffold_58 1432496 1432497
scaffold_58 1432497 1432498
scaffold_58 1432519 1432520
scaffold_58 1432520 1432521
scaffold_58 1432553 1432554
scaffold_58 1432558 1432559
scaffold_58 1432559 1432560
scaffold_58 1432583 1432584
scaffold_58 1432598 1432599
scaffold_58 1519882 1519883
scaffold_58 1519985 1519986
scaffold_58 1520000 1520001
scaffold_58 1520004 1520005
scaffold_58 1520021 1520022
scaffold_58 1520026 1520027
scaffold_58 1520027 1520028
scaffold_58 1520038 1520039
scaffold_58 1520042 1520043
scaffold_58 1520050 1520051
scaffold_58 1520054 1520055
scaffold_58 1520055 1520056
scaffold_58 1520065 1520066
scaffold_582 127925 127926
scaffold_582 128040 128041
scaffold_582 128042 128043
scaffold_583 102597 102598
scaffold_583 102603 102604
scaffold_583 102609 102610
scaffold_583 102610 102611
scaffold_583 102611 102612
scaffold_583 102614 102615
scaffold_583 102617 102618
scaffold_583 102638 102639
scaffold_583 102661 102662
scaffold_583 102674 102675
scaffold_583 102689 102690
scaffold_583 102713 102714
scaffold_583 102728 102729
scaffold_583 102740 102741
scaffold_58 3154019 3154020
scaffold_58 3154026 3154027
scaffold_58 3154028 3154029
scaffold_58 3154029 3154030
scaffold_58 3154050 3154051
scaffold_58 3154054 3154055
scaffold_58 3154072 3154073
scaffold_58 3154090 3154091
scaffold_58 3154097 3154098
scaffold_58 3154104 3154105
scaffold_58 3154114 3154115
scaffold_58 3154119 3154120
scaffold_58 3238278 3238279
scaffold_58 3238287 3238288
scaffold_58 3238288 3238289
scaffold_58 3238291 3238292
scaffold_58 3238298 3238299
scaffold_58 3238303 3238304
scaffold_58 3238304 3238305
scaffold_58 3238312 3238313
scaffold_58 3238333 3238334
scaffold_58 3238359 3238360
scaffold_58 3238360 3238361
scaffold_58 3238361 3238362
scaffold_58 3238371 3238372
scaffold_58 3238373 3238374
scaffold_58 3238380 3238381
scaffold_58 3238390 3238391
scaffold_58 3238391 3238392
scaffold_58 3238403 3238404
scaffold_58 3238411 3238412
scaffold_58 3238412 3238413
scaffold_58 3238413 3238414
scaffold_58 3238446 3238447
scaffold_58 3238454 3238455
scaffold_585 534487 534488
scaffold_585 534623 534624
scaffold_585 534625 534626
scaffold_585 534627 534628
scaffold_585 534634 534635
scaffold_585 534646 534647
scaffold_585 534650 534651
scaffold_585 534651 534652
scaffold_585 534710 534711
scaffold_585 534716 534717
scaffold_585 534719 534720
scaffold_585 534732 534733
scaffold_585 534769 534770
scaffold_585 534771 534772
scaffold_586 468706 468707
scaffold_586 468710 468711
scaffold_586 468711 468712
scaffold_586 468714 468715
scaffold_586 468726 468727
scaffold_586 468768 468769
scaffold_586 468811 468812
scaffold_586 468813 468814
scaffold_586 468817 468818
scaffold_586 468825 468826
scaffold_586 468826 468827
scaffold_586 468853 468854
scaffold_587 461552 461553
scaffold_587 461599 461600
scaffold_587 461654 461655
scaffold_587 461658 461659
scaffold_587 46583 46584
scaffold_587 46584 46585
scaffold_587 46690 46691
scaffold_587 49134 49135
scaffold_587 49257 49258
scaffold_587 49258 49259
scaffold_591 409636 409637
scaffold_591 409642 409643
scaffold_591 409673 409674
scaffold_591 409675 409676
scaffold_591 409677 409678
scaffold_591 409678 409679
scaffold_591 409679 409680
scaffold_591 409680 409681
scaffold_591 409688 409689
scaffold_591 409695 409696
scaffold_591 409706 409707
scaffold_591 409708 409709
scaffold_591 409715 409716
scaffold_591 409722 409723
scaffold_591 409725 409726
scaffold_591 409726 409727
scaffold_591 409727 409728
scaffold_591 409728 409729
scaffold_591 409729 409730
scaffold_591 409736 409737
scaffold_591 409739 409740
scaffold_591 409749 409750
scaffold_591 409760 409761
scaffold_591 409765 409766
scaffold_591 411363 411364
scaffold_591 411377 411378
scaffold_591 411378 411379
scaffold_591 411381 411382
scaffold_591 411385 411386
scaffold_591 411392 411393
scaffold_591 411401 411402
scaffold_591 411456 411457
scaffold_591 411457 411458
scaffold_591 411464 411465
scaffold_591 411468 411469
scaffold_591 411481 411482
scaffold_591 411482 411483
scaffold_591 411487 411488
scaffold_591 411491 411492
scaffold_591 411492 411493
scaffold_591 411493 411494
scaffold_591 411496 411497
scaffold_591 411497 411498
scaffold_591 411498 411499
scaffold_591 411499 411500
scaffold_591 411502 411503
scaffold_591 411506 411507
scaffold_594 88766 88767
scaffold_594 89056 89057
scaffold_596 648426 648427
scaffold_596 648446 648447
scaffold_596 648470 648471
scaffold_596 648471 648472
scaffold_596 648473 648474
scaffold_596 648476 648477
scaffold_596 648477 648478
scaffold_596 648484 648485
scaffold_596 648491 648492
scaffold_596 648512 648513
scaffold_596 648513 648514
scaffold_596 648516 648517
scaffold_596 648522 648523
scaffold_596 648537 648538
scaffold_596 648538 648539
scaffold_596 648543 648544
scaffold_596 648575 648576
scaffold_596 648578 648579
scaffold_596 648585 648586
scaffold_596 648604 648605
scaffold_596 648610 648611
scaffold_597 103500 103501
scaffold_597 103518 103519
scaffold_597 103616 103617
scaffold_597 237372 237373
scaffold_597 237374 237375
scaffold_597 237386 237387
scaffold_597 237442 237443
scaffold_597 237461 237462
scaffold_597 237612 237613
scaffold_598 323505 323506
scaffold_598 323611 323612
scaffold_600 348799 348800
scaffold_600 348802 348803
scaffold_600 348806 348807
scaffold_600 348807 348808
scaffold_600 348825 348826
scaffold_600 348827 348828
scaffold_600 348834 348835
scaffold_600 348906 348907
scaffold_600 348908 348909
scaffold_600 348918 348919
scaffold_600 348929 348930
scaffold_600 348936 348937
scaffold_600 349004 349005
scaffold_601 135099 135100
scaffold_601 135200 135201
scaffold_601 135224 135225
scaffold_605 290528 290529
scaffold_605 290534 290535
scaffold_605 290539 290540
scaffold_605 290549 290550
scaffold_605 290550 290551
scaffold_605 290553 290554
scaffold_605 290556 290557
scaffold_605 290560 290561
scaffold_605 290572 290573
scaffold_605 290575 290576
scaffold_605 290580 290581
scaffold_605 290608 290609
scaffold_605 290982 290983
scaffold_605 290991 290992
scaffold_609 303655 303656
scaffold_609 303897 303898
scaffold_609 303940 303941
scaffold_609 303950 303951
scaffold_609 303970 303971
scaffold_609 303972 303973
scaffold_609 303978 303979
scaffold_609 303980 303981
scaffold_609 303991 303992
scaffold_609 303999 304000
scaffold_609 304002 304003
scaffold_609 304003 304004
scaffold_609 304011 304012
scaffold_609 304103 304104
scaffold_609 304510 304511
scaffold_609 304532 304533
scaffold_609 304549 304550
scaffold_609 304552 304553
scaffold_609 304615 304616
scaffold_609 304627 304628
scaffold_609 304630 304631
scaffold_609 304645 304646
scaffold_609 304650 304651
scaffold_61 1378384 1378385
scaffold_61 1378523 1378524
scaffold_61 1378535 1378536
scaffold_612 316959 316960
scaffold_612 316960 316961
scaffold_612 316961 316962
scaffold_612 316962 316963
scaffold_612 316963 316964
scaffold_612 316979 316980
scaffold_612 316980 316981
scaffold_612 317043 317044
scaffold_612 317048 317049
scaffold_612 317049 317050
scaffold_612 317050 317051
scaffold_612 317076 317077
scaffold_612 317126 317127
scaffold_612 317225 317226
scaffold_612 317227 317228
scaffold_61 2790149 2790150
scaffold_61 2790162 2790163
scaffold_61 2790492 2790493
scaffold_61 2790501 2790502
scaffold_61 2790502 2790503
scaffold_61 2790503 2790504
scaffold_61 2790504 2790505
scaffold_614 505137 505138
scaffold_614 505138 505139
scaffold_614 505147 505148
scaffold_614 505156 505157
scaffold_614 505157 505158
scaffold_614 505159 505160
scaffold_614 505174 505175
scaffold_614 505175 505176
scaffold_614 505212 505213
scaffold_614 505238 505239
scaffold_614 505264 505265
scaffold_614 505288 505289
scaffold_614 505379 505380
scaffold_615 472759 472760
scaffold_615 472765 472766
scaffold_615 472806 472807
scaffold_615 472827 472828
scaffold_615 472848 472849
scaffold_615 472911 472912
scaffold_615 472913 472914
scaffold_615 472915 472916
scaffold_615 472918 472919
scaffold_615 472925 472926
scaffold_615 472928 472929
scaffold_615 472931 472932
scaffold_615 472933 472934
scaffold_615 472934 472935
scaffold_615 472942 472943
scaffold_615 472948 472949
scaffold_615 472952 472953
scaffold_615 472953 472954
scaffold_615 472956 472957
scaffold_615 472968 472969
scaffold_615 472971 472972
scaffold_615 472972 472973
scaffold_615 472973 472974
scaffold_615 472974 472975
scaffold_615 472975 472976
scaffold_615 472976 472977
scaffold_615 473056 473057
scaffold_615 473059 473060
scaffold_615 473060 473061
scaffold_615 525790 525791
scaffold_615 525893 525894
scaffold_615 525895 525896
scaffold_615 569754 569755
scaffold_615 569812 569813
scaffold_615 569832 569833
scaffold_615 569921 569922
scaffold_615 569954 569955
scaffold_615 569973 569974
scaffold_615 569988 569989
scaffold_615 569998 569999
scaffold_615 570011 570012
scaffold_615 570016 570017
scaffold_616 605475 605476
scaffold_616 605481 605482
scaffold_616 605670 605671
scaffold_616 605688 605689
scaffold_618 254486 254487
scaffold_618 254497 254498
scaffold_618 254504 254505
scaffold_618 254506 254507
scaffold_618 254511 254512
scaffold_618 254521 254522
scaffold_618 254535 254536
scaffold_618 254536 254537
scaffold_618 254540 254541
scaffold_618 254620 254621
scaffold_618 254621 254622
scaffold_618 254638 254639
scaffold_618 589915 589916
scaffold_618 589936 589937
scaffold_618 589937 589938
scaffold_618 590164 590165
scaffold_618 590175 590176
scaffold_618 590185 590186
scaffold_618 590194 590195
scaffold_618 590211 590212
scaffold_618 590212 590213
scaffold_618 590215 590216
scaffold_618 590223 590224
scaffold_618 590225 590226
scaffold_618 590232 590233
scaffold_618 590238 590239
scaffold_618 590251 590252
scaffold_618 590254 590255
scaffold_618 590262 590263
scaffold_618 590272 590273
scaffold_618 590278 590279
scaffold_618 590279 590280
scaffold_618 590280 590281
scaffold_618 590289 590290
scaffold_618 590327 590328
scaffold_618 590440 590441
scaffold_618 590444 590445
scaffold_618 590459 590460
scaffold_618 590460 590461
scaffold_618 590475 590476
scaffold_620 273510 273511
scaffold_620 273511 273512
scaffold_620 273512 273513
scaffold_620 273535 273536
scaffold_620 273658 273659
scaffold_620 344041 344042
scaffold_620 344049 344050
scaffold_620 344150 344151
scaffold_620 344200 344201
scaffold_620 344248 344249
scaffold_620 344392 344393
scaffold_620 344407 344408
scaffold_620 344421 344422
scaffold_620 344495 344496
scaffold_620 344496 344497
scaffold_620 344507 344508
scaffold_620 344512 344513
scaffold_6 2284423 2284424
scaffold_6 2284428 2284429
scaffold_6 2284498 2284499
scaffold_6 2284512 2284513
scaffold_6 2284600 2284601
scaffold_627 12036 12037
scaffold_627 12461 12462
scaffold_627 12477 12478
scaffold_627 12512 12513
scaffold_627 12518 12519
scaffold_6 2870108 2870109
scaffold_6 2870123 2870124
scaffold_6 2870260 2870261
scaffold_6 2870304 2870305
scaffold_6 2870306 2870307
scaffold_6 2870319 2870320
scaffold_6 2870325 2870326
scaffold_6 2870344 2870345
scaffold_629 518006 518007
scaffold_629 518027 518028
scaffold_629 518050 518051
scaffold_629 518399 518400
scaffold_630 389778 389779
scaffold_630 389923 389924
scaffold_630 424899 424900
scaffold_630 425262 425263
scaffold_630 427613 427614
scaffold_630 427672 427673
scaffold_630 427677 427678
scaffold_630 427678 427679
scaffold_630 427681 427682
scaffold_630 427682 427683
scaffold_630 427683 427684
scaffold_630 427685 427686
scaffold_630 427697 427698
scaffold_630 427698 427699
scaffold_630 427701 427702
scaffold_630 427703 427704
scaffold_630 427705 427706
scaffold_630 427734 427735
scaffold_630 427736 427737
scaffold_630 427747 427748
scaffold_630 427752 427753
scaffold_630 427754 427755
scaffold_630 427756 427757
scaffold_630 427765 427766
scaffold_630 427779 427780
scaffold_630 427780 427781
scaffold_630 428028 428029
scaffold_63 1076179 1076180
scaffold_63 1076194 1076195
scaffold_63 1076199 1076200
scaffold_63 1076201 1076202
scaffold_63 1076276 1076277
scaffold_63 1076300 1076301
scaffold_63 1076301 1076302
scaffold_63 1076302 1076303
scaffold_63 660593 660594
scaffold_63 660704 660705
scaffold_63 660705 660706
scaffold_63 660719 660720
scaffold_63 660720 660721
scaffold_637 305251 305252
scaffold_637 305273 305274
scaffold_637 305287 305288
scaffold_637 305445 305446
scaffold_637 305447 305448
scaffold_637 305448 305449
scaffold_637 305449 305450
scaffold_6 3736946 3736947
scaffold_6 3737009 3737010
scaffold_6 3737067 3737068
scaffold_640 198909 198910
scaffold_640 198912 198913
scaffold_640 198913 198914
scaffold_640 199010 199011
scaffold_640 199014 199015
scaffold_640 199028 199029
scaffold_640 199029 199030
scaffold_64 1160939 1160940
scaffold_64 1161150 1161151
scaffold_64 1161234 1161235
scaffold_641 239532 239533
scaffold_641 239662 239663
scaffold_641 239747 239748
scaffold_64 2800818 2800819
scaffold_64 2800839 2800840
scaffold_64 2800846 2800847
scaffold_64 2800857 2800858
scaffold_64 2800858 2800859
scaffold_64 2800864 2800865
scaffold_64 2800865 2800866
scaffold_64 2800872 2800873
scaffold_64 2800923 2800924
scaffold_64 2800988 2800989
scaffold_64 2800994 2800995
scaffold_64 2800998 2800999
scaffold_64 2801021 2801022
scaffold_64 2801022 2801023
scaffold_64 2801023 2801024
scaffold_64 2801024 2801025
scaffold_64 2869549 2869550
scaffold_64 2869565 2869566
scaffold_64 2869572 2869573
scaffold_64 2869573 2869574
scaffold_64 2869574 2869575
scaffold_64 2869578 2869579
scaffold_64 2869579 2869580
scaffold_64 2869582 2869583
scaffold_64 2869590 2869591
scaffold_64 2869604 2869605
scaffold_64 2869605 2869606
scaffold_64 2869687 2869688
scaffold_64 2869688 2869689
scaffold_64 2869689 2869690
scaffold_64 2869690 2869691
scaffold_64 2869695 2869696
scaffold_64 2869697 2869698
scaffold_64 2869698 2869699
scaffold_64 2869721 2869722
scaffold_64 2869856 2869857
scaffold_64 2980691 2980692
scaffold_64 2980815 2980816
scaffold_64 2980902 2980903
scaffold_64 2981033 2981034
scaffold_645 359951 359952
scaffold_645 360122 360123
scaffold_645 360171 360172
scaffold_645 360205 360206
scaffold_645 360224 360225
scaffold_646 261395 261396
scaffold_646 261403 261404
scaffold_646 261635 261636
scaffold_646 261640 261641
scaffold_646 261643 261644
scaffold_646 261644 261645
scaffold_646 261645 261646
scaffold_646 261647 261648
scaffold_646 261670 261671
scaffold_646 261677 261678
scaffold_646 261681 261682
scaffold_646 261727 261728
scaffold_646 261734 261735
scaffold_646 261741 261742
scaffold_646 261743 261744
scaffold_646 261761 261762
scaffold_646 261769 261770
scaffold_646 261770 261771
scaffold_646 261777 261778
scaffold_646 261792 261793
scaffold_646 261793 261794
scaffold_646 261795 261796
scaffold_646 261817 261818
scaffold_646 261826 261827
scaffold_646 261850 261851
scaffold_646 261854 261855
scaffold_646 261857 261858
scaffold_646 261940 261941
scaffold_64 745584 745585
scaffold_64 745586 745587
scaffold_64 745622 745623
scaffold_64 745623 745624
scaffold_64 745677 745678
scaffold_64 745683 745684
scaffold_64 745699 745700
scaffold_649 210437 210438
scaffold_649 210449 210450
scaffold_649 210509 210510
scaffold_649 210510 210511
scaffold_649 210523 210524
scaffold_649 210529 210530
scaffold_649 210530 210531
scaffold_649 210532 210533
scaffold_649 210538 210539
scaffold_649 210551 210552
scaffold_649 210556 210557
scaffold_649 210557 210558
scaffold_649 210559 210560
scaffold_649 210561 210562
scaffold_649 210589 210590
scaffold_649 210674 210675
scaffold_650 410994 410995
scaffold_650 411020 411021
scaffold_650 411036 411037
scaffold_650 411078 411079
scaffold_650 411090 411091
scaffold_650 411094 411095
scaffold_650 411101 411102
scaffold_650 411107 411108
scaffold_650 411112 411113
scaffold_650 411114 411115
scaffold_650 411148 411149
scaffold_650 411151 411152
scaffold_650 411174 411175
scaffold_650 411185 411186
scaffold_650 411203 411204
scaffold_650 411228 411229
scaffold_650 411237 411238
scaffold_650 411249 411250
scaffold_650 411250 411251
scaffold_650 411253 411254
scaffold_651 206662 206663
scaffold_651 206672 206673
scaffold_651 206675 206676
scaffold_651 206676 206677
scaffold_651 206692 206693
scaffold_651 206704 206705
scaffold_651 206712 206713
scaffold_651 206719 206720
scaffold_651 206773 206774
scaffold_651 206787 206788
scaffold_651 206833 206834
scaffold_651 206842 206843
scaffold_651 254211 254212
scaffold_651 254238 254239
scaffold_651 254239 254240
scaffold_651 254241 254242
scaffold_651 254243 254244
scaffold_651 254244 254245
scaffold_651 254255 254256
scaffold_651 254436 254437
scaffold_651 254439 254440
scaffold_651 254442 254443
scaffold_651 254457 254458
scaffold_651 254469 254470
scaffold_651 254471 254472
scaffold_651 254474 254475
scaffold_654 407640 407641
scaffold_654 407661 407662
scaffold_654 407663 407664
scaffold_654 407665 407666
scaffold_654 407742 407743
scaffold_654 407765 407766
scaffold_654 407785 407786
scaffold_654 407788 407789
scaffold_654 407789 407790
scaffold_6 5704139 5704140
scaffold_6 5704202 5704203
scaffold_6 5704207 5704208
scaffold_6 5704208 5704209
scaffold_6 5704215 5704216
scaffold_6 5704224 5704225
scaffold_6 5704225 5704226
scaffold_6 5704246 5704247
scaffold_6 5704254 5704255
scaffold_6 5704507 5704508
scaffold_6 5704523 5704524
scaffold_6598 2869 2870
scaffold_6598 2885 2886
scaffold_6598 2887 2888
scaffold_6598 2890 2891
scaffold_6598 2895 2896
scaffold_6598 2896 2897
scaffold_6598 2923 2924
scaffold_6598 2932 2933
scaffold_6598 2934 2935
scaffold_6598 2937 2938
scaffold_6598 2938 2939
scaffold_6598 2946 2947
scaffold_6598 2952 2953
scaffold_6598 2954 2955
scaffold_6598 2957 2958
scaffold_6598 2970 2971
scaffold_6598 2998 2999
scaffold_6598 3004 3005
scaffold_6598 3008 3009
scaffold_6598 3026 3027
scaffold_6598 3032 3033
scaffold_6598 3050 3051
scaffold_6598 3051 3052
scaffold_6598 3052 3053
scaffold_6598 3053 3054
scaffold_6598 3054 3055
scaffold_659 92898 92899
scaffold_659 92908 92909
scaffold_659 92912 92913
scaffold_659 92915 92916
scaffold_659 92922 92923
scaffold_659 92935 92936
scaffold_659 92938 92939
scaffold_659 93016 93017
scaffold_659 93020 93021
scaffold_659 93023 93024
scaffold_659 93026 93027
scaffold_659 93039 93040
scaffold_659 93043 93044
scaffold_659 93044 93045
scaffold_661 134692 134693
scaffold_661 134698 134699
scaffold_661 135148 135149
scaffold_661 56113 56114
scaffold_661 56135 56136
scaffold_661 56144 56145
scaffold_661 56145 56146
scaffold_661 56151 56152
scaffold_661 56155 56156
scaffold_661 56161 56162
scaffold_661 56207 56208
scaffold_661 56217 56218
scaffold_661 56224 56225
scaffold_661 56287 56288
scaffold_66 2606942 2606943
scaffold_66 2606945 2606946
scaffold_66 2606947 2606948
scaffold_66 2606948 2606949
scaffold_66 2606949 2606950
scaffold_66 2606973 2606974
scaffold_66 2606974 2606975
scaffold_66 2606975 2606976
scaffold_66 2607088 2607089
scaffold_66 2607090 2607091
scaffold_66 2607091 2607092
scaffold_66 2607103 2607104
scaffold_66 2607111 2607112
scaffold_66 2607112 2607113
scaffold_665 377901 377902
scaffold_665 377902 377903
scaffold_665 377922 377923
scaffold_665 377933 377934
scaffold_665 377937 377938
scaffold_665 377955 377956
scaffold_665 377957 377958
scaffold_665 377958 377959
scaffold_665 377962 377963
scaffold_665 377995 377996
scaffold_665 378007 378008
scaffold_665 378014 378015
scaffold_665 378028 378029
scaffold_665 378030 378031
scaffold_665 378038 378039
scaffold_665 378042 378043
scaffold_669 377603 377604
scaffold_669 377674 377675
scaffold_669 377682 377683
scaffold_669 377686 377687
scaffold_669 377687 377688
scaffold_669 377722 377723
scaffold_67 1070496 1070497
scaffold_67 1070527 1070528
scaffold_67 1070537 1070538
scaffold_67 1070541 1070542
scaffold_67 1070567 1070568
scaffold_67 1070574 1070575
scaffold_67 1070579 1070580
scaffold_67 1070581 1070582
scaffold_67 1070605 1070606
scaffold_67 1070617 1070618
scaffold_671 505986 505987
scaffold_671 506076 506077
scaffold_671 506089 506090
scaffold_67 2119584 2119585
scaffold_67 2119689 2119690
scaffold_67 2119695 2119696
scaffold_67 2119793 2119794
scaffold_67 2119809 2119810
scaffold_67 2119812 2119813
scaffold_67 2683730 2683731
scaffold_67 2683829 2683830
scaffold_67 2683842 2683843
scaffold_67 2683885 2683886
scaffold_67 2683903 2683904
scaffold_67 2683928 2683929
scaffold_67 2684018 2684019
scaffold_67 2684023 2684024
scaffold_67 2684103 2684104
scaffold_67 2684136 2684137
scaffold_67 2684167 2684168
scaffold_67 2684208 2684209
scaffold_67 2684223 2684224
scaffold_67 2684236 2684237
scaffold_67 2684245 2684246
scaffold_67 2684246 2684247
scaffold_67 2684262 2684263
scaffold_67 2684276 2684277
scaffold_67 2684280 2684281
scaffold_67 2684289 2684290
scaffold_67 3100359 3100360
scaffold_67 3100480 3100481
scaffold_67 3100532 3100533
scaffold_673 123903 123904
scaffold_673 123906 123907
scaffold_673 123907 123908
scaffold_673 123916 123917
scaffold_673 124012 124013
scaffold_673 38216 38217
scaffold_673 38266 38267
scaffold_673 38354 38355
scaffold_674 253325 253326
scaffold_674 253356 253357
scaffold_674 253439 253440
scaffold_674 253471 253472
scaffold_674 253481 253482
scaffold_674 253482 253483
scaffold_674 253856 253857
scaffold_674 253860 253861
scaffold_674 254115 254116
scaffold_67 562379 562380
scaffold_67 562384 562385
scaffold_67 562389 562390
scaffold_67 562390 562391
scaffold_67 562394 562395
scaffold_67 562406 562407
scaffold_67 562410 562411
scaffold_67 562421 562422
scaffold_67 562451 562452
scaffold_67 562454 562455
scaffold_67 562455 562456
scaffold_67 562463 562464
scaffold_67 562464 562465
scaffold_67 562465 562466
scaffold_67 562466 562467
scaffold_67 562470 562471
scaffold_67 562486 562487
scaffold_67 562492 562493
scaffold_67 562494 562495
scaffold_67 562499 562500
scaffold_67 562500 562501
scaffold_67 562504 562505
scaffold_67 562509 562510
scaffold_67 562529 562530
scaffold_67 732520 732521
scaffold_67 732523 732524
scaffold_67 732532 732533
scaffold_67 732533 732534
scaffold_67 732534 732535
scaffold_67 732535 732536
scaffold_67 732536 732537
scaffold_67 732545 732546
scaffold_67 732546 732547
scaffold_67 732547 732548
scaffold_67 732552 732553
scaffold_67 732644 732645
scaffold_67 732650 732651
scaffold_67 732651 732652
scaffold_67 732658 732659
scaffold_67 732670 732671
scaffold_67 732683 732684
scaffold_677 43702 43703
scaffold_677 43848 43849
scaffold_677 43853 43854
scaffold_677 43877 43878
scaffold_67 81718 81719
scaffold_67 81725 81726
scaffold_67 81735 81736
scaffold_67 81745 81746
scaffold_67 81746 81747
scaffold_67 81756 81757
scaffold_67 81767 81768
scaffold_67 81789 81790
scaffold_67 81795 81796
scaffold_67 81807 81808
scaffold_67 81850 81851
scaffold_68 1696068 1696069
scaffold_68 1696072 1696073
scaffold_68 1696474 1696475
scaffold_683 23888 23889
scaffold_683 23889 23890
scaffold_683 23892 23893
scaffold_683 24100 24101
scaffold_683 24107 24108
scaffold_683 24148 24149
scaffold_683 24181 24182
scaffold_686 161659 161660
scaffold_686 161672 161673
scaffold_686 161712 161713
scaffold_686 161794 161795
scaffold_686 161795 161796
scaffold_686 161796 161797
scaffold_686 494260 494261
scaffold_686 494323 494324
scaffold_686 494366 494367
scaffold_687 453389 453390
scaffold_687 453448 453449
scaffold_687 453493 453494
scaffold_688 453936 453937
scaffold_688 454022 454023
scaffold_688 454023 454024
scaffold_688 454071 454072
scaffold_688 454074 454075
scaffold_69 1343466 1343467
scaffold_69 1343542 1343543
scaffold_69 1343575 1343576
scaffold_691 365795 365796
scaffold_691 365812 365813
scaffold_691 365820 365821
scaffold_691 365821 365822
scaffold_691 365852 365853
scaffold_691 365867 365868
scaffold_691 366111 366112
scaffold_69 1509677 1509678
scaffold_69 1509678 1509679
scaffold_69 1509685 1509686
scaffold_69 1509718 1509719
scaffold_69 1509777 1509778
scaffold_69 1509844 1509845
scaffold_692 137216 137217
scaffold_692 137332 137333
scaffold_69 2248200 2248201
scaffold_69 2248476 2248477
scaffold_69 2248482 2248483
scaffold_69 2248488 2248489
scaffold_69 2248492 2248493
scaffold_69 2248497 2248498
scaffold_69 2248518 2248519
scaffold_69 2248529 2248530
scaffold_69 2248536 2248537
scaffold_69 2248537 2248538
scaffold_69 2248556 2248557
scaffold_69 2248563 2248564
scaffold_69 2248575 2248576
scaffold_69 2248576 2248577
scaffold_69 2248585 2248586
scaffold_69 2248588 2248589
scaffold_69 2248600 2248601
scaffold_69 2248607 2248608
scaffold_69 2248611 2248612
scaffold_69 2248768 2248769
scaffold_69 2248774 2248775
scaffold_69 2248776 2248777
scaffold_69 2248777 2248778
scaffold_69 2248793 2248794
scaffold_69 2335402 2335403
scaffold_69 2335403 2335404
scaffold_69 2335410 2335411
scaffold_69 2335511 2335512
scaffold_69 2335512 2335513
scaffold_69 2335599 2335600
scaffold_69 2510309 2510310
scaffold_69 2510339 2510340
scaffold_69 2510400 2510401
scaffold_69 2510403 2510404
scaffold_69 2510429 2510430
scaffold_69 2510430 2510431
scaffold_69 2518078 2518079
scaffold_69 2518091 2518092
scaffold_69 2518092 2518093
scaffold_69 2518101 2518102
scaffold_69 2518220 2518221
scaffold_69 2518223 2518224
scaffold_69 2518239 2518240
scaffold_69 2518240 2518241
scaffold_69 2912346 2912347
scaffold_69 2912347 2912348
scaffold_69 2912559 2912560
scaffold_695 413006 413007
scaffold_695 413138 413139
scaffold_69 998210 998211
scaffold_69 998488 998489
scaffold_69 998489 998490
scaffold_69 998732 998733
scaffold_70 19172 19173
scaffold_70 19173 19174
scaffold_70 19178 19179
scaffold_70 19222 19223
scaffold_70 19224 19225
scaffold_70 19230 19231
scaffold_70 19237 19238
scaffold_70 19238 19239
scaffold_70 19239 19240
scaffold_70 19242 19243
scaffold_70 19244 19245
scaffold_70 19253 19254
scaffold_70 19280 19281
scaffold_70 19281 19282
scaffold_70 19282 19283
scaffold_70 19286 19287
scaffold_70 19289 19290
scaffold_70 19309 19310
scaffold_70 19313 19314
scaffold_70 2198796 2198797
scaffold_70 2198799 2198800
scaffold_70 2198800 2198801
scaffold_70 2198823 2198824
scaffold_70 2198958 2198959
scaffold_70 2198964 2198965
scaffold_70 2385959 2385960
scaffold_70 2385980 2385981
scaffold_70 2386000 2386001
scaffold_70 2386002 2386003
scaffold_70 2386019 2386020
scaffold_70 2386029 2386030
scaffold_70 2386039 2386040
scaffold_70 2386043 2386044
scaffold_70 2386059 2386060
scaffold_70 2386113 2386114
scaffold_70 2386115 2386116
scaffold_70 2386116 2386117
scaffold_70 2386123 2386124
scaffold_70 2386127 2386128
scaffold_70 2386130 2386131
scaffold_70 2386196 2386197
scaffold_706 89022 89023
scaffold_706 89041 89042
scaffold_706 89050 89051
scaffold_706 89097 89098
scaffold_706 89115 89116
scaffold_706 89118 89119
scaffold_706 89146 89147
scaffold_706 89168 89169
scaffold_706 89263 89264
scaffold_706 89270 89271
scaffold_706 89301 89302
scaffold_706 89312 89313
scaffold_708 14279 14280
scaffold_708 14292 14293
scaffold_708 14296 14297
scaffold_708 14320 14321
scaffold_708 14322 14323
scaffold_708 14325 14326
scaffold_708 14342 14343
scaffold_708 14355 14356
scaffold_708 14440 14441
scaffold_708 14464 14465
scaffold_708 14467 14468
scaffold_708 14483 14484
scaffold_709 242641 242642
scaffold_709 242771 242772
scaffold_709 243095 243096
scaffold_714 335489 335490
scaffold_714 335535 335536
scaffold_714 335593 335594
scaffold_714 335598 335599
scaffold_714 335602 335603
scaffold_714 335714 335715
scaffold_715 383206 383207
scaffold_715 383208 383209
scaffold_715 383214 383215
scaffold_715 383217 383218
scaffold_715 383220 383221
scaffold_715 383253 383254
scaffold_715 383314 383315
scaffold_715 383333 383334
scaffold_715 383336 383337
scaffold_715 383346 383347
scaffold_715 383349 383350
scaffold_715 383356 383357
scaffold_715 383359 383360
scaffold_715 383360 383361
scaffold_715 383363 383364
scaffold_715 383364 383365
scaffold_715 383416 383417
scaffold_71 587822 587823
scaffold_71 587950 587951
scaffold_71 587970 587971
scaffold_717 441331 441332
scaffold_717 441479 441480
scaffold_717 441541 441542
scaffold_717 458546 458547
scaffold_717 458766 458767
scaffold_717 458767 458768
scaffold_717 495815 495816
scaffold_717 495819 495820
scaffold_717 495833 495834
scaffold_717 495845 495846
scaffold_717 495847 495848
scaffold_717 495848 495849
scaffold_717 495928 495929
scaffold_717 495944 495945
scaffold_7 181954 181955
scaffold_7 182002 182003
scaffold_7 182084 182085
scaffold_7 182093 182094
scaffold_7 182094 182095
scaffold_7 182095 182096
scaffold_7 182096 182097
scaffold_720 119570 119571
scaffold_720 119706 119707
scaffold_720 119710 119711
scaffold_721 133913 133914
scaffold_721 134032 134033
scaffold_721 134076 134077
scaffold_721 134089 134090
scaffold_721 15650 15651
scaffold_721 15735 15736
scaffold_721 15815 15816
scaffold_721 15827 15828
scaffold_72 1188384 1188385
scaffold_72 1188386 1188387
scaffold_72 1188489 1188490
scaffold_72 1188490 1188491
scaffold_721 529834 529835
scaffold_721 529857 529858
scaffold_721 529881 529882
scaffold_721 529899 529900
scaffold_721 529903 529904
scaffold_721 529964 529965
scaffold_721 529975 529976
scaffold_721 529976 529977
scaffold_721 529980 529981
scaffold_721 529994 529995
scaffold_721 530005 530006
scaffold_721 530075 530076
scaffold_721 530091 530092
scaffold_721 530094 530095
scaffold_721 530095 530096
scaffold_721 530099 530100
scaffold_721 530111 530112
scaffold_721 530117 530118
scaffold_721 530119 530120
scaffold_721 530123 530124
scaffold_721 530129 530130
scaffold_721 530175 530176
scaffold_72 1627393 1627394
scaffold_72 1627408 1627409
scaffold_72 1627409 1627410
scaffold_72 1627437 1627438
scaffold_72 1627529 1627530
scaffold_72 1627619 1627620
scaffold_72 1627647 1627648
scaffold_72 1627654 1627655
scaffold_72 1627655 1627656
scaffold_72 1627665 1627666
scaffold_7 2196617 2196618
scaffold_7 2196764 2196765
scaffold_7 2196774 2196775
scaffold_7 2196779 2196780
scaffold_7 2196780 2196781
scaffold_7 2196781 2196782
scaffold_7 2196782 2196783
scaffold_7 2196790 2196791
scaffold_7 2196794 2196795
scaffold_72 2015220 2015221
scaffold_72 2015300 2015301
scaffold_72 2015301 2015302
scaffold_72 2015311 2015312
scaffold_72 2015313 2015314
scaffold_72 2015318 2015319
scaffold_72 2015320 2015321
scaffold_72 2015323 2015324
scaffold_72 2015329 2015330
scaffold_72 2015331 2015332
scaffold_72 2015369 2015370
scaffold_72 2015449 2015450
scaffold_72 30212 30213
scaffold_72 30224 30225
scaffold_72 30418 30419
scaffold_72 30419 30420
scaffold_723 393481 393482
scaffold_723 393488 393489
scaffold_723 393489 393490
scaffold_723 393506 393507
scaffold_723 393507 393508
scaffold_723 393558 393559
scaffold_723 393559 393560
scaffold_723 393566 393567
scaffold_723 393576 393577
scaffold_723 393593 393594
scaffold_724 402069 402070
scaffold_724 402076 402077
scaffold_724 402078 402079
scaffold_724 402080 402081
scaffold_724 402084 402085
scaffold_724 402087 402088
scaffold_724 402089 402090
scaffold_724 402117 402118
scaffold_724 402118 402119
scaffold_724 402119 402120
scaffold_724 402124 402125
scaffold_724 402125 402126
scaffold_724 402134 402135
scaffold_724 402136 402137
scaffold_724 402141 402142
scaffold_724 402145 402146
scaffold_724 402147 402148
scaffold_724 402154 402155
scaffold_724 402161 402162
scaffold_724 402162 402163
scaffold_724 402176 402177
scaffold_724 402179 402180
scaffold_724 402180 402181
scaffold_724 402181 402182
scaffold_724 402233 402234
scaffold_724 402234 402235
scaffold_724 402236 402237
scaffold_724 402273 402274
scaffold_724 402281 402282
scaffold_724 402285 402286
scaffold_724 402306 402307
scaffold_724 402307 402308
scaffold_724 402308 402309
scaffold_724 402315 402316
scaffold_724 402342 402343
scaffold_724 402345 402346
scaffold_724 402354 402355
scaffold_724 402356 402357
scaffold_724 402360 402361
scaffold_724 403000 403001
scaffold_724 403098 403099
scaffold_724 403104 403105
scaffold_724 403105 403106
scaffold_724 403109 403110
scaffold_724 403128 403129
scaffold_724 403130 403131
scaffold_724 403159 403160
scaffold_724 403173 403174
scaffold_724 403180 403181
scaffold_724 403205 403206
scaffold_724 403206 403207
scaffold_724 403218 403219
scaffold_724 403221 403222
scaffold_7 2802038 2802039
scaffold_7 2802220 2802221
scaffold_7 2802290 2802291
scaffold_72 810472 810473
scaffold_72 810542 810543
scaffold_72 810607 810608
scaffold_72 810608 810609
scaffold_72 810610 810611
scaffold_72 810618 810619
scaffold_72 810628 810629
scaffold_72 810630 810631
scaffold_72 810819 810820
scaffold_72 810923 810924
scaffold_728 297665 297666
scaffold_728 297806 297807
scaffold_728 297808 297809
scaffold_728 297839 297840
scaffold_728 297841 297842
scaffold_728 297842 297843
scaffold_728 297866 297867
scaffold_728 297867 297868
scaffold_72 886023 886024
scaffold_72 886031 886032
scaffold_72 886107 886108
scaffold_72 886119 886120
scaffold_72 886135 886136
scaffold_730 38041 38042
scaffold_730 38081 38082
scaffold_730 38163 38164
scaffold_730 38208 38209
scaffold_730 38248 38249
scaffold_730 38249 38250
scaffold_730 38330 38331
scaffold_730 38332 38333
scaffold_730 38372 38373
scaffold_730 38415 38416
scaffold_730 38451 38452
scaffold_730 44920 44921
scaffold_730 44944 44945
scaffold_730 45046 45047
scaffold_7 3092793 3092794
scaffold_7 3092797 3092798
scaffold_7 3092806 3092807
scaffold_7 3092824 3092825
scaffold_7 3092825 3092826
scaffold_7 3092828 3092829
scaffold_7 3092829 3092830
scaffold_7 3092831 3092832
scaffold_7 3092832 3092833
scaffold_7 3092881 3092882
scaffold_7 3092900 3092901
scaffold_7 3092908 3092909
scaffold_7 3092914 3092915
scaffold_7 3092929 3092930
scaffold_7 3092942 3092943
scaffold_73 3155570 3155571
scaffold_73 3155599 3155600
scaffold_73 3155879 3155880
scaffold_73 3155916 3155917
scaffold_73 3156019 3156020
scaffold_73 3156022 3156023
scaffold_734 145218 145219
scaffold_734 145226 145227
scaffold_734 145227 145228
scaffold_734 145403 145404
scaffold_734 145424 145425
scaffold_734 145500 145501
scaffold_734 145593 145594
scaffold_734 311078 311079
scaffold_734 311090 311091
scaffold_734 311093 311094
scaffold_734 311094 311095
scaffold_734 311105 311106
scaffold_734 311106 311107
scaffold_734 311107 311108
scaffold_734 311109 311110
scaffold_734 311112 311113
scaffold_734 311115 311116
scaffold_734 311128 311129
scaffold_734 311205 311206
scaffold_734 311207 311208
scaffold_734 311208 311209
scaffold_734 311211 311212
scaffold_734 311212 311213
scaffold_734 311217 311218
scaffold_734 311224 311225
scaffold_734 311226 311227
scaffold_734 311230 311231
scaffold_734 311242 311243
scaffold_734 311245 311246
scaffold_734 311246 311247
scaffold_734 311247 311248
scaffold_737 124507 124508
scaffold_737 124508 124509
scaffold_737 124509 124510
scaffold_737 124518 124519
scaffold_737 124522 124523
scaffold_737 124530 124531
scaffold_737 124535 124536
scaffold_737 124536 124537
scaffold_737 124565 124566
scaffold_737 124571 124572
scaffold_737 124658 124659
scaffold_73 716814 716815
scaffold_73 716824 716825
scaffold_73 717049 717050
scaffold_739 336756 336757
scaffold_739 336963 336964
scaffold_74 1653789 1653790
scaffold_74 1653800 1653801
scaffold_74 1653826 1653827
scaffold_74 1653842 1653843
scaffold_74 1653844 1653845
scaffold_74 1653872 1653873
scaffold_74 1653881 1653882
scaffold_74 1653883 1653884
scaffold_74 1653885 1653886
scaffold_74 1653886 1653887
scaffold_74 1653896 1653897
scaffold_74 1653918 1653919
scaffold_74 1653921 1653922
scaffold_74 1653922 1653923
scaffold_74 1653924 1653925
scaffold_742 128037 128038
scaffold_742 128046 128047
scaffold_742 128047 128048
scaffold_742 128115 128116
scaffold_742 128155 128156
scaffold_74 2349876 2349877
scaffold_74 2350297 2350298
scaffold_744 139402 139403
scaffold_744 139406 139407
scaffold_744 139413 139414
scaffold_744 139416 139417
scaffold_744 139430 139431
scaffold_744 139454 139455
scaffold_744 139455 139456
scaffold_744 139465 139466
scaffold_744 139473 139474
scaffold_744 139474 139475
scaffold_744 139475 139476
scaffold_744 139480 139481
scaffold_744 139486 139487
scaffold_744 139493 139494
scaffold_744 139563 139564
scaffold_744 139564 139565
scaffold_744 139567 139568
scaffold_744 139586 139587
scaffold_744 139590 139591
scaffold_744 139602 139603
scaffold_744 139613 139614
scaffold_744 139635 139636
scaffold_744 139638 139639
scaffold_744 139639 139640
scaffold_744 139640 139641
scaffold_744 139660 139661
scaffold_746 63059 63060
scaffold_746 63061 63062
scaffold_746 63065 63066
scaffold_746 63078 63079
scaffold_746 63079 63080
scaffold_746 63080 63081
scaffold_746 63081 63082
scaffold_746 63090 63091
scaffold_746 63097 63098
scaffold_746 63103 63104
scaffold_746 63104 63105
scaffold_746 63171 63172
scaffold_746 63180 63181
scaffold_746 63186 63187
scaffold_746 63187 63188
scaffold_746 63206 63207
scaffold_746 63218 63219
scaffold_746 63219 63220
scaffold_7 4766264 4766265
scaffold_7 4766357 4766358
scaffold_7 4766423 4766424
scaffold_748 281330 281331
scaffold_748 281331 281332
scaffold_748 281447 281448
scaffold_748 281465 281466
scaffold_749 70688 70689
scaffold_749 70689 70690
scaffold_749 70690 70691
scaffold_749 70697 70698
scaffold_749 70700 70701
scaffold_749 70704 70705
scaffold_749 70711 70712
scaffold_749 70801 70802
scaffold_749 70815 70816
scaffold_749 70822 70823
scaffold_749 70823 70824
scaffold_749 70827 70828
scaffold_749 70829 70830
scaffold_749 70830 70831
scaffold_749 70837 70838
scaffold_749 70850 70851
scaffold_749 70853 70854
scaffold_749 70857 70858
scaffold_750 156115 156116
scaffold_750 156116 156117
scaffold_750 156117 156118
scaffold_750 156120 156121
scaffold_750 156124 156125
scaffold_750 156125 156126
scaffold_750 156128 156129
scaffold_750 156129 156130
scaffold_750 156131 156132
scaffold_750 156133 156134
scaffold_750 156143 156144
scaffold_750 156373 156374
scaffold_750 156377 156378
scaffold_750 156392 156393
scaffold_750 156397 156398
scaffold_750 156398 156399
scaffold_750 156405 156406
scaffold_750 156412 156413
scaffold_750 157889 157890
scaffold_750 158230 158231
scaffold_750 326052 326053
scaffold_750 326059 326060
scaffold_750 326067 326068
scaffold_750 326076 326077
scaffold_750 326078 326079
scaffold_750 326084 326085
scaffold_750 326087 326088
scaffold_750 326097 326098
scaffold_750 326109 326110
scaffold_750 326110 326111
scaffold_750 326121 326122
scaffold_750 326131 326132
scaffold_750 326154 326155
scaffold_750 326155 326156
scaffold_75 1014789 1014790
scaffold_75 1014790 1014791
scaffold_75 1014794 1014795
scaffold_75 1014832 1014833
scaffold_75 1014842 1014843
scaffold_75 1014870 1014871
scaffold_75 1014871 1014872
scaffold_75 1014888 1014889
scaffold_75 1014899 1014900
scaffold_75 1014900 1014901
scaffold_75 1014909 1014910
scaffold_75 1014917 1014918
scaffold_75 1014920 1014921
scaffold_752 437421 437422
scaffold_752 437427 437428
scaffold_752 437433 437434
scaffold_752 437434 437435
scaffold_752 437451 437452
scaffold_752 437465 437466
scaffold_752 437470 437471
scaffold_752 437482 437483
scaffold_752 437491 437492
scaffold_752 437492 437493
scaffold_752 437501 437502
scaffold_752 437512 437513
scaffold_752 437554 437555
scaffold_752 437564 437565
scaffold_752 437571 437572
scaffold_752 437574 437575
scaffold_752 437591 437592
scaffold_752 437592 437593
scaffold_752 437598 437599
scaffold_752 45481 45482
scaffold_752 45488 45489
scaffold_752 45492 45493
scaffold_752 45493 45494
scaffold_752 45497 45498
scaffold_752 45502 45503
scaffold_752 45507 45508
scaffold_752 45577 45578
scaffold_752 45581 45582
scaffold_752 45595 45596
scaffold_7 5248910 5248911
scaffold_7 5248917 5248918
scaffold_7 5249166 5249167
scaffold_75 3077437 3077438
scaffold_75 3077445 3077446
scaffold_75 3077455 3077456
scaffold_75 3077486 3077487
scaffold_75 3077643 3077644
scaffold_75 3156950 3156951
scaffold_75 3156999 3157000
scaffold_75 3157000 3157001
scaffold_75 3157052 3157053
scaffold_75 3157053 3157054
scaffold_75 3157055 3157056
scaffold_75 3157063 3157064
scaffold_75 3157064 3157065
scaffold_75 3157083 3157084
scaffold_75 3157084 3157085
scaffold_75 3157095 3157096
scaffold_753 403872 403873
scaffold_753 403873 403874
scaffold_753 403883 403884
scaffold_753 404161 404162
scaffold_753 404181 404182
scaffold_753 82164 82165
scaffold_753 82171 82172
scaffold_753 82196 82197
scaffold_753 82198 82199
scaffold_753 82202 82203
scaffold_753 82203 82204
scaffold_753 82246 82247
scaffold_753 82254 82255
scaffold_753 82265 82266
scaffold_753 82268 82269
scaffold_753 82298 82299
scaffold_753 82303 82304
scaffold_753 82309 82310
scaffold_753 82310 82311
scaffold_753 82311 82312
scaffold_757 214636 214637
scaffold_757 214917 214918
scaffold_757 214964 214965
scaffold_75 741748 741749
scaffold_75 742246 742247
scaffold_75 742275 742276
scaffold_75 742296 742297
scaffold_75 742358 742359
scaffold_757 57807 57808
scaffold_757 57808 57809
scaffold_757 57822 57823
scaffold_757 57826 57827
scaffold_757 57827 57828
scaffold_757 57846 57847
scaffold_757 57850 57851
scaffold_757 57866 57867
scaffold_757 57874 57875
scaffold_757 57914 57915
scaffold_757 57926 57927
scaffold_757 57927 57928
scaffold_757 57955 57956
scaffold_757 57957 57958
scaffold_757 57978 57979
scaffold_757 58047 58048
scaffold_757 58048 58049
scaffold_757 58051 58052
scaffold_760 359112 359113
scaffold_760 359124 359125
scaffold_760 359131 359132
scaffold_760 359132 359133
scaffold_760 359138 359139
scaffold_760 359143 359144
scaffold_760 359232 359233
scaffold_760 359233 359234
scaffold_760 359239 359240
scaffold_760 359240 359241
scaffold_760 359241 359242
scaffold_760 359249 359250
scaffold_760 359250 359251
scaffold_760 359251 359252
scaffold_760 359252 359253
scaffold_76 2470969 2470970
scaffold_76 2470981 2470982
scaffold_76 2471007 2471008
scaffold_76 2471021 2471022
scaffold_76 2471022 2471023
scaffold_76 2471028 2471029
scaffold_76 2471030 2471031
scaffold_76 2471035 2471036
scaffold_76 2471049 2471050
scaffold_76 2471054 2471055
scaffold_76 2471090 2471091
scaffold_76 2471091 2471092
scaffold_76 2471097 2471098
scaffold_76 2484278 2484279
scaffold_76 2484303 2484304
scaffold_76 2484331 2484332
scaffold_76 2484369 2484370
scaffold_76 2484376 2484377
scaffold_76 2484548 2484549
scaffold_76 2484568 2484569
scaffold_76 2484569 2484570
scaffold_76 2484572 2484573
scaffold_76 2484585 2484586
scaffold_764 434327 434328
scaffold_764 434333 434334
scaffold_764 434359 434360
scaffold_764 434360 434361
scaffold_764 434362 434363
scaffold_764 434368 434369
scaffold_764 434388 434389
scaffold_764 434433 434434
scaffold_764 434434 434435
scaffold_764 434502 434503
scaffold_764 434509 434510
scaffold_764 434515 434516
scaffold_764 434517 434518
scaffold_764 434519 434520
scaffold_764 434558 434559
scaffold_764 434559 434560
scaffold_764 434581 434582
scaffold_764 434611 434612
scaffold_764 434612 434613
scaffold_764 434667 434668
scaffold_764 437007 437008
scaffold_764 437210 437211
scaffold_765 419815 419816
scaffold_765 419819 419820
scaffold_765 419821 419822
scaffold_765 419824 419825
scaffold_765 419828 419829
scaffold_765 419839 419840
scaffold_765 419844 419845
scaffold_765 420015 420016
scaffold_765 420025 420026
scaffold_768 254172 254173
scaffold_768 254177 254178
scaffold_768 254237 254238
scaffold_768 254380 254381
scaffold_768 254381 254382
scaffold_768 254383 254384
scaffold_768 254394 254395
scaffold_768 254395 254396
scaffold_768 34798 34799
scaffold_768 34802 34803
scaffold_768 34855 34856
scaffold_768 34856 34857
scaffold_768 35066 35067
scaffold_771 272690 272691
scaffold_771 272787 272788
scaffold_771 272789 272790
scaffold_771 272790 272791
scaffold_771 272795 272796
scaffold_771 272796 272797
scaffold_771 272798 272799
scaffold_771 27824 27825
scaffold_771 27862 27863
scaffold_771 27863 27864
scaffold_771 27911 27912
scaffold_771 27917 27918
scaffold_771 27918 27919
scaffold_771 27919 27920
scaffold_771 27926 27927
scaffold_771 27936 27937
scaffold_771 27938 27939
scaffold_771 27944 27945
scaffold_771 27953 27954
scaffold_771 27961 27962
scaffold_771 377910 377911
scaffold_771 377920 377921
scaffold_771 377924 377925
scaffold_771 377925 377926
scaffold_771 377937 377938
scaffold_771 377947 377948
scaffold_771 377948 377949
scaffold_771 377975 377976
scaffold_771 377995 377996
scaffold_771 377996 377997
scaffold_771 378002 378003
scaffold_771 378066 378067
scaffold_771 378080 378081
scaffold_771 378086 378087
scaffold_771 378102 378103
scaffold_771 378107 378108
scaffold_771 378115 378116
scaffold_771 378125 378126
scaffold_771 378164 378165
scaffold_771 378165 378166
scaffold_771 378168 378169
scaffold_77 1900708 1900709
scaffold_77 1900723 1900724
scaffold_77 1900725 1900726
scaffold_77 1900729 1900730
scaffold_77 1900733 1900734
scaffold_77 1900740 1900741
scaffold_77 1900742 1900743
scaffold_77 1900743 1900744
scaffold_77 1900744 1900745
scaffold_77 1900752 1900753
scaffold_77 1900755 1900756
scaffold_77 1900756 1900757
scaffold_77 1900813 1900814
scaffold_77 1900823 1900824
scaffold_77 1900830 1900831
scaffold_77 1900838 1900839
scaffold_77 1900842 1900843
scaffold_77 1900854 1900855
scaffold_77 1900856 1900857
scaffold_77 1913303 1913304
scaffold_77 1913304 1913305
scaffold_77 1913305 1913306
scaffold_77 1913324 1913325
scaffold_77 1913326 1913327
scaffold_77 1913329 1913330
scaffold_77 1913338 1913339
scaffold_77 1913342 1913343
scaffold_77 1913345 1913346
scaffold_77 1913347 1913348
scaffold_77 1913410 1913411
scaffold_77 1913424 1913425
scaffold_77 1913433 1913434
scaffold_77 1913435 1913436
scaffold_77 1913439 1913440
scaffold_77 1913448 1913449
scaffold_77 2192962 2192963
scaffold_77 2192964 2192965
scaffold_77 2192965 2192966
scaffold_77 2192966 2192967
scaffold_77 2193119 2193120
scaffold_77 2193120 2193121
scaffold_77 2193160 2193161
scaffold_77 2193188 2193189
scaffold_77 2193200 2193201
scaffold_77 2193203 2193204
scaffold_77 2810668 2810669
scaffold_77 2810799 2810800
scaffold_77 2813376 2813377
scaffold_77 2813379 2813380
scaffold_77 2813380 2813381
scaffold_77 2813397 2813398
scaffold_77 2813400 2813401
scaffold_77 2813411 2813412
scaffold_77 2813426 2813427
scaffold_77 2813496 2813497
scaffold_77 2813497 2813498
scaffold_77 2813515 2813516
scaffold_77 2813530 2813531
scaffold_77 2919040 2919041
scaffold_77 2919187 2919188
scaffold_77 551576 551577
scaffold_77 551592 551593
scaffold_77 551598 551599
scaffold_77 551718 551719
scaffold_781 55258 55259
scaffold_781 55261 55262
scaffold_781 55262 55263
scaffold_781 55442 55443
scaffold_782 375655 375656
scaffold_782 375656 375657
scaffold_782 375673 375674
scaffold_782 375674 375675
scaffold_782 375681 375682
scaffold_782 375688 375689
scaffold_782 375705 375706
scaffold_782 375706 375707
scaffold_782 375717 375718
scaffold_782 375760 375761
scaffold_782 375778 375779
scaffold_782 375779 375780
scaffold_782 375785 375786
scaffold_782 375786 375787
scaffold_782 375796 375797
scaffold_782 375797 375798
scaffold_782 375808 375809
scaffold_782 375809 375810
scaffold_782 375811 375812
scaffold_782 375878 375879
scaffold_78 2762122 2762123
scaffold_78 2762138 2762139
scaffold_78 2762273 2762274
scaffold_78 2762283 2762284
scaffold_78 2762289 2762290
scaffold_78 2762302 2762303
scaffold_78 2762306 2762307
scaffold_78 2762314 2762315
scaffold_788 160125 160126
scaffold_788 160126 160127
scaffold_788 160139 160140
scaffold_788 160204 160205
scaffold_788 160209 160210
scaffold_788 160210 160211
scaffold_788 160232 160233
scaffold_788 167270 167271
scaffold_788 167271 167272
scaffold_788 167276 167277
scaffold_788 167314 167315
scaffold_788 167323 167324
scaffold_788 167339 167340
scaffold_788 167343 167344
scaffold_788 167344 167345
scaffold_788 167345 167346
scaffold_788 167355 167356
scaffold_788 167356 167357
scaffold_788 167362 167363
scaffold_788 167363 167364
scaffold_788 167365 167366
scaffold_788 167367 167368
scaffold_788 167368 167369
scaffold_788 167369 167370
scaffold_788 167377 167378
scaffold_788 167384 167385
scaffold_788 167387 167388
scaffold_788 167393 167394
scaffold_788 167398 167399
scaffold_788 167407 167408
scaffold_791 90611 90612
scaffold_791 90616 90617
scaffold_791 90617 90618
scaffold_791 90618 90619
scaffold_791 90619 90620
scaffold_791 90620 90621
scaffold_791 90644 90645
scaffold_791 90645 90646
scaffold_791 90646 90647
scaffold_791 90672 90673
scaffold_791 90673 90674
scaffold_791 90674 90675
scaffold_791 90677 90678
scaffold_791 90783 90784
scaffold_791 90784 90785
scaffold_791 90787 90788
scaffold_791 90789 90790
scaffold_791 90796 90797
scaffold_791 90798 90799
scaffold_79 2067347 2067348
scaffold_79 2067357 2067358
scaffold_79 2067373 2067374
scaffold_79 2067374 2067375
scaffold_79 2067381 2067382
scaffold_79 2067530 2067531
scaffold_79 2067605 2067606
scaffold_792 155785 155786
scaffold_792 155786 155787
scaffold_792 155810 155811
scaffold_792 155830 155831
scaffold_792 155849 155850
scaffold_792 156084 156085
scaffold_792 156085 156086
scaffold_792 156099 156100
scaffold_792 156113 156114
scaffold_792 156114 156115
scaffold_792 156115 156116
scaffold_79 2253575 2253576
scaffold_79 2253576 2253577
scaffold_79 2253591 2253592
scaffold_79 2253605 2253606
scaffold_79 2253606 2253607
scaffold_79 2253607 2253608
scaffold_79 2253608 2253609
scaffold_79 2253609 2253610
scaffold_79 2253613 2253614
scaffold_79 2253624 2253625
scaffold_79 2253628 2253629
scaffold_79 2253634 2253635
scaffold_79 2253645 2253646
scaffold_79 2253648 2253649
scaffold_79 2253691 2253692
scaffold_79 2253692 2253693
scaffold_79 2253693 2253694
scaffold_79 2253703 2253704
scaffold_79 2253704 2253705
scaffold_79 2253705 2253706
scaffold_79 2253706 2253707
scaffold_79 2253707 2253708
scaffold_79 2253714 2253715
scaffold_79 2253717 2253718
scaffold_79 2253721 2253722
scaffold_79 2253724 2253725
scaffold_79 2253727 2253728
scaffold_79 2253728 2253729
scaffold_79 2253758 2253759
scaffold_792 264872 264873
scaffold_792 264893 264894
scaffold_792 265037 265038
scaffold_792 265062 265063
scaffold_792 265063 265064
scaffold_7923 52637 52638
scaffold_7923 52897 52898
scaffold_792 60534 60535
scaffold_792 60536 60537
scaffold_792 60545 60546
scaffold_792 60561 60562
scaffold_792 60596 60597
scaffold_792 60611 60612
scaffold_792 60624 60625
scaffold_792 60625 60626
scaffold_792 60628 60629
scaffold_792 60629 60630
scaffold_792 60632 60633
scaffold_792 60687 60688
scaffold_792 60699 60700
scaffold_792 60709 60710
scaffold_792 60710 60711
scaffold_794 265991 265992
scaffold_794 266138 266139
scaffold_794 266145 266146
scaffold_797 49681 49682
scaffold_797 49818 49819
scaffold_798 21089 21090
scaffold_798 21092 21093
scaffold_798 21099 21100
scaffold_798 21108 21109
scaffold_798 21112 21113
scaffold_798 21121 21122
scaffold_798 21142 21143
scaffold_798 21158 21159
scaffold_798 21162 21163
scaffold_798 21171 21172
scaffold_798 21190 21191
scaffold_798 21197 21198
scaffold_798 21204 21205
scaffold_798 21207 21208
scaffold_798 21311 21312
scaffold_800 17165 17166
scaffold_800 17166 17167
scaffold_800 17175 17176
scaffold_800 17189 17190
scaffold_800 17422 17423
scaffold_80 1069041 1069042
scaffold_80 1069334 1069335
scaffold_80 1069362 1069363
scaffold_80 1069383 1069384
scaffold_80 1069391 1069392
scaffold_80 1069394 1069395
scaffold_80 1069408 1069409
scaffold_80 1069420 1069421
scaffold_80 1069450 1069451
scaffold_80 1069456 1069457
scaffold_80 1069457 1069458
scaffold_80 1069460 1069461
scaffold_80 1069468 1069469
scaffold_80 1069471 1069472
scaffold_80 1069490 1069491
scaffold_80 1069493 1069494
scaffold_80 1069494 1069495
scaffold_80 1069495 1069496
scaffold_80 1069497 1069498
scaffold_80 1161526 1161527
scaffold_80 1161600 1161601
scaffold_80 1161627 1161628
scaffold_802 308676 308677
scaffold_802 308880 308881
scaffold_802 308953 308954
scaffold_80 2713078 2713079
scaffold_80 2713079 2713080
scaffold_80 2713089 2713090
scaffold_80 2713091 2713092
scaffold_80 2713136 2713137
scaffold_80 2713163 2713164
scaffold_80 2713170 2713171
scaffold_80 2713171 2713172
scaffold_80 2713181 2713182
scaffold_80 2713182 2713183
scaffold_80 2713191 2713192
scaffold_80 2713197 2713198
scaffold_80 2713205 2713206
scaffold_80 2713206 2713207
scaffold_80 2713220 2713221
scaffold_80 2713230 2713231
scaffold_80 2747614 2747615
scaffold_80 2747656 2747657
scaffold_80 2747657 2747658
scaffold_80 2747658 2747659
scaffold_80 2747665 2747666
scaffold_80 2747748 2747749
scaffold_80 2747750 2747751
scaffold_80 2747754 2747755
scaffold_80 2747755 2747756
scaffold_80 2747757 2747758
scaffold_80 2747758 2747759
scaffold_80 2747767 2747768
scaffold_807 19760 19761
scaffold_807 20102 20103
scaffold_807 20130 20131
scaffold_808 13110 13111
scaffold_808 13113 13114
scaffold_808 13114 13115
scaffold_808 13123 13124
scaffold_808 13132 13133
scaffold_808 13133 13134
scaffold_808 13140 13141
scaffold_808 13148 13149
scaffold_808 13149 13150
scaffold_808 13152 13153
scaffold_808 13153 13154
scaffold_808 13203 13204
scaffold_808 13204 13205
scaffold_808 13206 13207
scaffold_808 13219 13220
scaffold_808 13223 13224
scaffold_808 13244 13245
scaffold_808 248998 248999
scaffold_808 249028 249029
scaffold_808 249041 249042
scaffold_808 249045 249046
scaffold_808 249047 249048
scaffold_808 249050 249051
scaffold_808 249051 249052
scaffold_808 249062 249063
scaffold_808 249066 249067
scaffold_808 249067 249068
scaffold_808 249102 249103
scaffold_808 249148 249149
scaffold_8 1204825 1204826
scaffold_8 1204868 1204869
scaffold_8 1204890 1204891
scaffold_8 1204982 1204983
scaffold_8 1204996 1204997
scaffold_81 2633501 2633502
scaffold_81 2633536 2633537
scaffold_81 2633596 2633597
scaffold_81 2633629 2633630
scaffold_8 1529710 1529711
scaffold_8 1529716 1529717
scaffold_8 1529717 1529718
scaffold_8 1529723 1529724
scaffold_8 1529731 1529732
scaffold_8 1529743 1529744
scaffold_8 1529846 1529847
scaffold_8 1529862 1529863
scaffold_8 1529868 1529869
scaffold_8 1529873 1529874
scaffold_8 1529894 1529895
scaffold_8 1529895 1529896
scaffold_815 356530 356531
scaffold_815 356547 356548
scaffold_815 356578 356579
scaffold_815 356585 356586
scaffold_815 356723 356724
scaffold_815 356733 356734
scaffold_815 356760 356761
scaffold_815 356796 356797
scaffold_815 356802 356803
scaffold_816 111887 111888
scaffold_816 111902 111903
scaffold_816 111916 111917
scaffold_816 111963 111964
scaffold_816 111974 111975
scaffold_816 111991 111992
scaffold_816 112015 112016
scaffold_816 112016 112017
scaffold_816 112342 112343
scaffold_816 112366 112367
scaffold_819 338719 338720
scaffold_819 338736 338737
scaffold_819 338738 338739
scaffold_819 338746 338747
scaffold_819 338747 338748
scaffold_819 338823 338824
scaffold_819 338829 338830
scaffold_819 338833 338834
scaffold_819 338835 338836
scaffold_819 338837 338838
scaffold_82 183746 183747
scaffold_82 183818 183819
scaffold_82 183927 183928
scaffold_82 183932 183933
scaffold_82 183933 183934
scaffold_82 184147 184148
scaffold_82 2385399 2385400
scaffold_82 2385412 2385413
scaffold_82 2385420 2385421
scaffold_82 2385423 2385424
scaffold_82 2385426 2385427
scaffold_82 2385433 2385434
scaffold_82 2385499 2385500
scaffold_82 2385518 2385519
scaffold_82 2385551 2385552
scaffold_82 2385554 2385555
scaffold_82 2385561 2385562
scaffold_82 2385568 2385569
scaffold_82 245957 245958
scaffold_82 245999 246000
scaffold_82 246000 246001
scaffold_82 246006 246007
scaffold_82 246009 246010
scaffold_82 246010 246011
scaffold_82 246011 246012
scaffold_82 246320 246321
scaffold_82 246328 246329
scaffold_82 2661967 2661968
scaffold_82 2661985 2661986
scaffold_82 2662009 2662010
scaffold_82 2662012 2662013
scaffold_82 2662021 2662022
scaffold_82 2662022 2662023
scaffold_82 2662108 2662109
scaffold_82 2662109 2662110
scaffold_82 2662121 2662122
scaffold_82 2662122 2662123
scaffold_82 2662199 2662200
scaffold_82 2662438 2662439
scaffold_82 2662476 2662477
scaffold_82 33004 33005
scaffold_82 33139 33140
scaffold_82 33150 33151
scaffold_82 33180 33181
scaffold_82 33196 33197
scaffold_82 33209 33210
scaffold_82 33228 33229
scaffold_82 336261 336262
scaffold_82 336380 336381
scaffold_82 336389 336390
scaffold_82 336392 336393
scaffold_82 336431 336432
scaffold_82 336434 336435
scaffold_82 336464 336465
scaffold_82 336470 336471
scaffold_82 336474 336475
scaffold_82 336475 336476
scaffold_82 336489 336490
scaffold_82 336490 336491
scaffold_82 336516 336517
scaffold_82 336530 336531
scaffold_82 336547 336548
scaffold_82 336598 336599
scaffold_824 279806 279807
scaffold_824 280087 280088
scaffold_824 280210 280211
scaffold_824 280213 280214
scaffold_824 280257 280258
scaffold_827 67578 67579
scaffold_827 67659 67660
scaffold_827 67697 67698
scaffold_828 186368 186369
scaffold_828 186369 186370
scaffold_828 186401 186402
scaffold_828 186412 186413
scaffold_828 186508 186509
scaffold_828 186509 186510
scaffold_828 186510 186511
scaffold_828 186512 186513
scaffold_828 305249 305250
scaffold_828 305415 305416
scaffold_828 305422 305423
scaffold_828 305424 305425
scaffold_828 305441 305442
scaffold_828 305442 305443
scaffold_828 305463 305464
scaffold_828 305561 305562
scaffold_828 305568 305569
scaffold_828 305577 305578
scaffold_828 305587 305588
scaffold_83 2059980 2059981
scaffold_83 2059987 2059988
scaffold_83 2059989 2059990
scaffold_83 2059990 2059991
scaffold_83 2059999 2060000
scaffold_83 2060089 2060090
scaffold_832 186609 186610
scaffold_832 186625 186626
scaffold_832 186650 186651
scaffold_832 186654 186655
scaffold_832 186661 186662
scaffold_832 186801 186802
scaffold_832 186812 186813
scaffold_832 186813 186814
scaffold_832 186829 186830
scaffold_833 1363 1364
scaffold_833 1448 1449
scaffold_833 1468 1469
scaffold_833 1504 1505
scaffold_833 1512 1513
scaffold_833 1514 1515
scaffold_833 1515 1516
scaffold_833 1528 1529
scaffold_833 1545 1546
scaffold_833 1554 1555
scaffold_833 1559 1560
scaffold_833 1560 1561
scaffold_833 1564 1565
scaffold_833 1565 1566
scaffold_833 1584 1585
scaffold_833 1586 1587
scaffold_833 1587 1588
scaffold_833 1590 1591
scaffold_833 1592 1593
scaffold_833 1600 1601
scaffold_833 1602 1603
scaffold_833 1604 1605
scaffold_833 1606 1607
scaffold_833 1615 1616
scaffold_833 1622 1623
scaffold_833 1623 1624
scaffold_833 1626 1627
scaffold_833 1631 1632
scaffold_833 1643 1644
scaffold_833 1651 1652
scaffold_833 1699 1700
scaffold_837 128097 128098
scaffold_837 128193 128194
scaffold_837 128200 128201
scaffold_837 128201 128202
scaffold_84 1046521 1046522
scaffold_84 1046541 1046542
scaffold_84 1046542 1046543
scaffold_84 1046634 1046635
scaffold_84 1046650 1046651
scaffold_84 1046655 1046656
scaffold_84 1046657 1046658
scaffold_84 1046667 1046668
scaffold_84 1046677 1046678
scaffold_84 1046678 1046679
scaffold_84 191812 191813
scaffold_84 191825 191826
scaffold_84 191828 191829
scaffold_84 191837 191838
scaffold_84 191844 191845
scaffold_84 191845 191846
scaffold_84 191851 191852
scaffold_84 191873 191874
scaffold_84 191952 191953
scaffold_84 191953 191954
scaffold_84 191954 191955
scaffold_84 191963 191964
scaffold_84 191964 191965
scaffold_84 191966 191967
scaffold_84 191978 191979
scaffold_84 191982 191983
scaffold_842 100894 100895
scaffold_842 100917 100918
scaffold_842 100954 100955
scaffold_842 100955 100956
scaffold_842 100956 100957
scaffold_842 100957 100958
scaffold_842 100967 100968
scaffold_842 100969 100970
scaffold_842 100976 100977
scaffold_842 100988 100989
scaffold_842 100994 100995
scaffold_842 100997 100998
scaffold_842 100998 100999
scaffold_842 101000 101001
scaffold_842 101003 101004
scaffold_842 101005 101006
scaffold_842 101011 101012
scaffold_842 101017 101018
scaffold_842 101027 101028
scaffold_842 101044 101045
scaffold_842 101066 101067
scaffold_842 101075 101076
scaffold_842 101089 101090
scaffold_842 101091 101092
scaffold_842 101106 101107
scaffold_842 101116 101117
scaffold_842 101119 101120
scaffold_842 101120 101121
scaffold_842 101130 101131
scaffold_842 101134 101135
scaffold_842 101136 101137
scaffold_842 101140 101141
scaffold_842 101149 101150
scaffold_842 101191 101192
scaffold_84 2273120 2273121
scaffold_84 2273139 2273140
scaffold_84 2273140 2273141
scaffold_84 2273251 2273252
scaffold_84 2273300 2273301
scaffold_84 2273308 2273309
scaffold_84 2273313 2273314
scaffold_84 2273315 2273316
scaffold_84 2273363 2273364
scaffold_845 258235 258236
scaffold_845 258236 258237
scaffold_845 258237 258238
scaffold_845 258240 258241
scaffold_845 258351 258352
scaffold_845 258352 258353
scaffold_846 267906 267907
scaffold_846 268057 268058
scaffold_846 268082 268083
scaffold_847 215666 215667
scaffold_847 215681 215682
scaffold_847 215689 215690
scaffold_847 215705 215706
scaffold_847 215706 215707
scaffold_847 215718 215719
scaffold_847 215720 215721
scaffold_847 215740 215741
scaffold_847 215777 215778
scaffold_847 215780 215781
scaffold_847 215782 215783
scaffold_847 215783 215784
scaffold_847 215787 215788
scaffold_847 215898 215899
scaffold_847 215915 215916
scaffold_847 215935 215936
scaffold_847 215942 215943
scaffold_847 215970 215971
scaffold_847 216002 216003
scaffold_847 216003 216004
scaffold_847 216009 216010
scaffold_847 216010 216011
scaffold_847 216011 216012
scaffold_847 216016 216017
scaffold_847 216022 216023
scaffold_847 216036 216037
scaffold_847 216037 216038
scaffold_847 216047 216048
scaffold_847 216108 216109
scaffold_847 216114 216115
scaffold_847 216119 216120
scaffold_847 216123 216124
scaffold_847 216130 216131
scaffold_847 216131 216132
scaffold_847 216134 216135
scaffold_847 216139 216140
scaffold_847 216140 216141
scaffold_847 216149 216150
scaffold_847 216156 216157
scaffold_847 216158 216159
scaffold_847 216159 216160
scaffold_847 216163 216164
scaffold_847 216183 216184
scaffold_847 216184 216185
scaffold_847 216186 216187
scaffold_847 216195 216196
scaffold_849 300530 300531
scaffold_849 300701 300702
scaffold_849 300702 300703
scaffold_8497 15903 15904
scaffold_8497 15907 15908
scaffold_8497 15917 15918
scaffold_8497 15927 15928
scaffold_8497 15937 15938
scaffold_8497 16060 16061
scaffold_8497 16062 16063
scaffold_8497 16063 16064
scaffold_8497 16066 16067
scaffold_8497 16082 16083
scaffold_8497 16084 16085
scaffold_8497 16090 16091
scaffold_8497 16093 16094
scaffold_8497 16094 16095
scaffold_8497 16107 16108
scaffold_850 195936 195937
scaffold_850 195937 195938
scaffold_850 196060 196061
scaffold_850 91283 91284
scaffold_850 91737 91738
scaffold_85 1293817 1293818
scaffold_85 1293820 1293821
scaffold_85 1293828 1293829
scaffold_85 1293846 1293847
scaffold_85 1293918 1293919
scaffold_85 1293928 1293929
scaffold_85 1293939 1293940
scaffold_85 1293944 1293945
scaffold_8524 18210 18211
scaffold_8524 18278 18279
scaffold_8524 18282 18283
scaffold_8524 18374 18375
scaffold_86 23521 23522
scaffold_86 23522 23523
scaffold_86 23678 23679
scaffold_86 23685 23686
scaffold_866 323718 323719
scaffold_866 323719 323720
scaffold_866 323764 323765
scaffold_866 323774 323775
scaffold_866 323779 323780
scaffold_866 323781 323782
scaffold_866 323793 323794
scaffold_866 323794 323795
scaffold_866 323833 323834
scaffold_870 183387 183388
scaffold_870 183388 183389
scaffold_870 183389 183390
scaffold_870 183407 183408
scaffold_870 183416 183417
scaffold_870 183467 183468
scaffold_870 183492 183493
scaffold_87 1106039 1106040
scaffold_87 1106045 1106046
scaffold_87 1106069 1106070
scaffold_87 1106403 1106404
scaffold_87 1106438 1106439
scaffold_87 1386638 1386639
scaffold_87 1387056 1387057
scaffold_87 1387060 1387061
scaffold_87 1387061 1387062
scaffold_87 1387062 1387063
scaffold_87 1387910 1387911
scaffold_87 1387911 1387912
scaffold_87 1387920 1387921
scaffold_87 1387935 1387936
scaffold_87 1387938 1387939
scaffold_87 1387940 1387941
scaffold_87 1387944 1387945
scaffold_87 1387950 1387951
scaffold_87 1387972 1387973
scaffold_87 1387973 1387974
scaffold_87 1388021 1388022
scaffold_87 1388022 1388023
scaffold_87 1388025 1388026
scaffold_87 1388036 1388037
scaffold_87 1388043 1388044
scaffold_87 1388047 1388048
scaffold_87 1388048 1388049
scaffold_87 1388049 1388050
scaffold_87 1388065 1388066
scaffold_87 1388066 1388067
scaffold_87 1388067 1388068
scaffold_87 1440059 1440060
scaffold_87 1440062 1440063
scaffold_87 1440081 1440082
scaffold_87 1440086 1440087
scaffold_87 1440092 1440093
scaffold_87 1440286 1440287
scaffold_87 1440292 1440293
scaffold_87 1440297 1440298
scaffold_87 1440319 1440320
scaffold_872 163771 163772
scaffold_872 163978 163979
scaffold_876 202038 202039
scaffold_876 202043 202044
scaffold_876 202046 202047
scaffold_876 202049 202050
scaffold_876 202056 202057
scaffold_876 202060 202061
scaffold_876 202061 202062
scaffold_876 202062 202063
scaffold_876 202063 202064
scaffold_876 202070 202071
scaffold_876 202193 202194
scaffold_876 202196 202197
scaffold_876 202199 202200
scaffold_876 202206 202207
scaffold_876 202210 202211
scaffold_876 202216 202217
scaffold_876 202217 202218
scaffold_876 202223 202224
scaffold_8764 14446 14447
scaffold_8764 14460 14461
scaffold_8764 14651 14652
scaffold_878 24657 24658
scaffold_878 24681 24682
scaffold_878 24741 24742
scaffold_878 24742 24743
scaffold_878 24769 24770
scaffold_878 24770 24771
scaffold_878 24773 24774
scaffold_878 24774 24775
scaffold_878 24778 24779
scaffold_878 24788 24789
scaffold_878 25663 25664
scaffold_878 25714 25715
scaffold_878 25723 25724
scaffold_878 25735 25736
scaffold_878 25736 25737
scaffold_878 25743 25744
scaffold_878 25744 25745
scaffold_878 25754 25755
scaffold_878 25764 25765
scaffold_878 25774 25775
scaffold_878 25777 25778
scaffold_879 229275 229276
scaffold_879 229382 229383
scaffold_879 229416 229417
scaffold_879 229421 229422
scaffold_879 229423 229424
scaffold_879 229427 229428
scaffold_879 229434 229435
scaffold_879 229443 229444
scaffold_879 229445 229446
scaffold_879 229446 229447
scaffold_879 229495 229496
scaffold_879 229609 229610
scaffold_879 229612 229613
scaffold_879 229621 229622
scaffold_879 282811 282812
scaffold_879 282823 282824
scaffold_879 282828 282829
scaffold_879 282839 282840
scaffold_879 282892 282893
scaffold_879 282944 282945
scaffold_879 282961 282962
scaffold_879 283003 283004
scaffold_879 283006 283007
scaffold_879 283044 283045
scaffold_879 283051 283052
scaffold_879 283053 283054
scaffold_879 283055 283056
scaffold_879 283056 283057
scaffold_879 283067 283068
scaffold_879 283069 283070
scaffold_879 283071 283072
scaffold_879 283074 283075
scaffold_879 283075 283076
scaffold_879 66574 66575
scaffold_879 66964 66965
scaffold_879 66965 66966
scaffold_879 66974 66975
scaffold_879 66975 66976
scaffold_879 69987 69988
scaffold_879 70182 70183
scaffold_880 18665 18666
scaffold_880 18666 18667
scaffold_880 18672 18673
scaffold_880 18673 18674
scaffold_880 18680 18681
scaffold_880 18698 18699
scaffold_880 18704 18705
scaffold_880 18708 18709
scaffold_880 18710 18711
scaffold_880 18716 18717
scaffold_880 18717 18718
scaffold_880 18718 18719
scaffold_880 18719 18720
scaffold_880 18725 18726
scaffold_880 18727 18728
scaffold_880 18746 18747
scaffold_880 18763 18764
scaffold_880 18776 18777
scaffold_880 18792 18793
scaffold_880 18793 18794
scaffold_880 18797 18798
scaffold_880 18799 18800
scaffold_880 18800 18801
scaffold_880 18817 18818
scaffold_880 18818 18819
scaffold_880 18829 18830
scaffold_88 1107803 1107804
scaffold_88 1107804 1107805
scaffold_88 1107828 1107829
scaffold_88 1108011 1108012
scaffold_88 1108016 1108017
scaffold_88 1108035 1108036
scaffold_88 1108040 1108041
scaffold_881 24469 24470
scaffold_881 24600 24601
scaffold_881 24703 24704
scaffold_88 1705010 1705011
scaffold_88 1705112 1705113
scaffold_88 1705168 1705169
scaffold_88 1849799 1849800
scaffold_88 1849926 1849927
scaffold_88 1849947 1849948
scaffold_88 200509 200510
scaffold_88 200510 200511
scaffold_88 200520 200521
scaffold_88 200521 200522
scaffold_88 200522 200523
scaffold_88 200529 200530
scaffold_88 200531 200532
scaffold_88 200547 200548
scaffold_88 200587 200588
scaffold_88 200592 200593
scaffold_88 200613 200614
scaffold_88 200614 200615
scaffold_88 200731 200732
scaffold_88 200737 200738
scaffold_88 200742 200743
scaffold_88 200774 200775
scaffold_88 200781 200782
scaffold_88 200792 200793
scaffold_88 200798 200799
scaffold_88 200800 200801
scaffold_88 200812 200813
scaffold_88 417071 417072
scaffold_88 417074 417075
scaffold_88 417181 417182
scaffold_886 166918 166919
scaffold_886 166927 166928
scaffold_886 166929 166930
scaffold_886 166937 166938
scaffold_886 166940 166941
scaffold_886 166943 166944
scaffold_886 166982 166983
scaffold_886 166985 166986
scaffold_886 166990 166991
scaffold_886 167002 167003
scaffold_886 167017 167018
scaffold_886 167089 167090
scaffold_886 196565 196566
scaffold_886 196581 196582
scaffold_886 196585 196586
scaffold_886 196603 196604
scaffold_886 196688 196689
scaffold_886 196713 196714
scaffold_886 196720 196721
scaffold_886 196723 196724
scaffold_886 196861 196862
scaffold_886 285085 285086
scaffold_886 285094 285095
scaffold_886 285103 285104
scaffold_886 285111 285112
scaffold_886 285112 285113
scaffold_886 285121 285122
scaffold_886 285130 285131
scaffold_886 285139 285140
scaffold_886 285148 285149
scaffold_886 285157 285158
scaffold_886 285166 285167
scaffold_886 285184 285185
scaffold_886 285193 285194
scaffold_886 285202 285203
scaffold_886 285211 285212
scaffold_886 285220 285221
scaffold_886 285229 285230
scaffold_886 285247 285248
scaffold_886 285256 285257
scaffold_886 285265 285266
scaffold_886 285274 285275
scaffold_886 285283 285284
scaffold_886 285292 285293
scaffold_887 311487 311488
scaffold_887 311514 311515
scaffold_887 311541 311542
scaffold_887 311568 311569
scaffold_887 311595 311596
scaffold_888 231291 231292
scaffold_888 231311 231312
scaffold_888 231314 231315
scaffold_888 231315 231316
scaffold_888 231320 231321
scaffold_888 231381 231382
scaffold_888 231385 231386
scaffold_888 231386 231387
scaffold_888 231387 231388
scaffold_888 231402 231403
scaffold_888 231403 231404
scaffold_888 231405 231406
scaffold_888 231409 231410
scaffold_888 231414 231415
scaffold_888 231428 231429
scaffold_89 1076768 1076769
scaffold_89 1076807 1076808
scaffold_89 1076812 1076813
scaffold_89 1076816 1076817
scaffold_89 1076817 1076818
scaffold_89 1076821 1076822
scaffold_89 1076847 1076848
scaffold_89 1076856 1076857
scaffold_89 1076857 1076858
scaffold_89 1076864 1076865
scaffold_89 1076867 1076868
scaffold_89 1076874 1076875
scaffold_89 1076884 1076885
scaffold_89 1076895 1076896
scaffold_89 2829456 2829457
scaffold_89 2829748 2829749
scaffold_89 2829754 2829755
scaffold_89 2829762 2829763
scaffold_89 2829763 2829764
scaffold_89 2829770 2829771
scaffold_89 2829780 2829781
scaffold_89 2829786 2829787
scaffold_89 2829789 2829790
scaffold_89 2829811 2829812
scaffold_89 2829818 2829819
scaffold_89 2829831 2829832
scaffold_89 2829832 2829833
scaffold_89 2829833 2829834
scaffold_89 2829844 2829845
scaffold_89 2829851 2829852
scaffold_900 147277 147278
scaffold_900 147535 147536
scaffold_90 2151849 2151850
scaffold_90 2151854 2151855
scaffold_90 2151861 2151862
scaffold_90 2151885 2151886
scaffold_90 2151894 2151895
scaffold_90 2151929 2151930
scaffold_90 2151930 2151931
scaffold_90 2151952 2151953
scaffold_90 2151953 2151954
scaffold_90 2151954 2151955
scaffold_90 2151970 2151971
scaffold_90 2152173 2152174
scaffold_90 2152174 2152175
scaffold_90 2152182 2152183
scaffold_90 2152186 2152187
scaffold_90 2152188 2152189
scaffold_90 2152196 2152197
scaffold_90 2152244 2152245
scaffold_90 2152251 2152252
scaffold_90 2152365 2152366
scaffold_905 100597 100598
scaffold_905 100930 100931
scaffold_905 100937 100938
scaffold_906 285921 285922
scaffold_906 285923 285924
scaffold_906 285938 285939
scaffold_906 285940 285941
scaffold_906 285967 285968
scaffold_906 285999 286000
scaffold_906 286044 286045
scaffold_906 286047 286048
scaffold_906 286058 286059
scaffold_906 286067 286068
scaffold_906 286085 286086
scaffold_906 286100 286101
scaffold_906 286107 286108
scaffold_906 286110 286111
scaffold_906 286124 286125
scaffold_906 286130 286131
scaffold_906 286141 286142
scaffold_907 103601 103602
scaffold_907 103612 103613
scaffold_907 103613 103614
scaffold_907 103614 103615
scaffold_907 103616 103617
scaffold_907 103620 103621
scaffold_907 103634 103635
scaffold_907 103642 103643
scaffold_907 103719 103720
scaffold_907 103720 103721
scaffold_907 103723 103724
scaffold_907 103734 103735
scaffold_909 15540 15541
scaffold_909 15547 15548
scaffold_909 15555 15556
scaffold_909 15561 15562
scaffold_909 15564 15565
scaffold_909 15684 15685
scaffold_909 15687 15688
scaffold_909 15691 15692
scaffold_909 15700 15701
scaffold_909 15707 15708
scaffold_909 15714 15715
scaffold_909 245899 245900
scaffold_909 245943 245944
scaffold_909 245951 245952
scaffold_909 246009 246010
scaffold_909 246024 246025
scaffold_909 246028 246029
scaffold_909 246029 246030
scaffold_909 246030 246031
scaffold_91 1184013 1184014
scaffold_91 1184019 1184020
scaffold_91 1184058 1184059
scaffold_91 1184089 1184090
scaffold_91 1184094 1184095
scaffold_91 1184095 1184096
scaffold_91 1184143 1184144
scaffold_91 1535359 1535360
scaffold_91 1535377 1535378
scaffold_91 1535380 1535381
scaffold_91 1535494 1535495
scaffold_91 1535495 1535496
scaffold_91 1535503 1535504
scaffold_91 1535511 1535512
scaffold_91 1535512 1535513
scaffold_91 1535519 1535520
scaffold_91 1535546 1535547
scaffold_91 1535570 1535571
scaffold_91 1535585 1535586
scaffold_91 1535599 1535600
scaffold_91 2253105 2253106
scaffold_91 2253357 2253358
scaffold_91 2253373 2253374
scaffold_91 2361438 2361439
scaffold_91 2361439 2361440
scaffold_91 2361490 2361491
scaffold_91 2361512 2361513
scaffold_91 2361530 2361531
scaffold_91 2361533 2361534
scaffold_91 2361555 2361556
scaffold_91 2361556 2361557
scaffold_91 2361582 2361583
scaffold_91 2361591 2361592
scaffold_91 2361592 2361593
scaffold_91 2361600 2361601
scaffold_91 2361601 2361602
scaffold_91 2361602 2361603
scaffold_91 2361604 2361605
scaffold_91 2361605 2361606
scaffold_91 2361607 2361608
scaffold_91 2361608 2361609
scaffold_91 2362150 2362151
scaffold_91 2362156 2362157
scaffold_91 2362164 2362165
scaffold_91 2362165 2362166
scaffold_91 2362182 2362183
scaffold_91 2362265 2362266
scaffold_91 2362267 2362268
scaffold_91 2362272 2362273
scaffold_91 2362305 2362306
scaffold_91 353157 353158
scaffold_91 353158 353159
scaffold_91 353162 353163
scaffold_91 353165 353166
scaffold_91 353261 353262
scaffold_91 353263 353264
scaffold_92 405294 405295
scaffold_92 405357 405358
scaffold_92 405423 405424
scaffold_92 444703 444704
scaffold_92 444795 444796
scaffold_92 444816 444817
scaffold_925 263115 263116
scaffold_925 263159 263160
scaffold_925 263247 263248
scaffold_928 129149 129150
scaffold_928 129152 129153
scaffold_928 129153 129154
scaffold_928 129166 129167
scaffold_928 129186 129187
scaffold_928 129193 129194
scaffold_928 129198 129199
scaffold_928 129206 129207
scaffold_928 129289 129290
scaffold_930 226751 226752
scaffold_930 226994 226995
scaffold_930 227044 227045
scaffold_930 227105 227106
scaffold_930 227108 227109
scaffold_930 227110 227111
scaffold_930 227111 227112
scaffold_940 135073 135074
scaffold_940 135421 135422
scaffold_9411 4699 4700
scaffold_9411 4706 4707
scaffold_9411 4881 4882
scaffold_9411 4882 4883
scaffold_9411 4887 4888
scaffold_9411 4891 4892
scaffold_9411 4902 4903
scaffold_9411 4907 4908
scaffold_9411 4988 4989
scaffold_94 12286 12287
scaffold_94 12289 12290
scaffold_94 12407 12408
scaffold_94 12418 12419
scaffold_94 2162287 2162288
scaffold_94 2162442 2162443
scaffold_94 2162459 2162460
scaffold_94 2162473 2162474
scaffold_94 2162476 2162477
scaffold_94 2162483 2162484
scaffold_94 2162491 2162492
scaffold_94 2162505 2162506
scaffold_94 2162538 2162539
scaffold_94 2162539 2162540
scaffold_94 2162542 2162543
scaffold_94 2162548 2162549
scaffold_94 2162559 2162560
scaffold_94 2162560 2162561
scaffold_945 158441 158442
scaffold_945 158445 158446
scaffold_945 158448 158449
scaffold_945 158455 158456
scaffold_945 158562 158563
scaffold_945 158569 158570
scaffold_945 158576 158577
scaffold_945 158584 158585
scaffold_945 158591 158592
scaffold_945 158594 158595
scaffold_945 158599 158600
scaffold_945 158604 158605
scaffold_945 158609 158610
scaffold_945 158659 158660
scaffold_945 158667 158668
scaffold_945 158682 158683
scaffold_94 610526 610527
scaffold_94 610537 610538
scaffold_94 610539 610540
scaffold_94 610550 610551
scaffold_94 610677 610678
scaffold_94 610680 610681
scaffold_94 610687 610688
scaffold_94 610688 610689
scaffold_94 610690 610691
scaffold_94 610695 610696
scaffold_94 610701 610702
scaffold_94 610706 610707
scaffold_94 610711 610712
scaffold_94 610714 610715
scaffold_94 610715 610716
scaffold_9 4683598 4683599
scaffold_9 4683676 4683677
scaffold_9 4683679 4683680
scaffold_9 4683687 4683688
scaffold_9 4683753 4683754
scaffold_9 4684248 4684249
scaffold_9 4684250 4684251
scaffold_9 4684426 4684427
scaffold_9 4684435 4684436
scaffold_9 4684464 4684465
scaffold_9 4684467 4684468
scaffold_9 4684479 4684480
scaffold_9 4684489 4684490
scaffold_951 166778 166779
scaffold_951 166782 166783
scaffold_951 166840 166841
scaffold_951 166891 166892
scaffold_95 1398671 1398672
scaffold_95 1398681 1398682
scaffold_95 1398685 1398686
scaffold_95 1398689 1398690
scaffold_95 1398699 1398700
scaffold_95 1398701 1398702
scaffold_95 1398707 1398708
scaffold_95 1398711 1398712
scaffold_95 1398713 1398714
scaffold_95 1398717 1398718
scaffold_95 1398727 1398728
scaffold_95 1398729 1398730
scaffold_95 1398731 1398732
scaffold_95 1398737 1398738
scaffold_95 1398745 1398746
scaffold_95 1398747 1398748
scaffold_95 1398749 1398750
scaffold_95 1398753 1398754
scaffold_95 1398755 1398756
scaffold_95 1398757 1398758
scaffold_95 1398759 1398760
scaffold_95 1398765 1398766
scaffold_95 1398767 1398768
scaffold_95 1398769 1398770
scaffold_95 1398771 1398772
scaffold_95 1398779 1398780
scaffold_95 1398783 1398784
scaffold_95 1398793 1398794
scaffold_95 1398813 1398814
scaffold_95 1398815 1398816
scaffold_95 148148 148149
scaffold_95 148169 148170
scaffold_95 148185 148186
scaffold_95 148186 148187
scaffold_95 148199 148200
scaffold_95 148211 148212
scaffold_95 148251 148252
scaffold_95 148258 148259
scaffold_95 148262 148263
scaffold_95 148263 148264
scaffold_95 148285 148286
scaffold_95 2014815 2014816
scaffold_95 2014884 2014885
scaffold_95 2014927 2014928
scaffold_95 2014928 2014929
scaffold_95 2014953 2014954
scaffold_95 2014956 2014957
scaffold_954 245039 245040
scaffold_954 245156 245157
scaffold_954 245280 245281
scaffold_954 245287 245288
scaffold_954 245390 245391
scaffold_954 245391 245392
scaffold_954 245448 245449
scaffold_954 245455 245456
scaffold_954 245467 245468
scaffold_954 245502 245503
scaffold_954 245513 245514
scaffold_954 245531 245532
scaffold_954 245564 245565
scaffold_954 245567 245568
scaffold_9 5603114 5603115
scaffold_9 5603249 5603250
scaffold_9 5603276 5603277
scaffold_9606 10356 10357
scaffold_9606 10366 10367
scaffold_9606 10370 10371
scaffold_9606 10387 10388
scaffold_9606 10396 10397
scaffold_9606 10428 10429
scaffold_9606 10435 10436
scaffold_9606 10441 10442
scaffold_9606 10456 10457
scaffold_96 1079588 1079589
scaffold_96 1079602 1079603
scaffold_96 1079705 1079706
scaffold_96 2652556 2652557
scaffold_96 2652564 2652565
scaffold_96 2652565 2652566
scaffold_96 2652567 2652568
scaffold_96 2652587 2652588
scaffold_96 2652589 2652590
scaffold_96 2652603 2652604
scaffold_96 2652606 2652607
scaffold_96 2652799 2652800
scaffold_96 2652870 2652871
scaffold_96 2652871 2652872
scaffold_96 2652874 2652875
scaffold_96 2652887 2652888
scaffold_96 2652895 2652896
scaffold_96 2652896 2652897
scaffold_96 2652912 2652913
scaffold_96 2652913 2652914
scaffold_96 2652914 2652915
scaffold_96 2671207 2671208
scaffold_96 2671415 2671416
scaffold_96 2671545 2671546
scaffold_966 4320 4321
scaffold_966 4375 4376
scaffold_966 4378 4379
scaffold_966 4457 4458
scaffold_967 114072 114073
scaffold_967 114087 114088
scaffold_967 114207 114208
scaffold_967 114306 114307
scaffold_967 214244 214245
scaffold_967 214382 214383
scaffold_967 214384 214385
scaffold_96 803048 803049
scaffold_96 803053 803054
scaffold_96 803215 803216
scaffold_96 803242 803243
scaffold_97 116747 116748
scaffold_97 116760 116761
scaffold_97 116761 116762
scaffold_97 116779 116780
scaffold_97 116805 116806
scaffold_97 116813 116814
scaffold_97 116902 116903
scaffold_97 116911 116912
scaffold_97 116949 116950
scaffold_97 116957 116958
scaffold_97 116958 116959
scaffold_97 116959 116960
scaffold_97 1173144 1173145
scaffold_97 1173252 1173253
scaffold_97 1173253 1173254
scaffold_97 1173260 1173261
scaffold_97 117577 117578
scaffold_97 117616 117617
scaffold_97 117665 117666
scaffold_97 117669 117670
scaffold_97 117783 117784
scaffold_97 1436195 1436196
scaffold_97 1436196 1436197
scaffold_97 1436198 1436199
scaffold_97 1436200 1436201
scaffold_97 1436203 1436204
scaffold_97 1436207 1436208
scaffold_97 1436218 1436219
scaffold_97 1436227 1436228
scaffold_97 1436243 1436244
scaffold_97 1436278 1436279
scaffold_97 1436290 1436291
scaffold_97 1436340 1436341
scaffold_97 1436344 1436345
scaffold_97 1436356 1436357
scaffold_97 22137 22138
scaffold_97 22187 22188
scaffold_97 22205 22206
scaffold_97 22209 22210
scaffold_97 22215 22216
scaffold_97 22256 22257
scaffold_97 2728299 2728300
scaffold_97 2728309 2728310
scaffold_97 2728327 2728328
scaffold_97 2728407 2728408
scaffold_97 2730571 2730572
scaffold_97 2730589 2730590
scaffold_97 2730744 2730745
scaffold_97 2730745 2730746
scaffold_97 2730749 2730750
scaffold_97 2730751 2730752
scaffold_97 2730763 2730764
scaffold_97 2730766 2730767
scaffold_97 2730769 2730770
scaffold_97 2730890 2730891
scaffold_97 2730893 2730894
scaffold_97 2730906 2730907
scaffold_97 2730913 2730914
scaffold_97 2730916 2730917
scaffold_97 2730917 2730918
scaffold_97 2730920 2730921
scaffold_973 81113 81114
scaffold_973 81185 81186
scaffold_973 81368 81369
scaffold_977 19857 19858
scaffold_977 19858 19859
scaffold_977 19861 19862
scaffold_977 19870 19871
scaffold_977 19894 19895
scaffold_977 19896 19897
scaffold_977 20211 20212
scaffold_977 20788 20789
scaffold_977 20856 20857
scaffold_97 988358 988359
scaffold_97 988667 988668
scaffold_97 988680 988681
scaffold_97 988688 988689
scaffold_981 183241 183242
scaffold_981 183255 183256
scaffold_981 183282 183283
scaffold_981 183291 183292
scaffold_981 183297 183298
scaffold_981 183302 183303
scaffold_981 183308 183309
scaffold_981 183309 183310
scaffold_981 183323 183324
scaffold_981 183359 183360
scaffold_981 183365 183366
scaffold_981 183366 183367
scaffold_981 183373 183374
scaffold_981 183374 183375
scaffold_981 183385 183386
scaffold_981 183392 183393
scaffold_981 183404 183405
scaffold_981 183405 183406
scaffold_981 183409 183410
scaffold_981 183410 183411
scaffold_981 183412 183413
scaffold_981 183413 183414
scaffold_98 2269198 2269199
scaffold_98 2269279 2269280
scaffold_98 2269343 2269344
scaffold_98 2269350 2269351
scaffold_98 2269356 2269357
scaffold_98 2269368 2269369
scaffold_98 2269369 2269370
scaffold_99 1909693 1909694
scaffold_99 1909700 1909701
scaffold_99 1909701 1909702
scaffold_99 1909702 1909703
scaffold_99 1909711 1909712
scaffold_99 1909729 1909730
scaffold_99 1909745 1909746
scaffold_99 1910099 1910100
scaffold_99 1910170 1910171
scaffold_99 2210534 2210535
scaffold_99 2210546 2210547
scaffold_99 2210550 2210551
scaffold_99 2210551 2210552
scaffold_99 2210559 2210560
scaffold_99 2210584 2210585
scaffold_99 2210587 2210588
scaffold_99 2210590 2210591
scaffold_99 2210666 2210667
scaffold_99 2210667 2210668
scaffold_99 2420784 2420785
scaffold_99 2420930 2420931
scaffold_999 41455 41456
scaffold_999 41643 41644
scaffold_999 41652 41653
